# Supplementary material for: The accuracy of Random Forest performance can be improved by conducting a feature selection with a balancing strategy
Source: PeerJ Comput Sci. 2022 Jul 14;8:e1041. doi: 10.7717/peerj-cs.1041 (PMC9299283; doi:10.7717/peerj-cs.1041)
Supplement: Supplemental Information 1 [file peerj-cs-08-1041-s001.zip]

Archive with 10 entries (9 files):
- Code/
- Code/CalSD_Median.py
- Code/Cancer.m
- Code/CNAE.m
- Code/Contraceptive.m
- Code/Dermatology.m
- Code/Divorce.m
- Code/EEG_Eye.m
- Code/Epilepsi.m
- Code/Urban.m
