# Supplementary material for: The accuracy of Random Forest performance can be improved by conducting a feature selection with a balancing strategy
Source: PeerJ Comput Sci. 2022 Jul 14;8:e1041. doi: 10.7717/peerj-cs.1041 (PMC9299283; doi:10.7717/peerj-cs.1041)
Supplement: Supplemental Information 1 [file peerj-cs-08-1041-s001.zip › Code/CalSD_Median.py]

# -*- coding: utf-8 -*-
"""
@author: Maria Irmina P
Calculating the Median and Standard Deviation on 8 datasets
"""

import pandas as pd
Call_df = pd.read_csv("AllDataset.csv")
#print(hitung_df.describe())
print("1. EEG Dataset ")
print("EEG Median EEG=", Call_df.loc[:,"IG EEG"].median())
print("EEG Standard Deviation =", Call_df.loc[:,"IG EEG"].std())
print("---------")

print("2. CANCER Dataset ")
print("CANCER Median=", Call_df.loc[:,"IG CANCER"].median())
print("CANCER Standard Deviation =", Call_df.loc[:,"IG CANCER"].std())
print("---------")

print("3. Contraceptive Method Dataset")
print("Contraceptive Median =", Call_df.loc[:,"IG Contraceptive"].median())
print("Contraceptive Standard Deviation=", Call_df.loc[:,"IG Contraceptive"].std())
print("---------")

print("4. Dermatology Dataset")
print("Dermatology Median=", Call_df.loc[:,"IG Dermatology"].median())
print("Dermatology Standard Deviation=", Call_df.loc[:,"IG Dermatology"].std())
print("---------")

print("5. Divorce Dataset")
print("Divorce Median=", Call_df.loc[:,"IG Divorce"].median())
print("Divorce Standard Deviation=", Call_df.loc[:,"IG Divorce"].std())
print("---------")

print("6. CNAE-9 Dataset ")
print("CNAE-9 Median =", Call_df.loc[:,"IG CNAE-9"].median())
print("CNAE-9 Standard Deviation=", Call_df.loc[:,"IG CNAE-9"].std())
print("---------")

print("7. Urban Land Cover Dataset ")
print("Urban Median =", Call_df.loc[:,"IG Urban"].median())
print("Urban Standard Deviation=", Call_df.loc[:,"IG Urban"].std())
print("---------")

print("8. Epilepsi Dataset ")
print("Epilepsi Median =", Call_df.loc[:,"IG Epilepsi"].median())
print("Epilepsi Standard Deviasi =", Call_df.loc[:,"IG Epilepsi"].std())
print("---------")
