# Supplementary material for: The accuracy of Random Forest performance can be improved by conducting a feature selection with a balancing strategy
Source: PeerJ Comput Sci. 2022 Jul 14;8:e1041. doi: 10.7717/peerj-cs.1041 (PMC9299283; doi:10.7717/peerj-cs.1041)
Supplement: Supplemental Information 1 [file peerj-cs-08-1041-s001.zip › Code/Epilepsi.m]

clear all; close all; clc
tic;
filename = 'Epilepsi_Edit.csv';
FileData = importdata(filename);
fprintf('Data Sebelum Dilakukan FFT \n\n');

%data = FileData.data

F=fftn(FileData);
dlmwrite('Epilepsi_Edit_FFT.csv', F, ' ');
type Epilepsi_Edit_FFT.csv;

F1=ifft2(F)
dlmwrite('Epilepsi_Edit_EIFFT.txt', F1, ' ');
type Epilepsi_Edit_EIFFT.txt
disp (F1)
