# Supplementary material for: The accuracy of Random Forest performance can be improved by conducting a feature selection with a balancing strategy
Source: PeerJ Comput Sci. 2022 Jul 14;8:e1041. doi: 10.7717/peerj-cs.1041 (PMC9299283; doi:10.7717/peerj-cs.1041)
Supplement: Supplemental Information 2 — All data is from one continuous EEG measurement with the Emotiv EEG Neuroheadset [file peerj-cs-08-1041-s002.csv]

AF3	F7	F3	FC5	T7	P7	O1	O2	P8	T8	FC6	F4	F8	AF4	eyeDetection
4329.23	4009.23	4289.23	4148.21	4350.26	4586.15	4096.92	4641.03	4222.05	4238.46	4211.28	4280.51	4635.9	4393.85	No
4324.62	4004.62	4293.85	4148.72	4342.05	4586.67	4097.44	4638.97	4210.77	4226.67	4207.69	4279.49	4632.82	4384.1	No
4327.69	4006.67	4295.38	4156.41	4336.92	4583.59	4096.92	4630.26	4207.69	4222.05	4206.67	4282.05	4628.72	4389.23	No
4328.72	4011.79	4296.41	4155.9	4343.59	4582.56	4097.44	4630.77	4217.44	4235.38	4210.77	4287.69	4632.31	4396.41	No
4326.15	4011.79	4292.31	4151.28	4347.69	4586.67	4095.9	4627.69	4210.77	4244.1	4212.82	4288.21	4632.82	4398.46	No
4321.03	4004.62	4284.1	4153.33	4345.64	4587.18	4093.33	4616.92	4202.56	4232.82	4209.74	4281.03	4628.21	4389.74	No
4319.49	4001.03	4280.51	4151.79	4343.59	4584.62	4089.74	4615.9	4212.31	4226.67	4201.03	4269.74	4625.13	4378.46	No
4325.64	4006.67	4278.46	4143.08	4344.1	4583.08	4087.18	4614.87	4205.64	4230.26	4195.9	4266.67	4622.05	4380.51	No
4326.15	4010.77	4276.41	4139.49	4345.13	4584.1	4091.28	4608.21	4187.69	4229.74	4202.05	4273.85	4627.18	4389.74	No
4326.15	4011.28	4276.92	4142.05	4344.1	4582.56	4092.82	4608.72	4194.36	4228.72	4212.82	4277.95	4637.44	4393.33	No
4326.15	4010.77	4272.82	4143.08	4342.56	4579.49	4087.69	4615.9	4206.15	4228.72	4210.77	4272.82	4631.79	4382.56	No
4316.92	4002.56	4259.49	4135.9	4339.49	4581.54	4086.15	4615.38	4195.9	4223.59	4197.44	4262.05	4613.33	4370.77	No
4308.21	3993.33	4247.69	4124.62	4335.9	4584.62	4089.74	4610.26	4188.72	4221.54	4190.26	4255.9	4606.15	4369.74	No
4308.21	3998.46	4251.79	4122.56	4338.46	4584.62	4091.28	4616.92	4205.64	4225.64	4194.36	4263.59	4610.26	4371.28	No
4312.82	4006.15	4260.51	4127.69	4341.03	4586.15	4089.74	4628.72	4215.9	4225.13	4198.97	4274.36	4611.79	4375.9	No
4313.85	4003.59	4255.9	4127.69	4337.95	4586.15	4091.28	4627.69	4206.15	4224.62	4199.49	4269.23	4610.26	4378.97	No
4306.67	3997.95	4247.18	4122.56	4336.92	4584.1	4094.36	4620.51	4202.56	4226.15	4193.85	4254.36	4606.15	4369.74	No
4303.59	3996.41	4249.23	4122.05	4341.03	4584.1	4090.77	4616.41	4203.59	4226.15	4189.23	4253.85	4606.15	4370.26	No
4312.31	4000.0	4255.9	4124.1	4342.05	4586.67	4085.64	4610.77	4192.31	4223.08	4192.31	4264.62	4614.87	4382.05	No
4315.9	4003.59	4257.44	4122.56	4341.54	4588.21	4088.21	4607.18	4188.21	4216.92	4200.0	4270.26	4621.54	4378.97	No
4314.36	4005.64	4259.49	4123.59	4345.13	4588.21	4092.31	4612.82	4206.67	4222.56	4209.74	4272.31	4624.62	4381.54	No
4324.62	4012.82	4263.08	4132.31	4343.08	4587.18	4091.79	4617.95	4213.33	4240.51	4217.95	4274.36	4632.31	4400.51	No
4331.28	4024.1	4266.15	4140.0	4336.41	4585.64	4089.74	4617.95	4204.62	4245.13	4216.41	4274.36	4638.97	4401.54	No
4326.67	4020.0	4264.1	4137.44	4334.36	4586.15	4088.21	4621.54	4213.33	4238.46	4208.72	4271.28	4634.36	4385.13	No
4321.54	4007.69	4260.0	4132.31	4340.0	4585.64	4087.18	4630.26	4230.26	4242.56	4208.72	4270.26	4627.69	4378.97	No
4317.44	4007.69	4257.44	4128.72	4343.59	4585.13	4088.21	4638.97	4231.79	4247.69	4209.23	4269.74	4625.13	4386.15	No
4311.79	4007.18	4250.77	4125.13	4336.41	4587.18	4087.69	4634.36	4209.23	4232.31	4197.44	4262.05	4615.38	4381.03	No
4308.72	4000.0	4245.13	4121.54	4329.23	4585.64	4086.67	4617.44	4189.23	4216.41	4186.15	4253.85	4604.1	4362.05	No
4308.21	4002.05	4252.82	4122.56	4332.82	4582.56	4087.69	4610.77	4192.82	4216.41	4189.74	4256.92	4605.13	4360.0	No
4311.28	4011.28	4265.13	4130.26	4339.49	4583.59	4089.74	4616.41	4200.0	4220.51	4195.9	4265.64	4611.28	4374.36	No
4311.28	4008.72	4265.13	4130.77	4337.44	4585.64	4087.69	4614.87	4190.26	4218.46	4195.38	4265.64	4608.72	4374.36	No
4306.15	4000.51	4259.49	4121.03	4330.26	4584.1	4085.64	4607.18	4185.13	4216.92	4200.0	4263.08	4611.28	4369.23	No
4307.18	4003.08	4263.08	4121.54	4330.77	4582.56	4086.67	4611.79	4202.05	4224.62	4208.72	4271.28	4622.56	4379.49	No
4314.87	4008.21	4268.21	4128.21	4335.38	4584.1	4092.31	4625.64	4212.82	4231.28	4210.77	4275.9	4624.62	4382.56	No
4313.85	4003.08	4263.59	4124.1	4336.41	4586.67	4100.51	4633.33	4215.38	4232.82	4207.18	4270.77	4618.97	4372.31	No
4308.21	3997.44	4254.36	4119.49	4332.82	4588.72	4097.95	4628.21	4217.44	4235.38	4208.21	4268.72	4621.54	4368.21	No
4308.72	4006.15	4253.33	4121.03	4330.26	4585.64	4082.05	4614.87	4202.56	4236.41	4208.72	4271.28	4628.21	4370.26	No
4306.15	4007.69	4253.33	4121.03	4330.26	4579.49	4077.44	4607.69	4186.67	4224.62	4198.97	4267.18	4622.56	4367.18	No
4297.44	3992.82	4249.74	4118.46	4330.77	4581.03	4085.64	4609.23	4189.23	4208.72	4187.18	4258.97	4606.15	4363.59	No
4301.03	3994.36	4252.82	4119.49	4332.82	4583.08	4087.69	4611.79	4195.9	4210.26	4188.21	4260.51	4601.03	4366.67	No
4313.85	4010.77	4260.0	4124.62	4337.44	4580.51	4088.72	4618.46	4203.59	4223.59	4198.97	4267.69	4613.33	4370.77	No
4317.44	4010.77	4258.46	4126.15	4339.49	4584.1	4094.36	4625.64	4208.21	4229.74	4201.54	4271.28	4619.49	4376.41	No
4305.64	3998.46	4251.79	4121.54	4331.79	4584.62	4094.87	4620.0	4200.0	4222.05	4196.92	4268.72	4610.77	4370.26	No
4296.92	3995.38	4249.23	4120.51	4324.62	4577.95	4088.21	4615.9	4203.08	4213.33	4197.95	4262.56	4606.15	4357.44	No
4298.97	4001.03	4247.69	4123.08	4332.82	4580.0	4087.18	4624.62	4220.51	4224.1	4205.64	4265.13	4615.38	4363.08	No
4302.56	4006.67	4249.74	4120.51	4342.05	4589.23	4094.87	4627.69	4216.41	4241.54	4217.95	4274.87	4627.69	4375.9	No
4308.72	4006.15	4256.41	4118.46	4333.85	4587.69	4097.95	4621.54	4206.67	4243.59	4223.08	4276.41	4633.33	4376.92	No
4315.38	4000.51	4262.56	4120.51	4329.23	4583.59	4092.82	4621.54	4210.26	4240.0	4218.97	4277.44	4633.85	4381.03	No
4317.95	4004.62	4268.72	4123.59	4337.95	4585.13	4087.18	4622.05	4207.18	4242.05	4217.44	4285.64	4634.87	4388.21	No
4316.41	4013.85	4267.69	4124.62	4342.56	4589.74	4089.23	4616.41	4200.51	4232.82	4213.33	4281.03	4630.26	4375.9	No
4305.13	4008.72	4259.49	4120.0	4341.03	4595.9	4092.82	4612.31	4199.49	4219.49	4198.46	4261.03	4611.79	4357.95	No
4293.33	3994.87	4254.36	4116.41	4337.44	4596.41	4092.31	4609.74	4193.33	4211.79	4186.67	4252.82	4597.95	4347.69	No
4297.44	3994.36	4258.46	4118.97	4336.92	4594.36	4096.92	4614.36	4193.33	4209.74	4192.31	4260.51	4602.05	4350.77	No
4308.21	4007.18	4268.21	4126.15	4344.62	4595.38	4102.05	4622.56	4205.13	4221.54	4205.13	4271.79	4614.36	4374.87	No
4315.9	4021.03	4277.95	4134.36	4346.15	4591.28	4095.9	4620.0	4208.72	4235.38	4212.31	4280.51	4625.64	4391.79	No
4329.23	4026.15	4281.03	4141.03	4336.92	4585.64	4085.64	4613.33	4203.59	4233.85	4213.33	4281.54	4630.77	4387.18	No
4335.9	4024.62	4281.03	4144.1	4336.41	4591.28	4088.72	4616.41	4202.05	4233.33	4211.79	4274.87	4631.28	4385.64	No
4324.62	4018.97	4276.41	4135.9	4341.54	4600.51	4099.49	4626.15	4211.28	4242.05	4216.41	4276.92	4632.82	4388.72	No
4314.87	4011.28	4268.72	4122.56	4334.36	4602.05	4100.51	4632.31	4222.56	4243.08	4221.03	4283.59	4630.26	4381.03	No
4312.82	4005.64	4266.15	4124.62	4333.33	4601.03	4100.51	4632.31	4218.46	4240.0	4216.41	4278.46	4622.05	4374.87	No
4312.31	4009.23	4270.26	4134.36	4344.1	4600.51	4099.49	4629.23	4209.23	4240.51	4213.33	4276.41	4621.54	4380.0	No
4312.82	4010.26	4268.72	4129.74	4344.62	4602.05	4095.9	4629.74	4214.36	4236.41	4214.87	4282.05	4624.1	4375.9	No
4308.21	4003.59	4264.62	4121.54	4333.85	4601.03	4094.87	4631.79	4215.38	4228.72	4208.21	4278.97	4612.82	4363.08	No
4299.49	4002.56	4265.64	4123.08	4332.31	4592.31	4088.21	4619.49	4193.33	4221.03	4197.95	4268.72	4602.56	4358.46	No
4296.41	4004.1	4263.59	4122.05	4342.05	4590.77	4082.05	4606.15	4176.92	4211.28	4194.36	4267.18	4602.05	4360.51	No
4303.59	4003.59	4261.03	4126.15	4346.67	4598.97	4087.69	4612.82	4192.82	4208.72	4198.46	4274.36	4601.03	4358.46	No
4313.33	4008.21	4268.72	4136.92	4342.56	4595.38	4091.28	4623.08	4207.69	4222.05	4206.15	4283.08	4607.69	4362.56	No
4316.41	4014.36	4278.97	4139.49	4337.95	4583.59	4085.64	4614.87	4198.46	4234.87	4212.31	4285.64	4620.0	4378.46	No
4320.0	4017.44	4284.1	4137.95	4337.44	4586.15	4086.67	4612.31	4198.97	4242.56	4217.95	4284.62	4626.67	4389.74	No
4328.21	4021.03	4283.08	4141.03	4332.82	4599.49	4100.0	4630.26	4217.95	4248.21	4226.67	4291.79	4632.82	4388.72	No
4325.13	4019.49	4281.54	4136.41	4327.69	4606.15	4109.74	4638.46	4218.97	4242.56	4228.21	4300.0	4636.41	4383.59	No
4312.82	4010.26	4282.05	4129.74	4331.28	4606.67	4108.72	4628.72	4212.31	4233.85	4221.54	4300.0	4629.74	4380.0	No
4309.74	4005.64	4278.46	4133.33	4335.38	4606.15	4105.13	4628.21	4216.92	4237.44	4214.87	4291.28	4620.51	4372.82	No
4307.18	4005.13	4269.23	4130.26	4334.36	4607.18	4103.08	4629.23	4211.28	4233.85	4205.64	4278.46	4612.31	4360.0	No
4300.0	4000.51	4260.0	4121.54	4333.85	4602.05	4095.38	4612.82	4189.23	4222.05	4196.92	4269.74	4606.15	4349.74	No
4299.49	3996.92	4253.85	4125.64	4337.95	4590.26	4086.15	4598.46	4179.49	4225.64	4195.38	4266.15	4607.18	4352.82	No
4292.82	4000.0	4249.74	4130.26	4340.51	4588.21	4082.56	4596.92	4183.08	4230.26	4195.9	4263.08	4609.23	4356.41	No
4281.54	4001.54	4245.64	4120.0	4334.87	4595.9	4080.51	4592.82	4178.46	4214.87	4191.79	4257.95	4605.64	4347.69	No
4288.21	4000.0	4244.62	4118.97	4334.36	4600.51	4081.03	4597.95	4183.08	4204.62	4188.21	4260.51	4603.08	4345.64	No
4301.54	4005.64	4251.28	4134.87	4345.13	4606.15	4088.21	4617.95	4207.18	4216.92	4192.31	4269.74	4603.59	4353.85	No
4299.49	4013.85	4260.0	4140.51	4349.74	4612.82	4091.79	4625.64	4214.87	4231.79	4196.92	4271.28	4603.59	4355.9	No
4295.38	4015.38	4262.56	4137.44	4347.18	4614.87	4090.26	4620.0	4210.77	4233.85	4196.92	4268.21	4605.64	4358.97	No
4307.18	4016.41	4267.69	4138.46	4348.72	4615.9	4093.85	4625.13	4220.0	4233.85	4200.51	4275.38	4614.36	4365.13	No
4318.97	4021.54	4277.44	4141.54	4348.72	4612.31	4099.49	4632.82	4224.1	4244.1	4214.36	4288.72	4629.74	4371.28	No
4317.44	4021.54	4281.54	4140.51	4347.69	4606.67	4095.38	4625.13	4206.67	4252.82	4222.56	4294.36	4640.0	4381.03	No
4313.33	4011.28	4278.46	4136.41	4345.13	4608.72	4090.26	4611.79	4190.26	4241.54	4214.87	4289.74	4632.82	4380.0	No
4314.87	4002.56	4271.79	4134.36	4335.38	4609.74	4093.85	4607.18	4189.74	4222.05	4205.13	4282.56	4622.05	4367.18	No
4314.36	4009.23	4271.28	4137.44	4334.87	4604.62	4097.95	4613.85	4201.54	4224.62	4206.67	4283.59	4626.67	4370.26	No
4312.31	4018.46	4277.44	4142.05	4346.15	4606.15	4096.92	4622.05	4213.85	4240.0	4217.44	4288.72	4636.41	4380.0	No
4311.79	4013.33	4279.49	4138.97	4346.15	4608.21	4094.87	4623.59	4213.85	4243.59	4221.54	4290.77	4635.38	4373.33	No
4306.15	4002.56	4277.44	4135.38	4339.49	4602.05	4094.36	4625.13	4208.72	4237.44	4216.41	4288.72	4628.21	4366.15	No
4301.54	4001.03	4274.36	4135.38	4341.03	4600.0	4088.72	4628.72	4210.77	4236.41	4209.74	4284.1	4623.08	4369.23	No
4308.72	4009.74	4268.72	4136.92	4343.59	4608.21	4083.08	4625.64	4213.33	4241.54	4210.26	4282.05	4624.62	4366.67	No
4315.38	4021.54	4267.18	4140.51	4347.18	4613.33	4089.23	4621.03	4209.74	4238.46	4213.85	4282.05	4625.13	4359.49	No
4306.67	4016.92	4268.72	4142.05	4350.77	4609.23	4097.44	4620.51	4203.59	4226.67	4206.15	4277.44	4616.41	4351.79	No
4296.41	4003.59	4262.56	4136.92	4340.51	4605.13	4096.41	4619.49	4197.44	4214.36	4193.33	4270.77	4607.18	4347.18	No
4298.97	4006.15	4265.64	4131.79	4329.23	4604.62	4088.72	4612.82	4194.87	4211.79	4196.92	4276.41	4613.85	4358.97	No
4314.87	4018.97	4283.08	4142.05	4337.95	4600.0	4084.1	4608.72	4201.54	4226.67	4215.38	4293.33	4629.74	4377.95	No
4323.08	4019.49	4289.74	4151.79	4345.13	4596.92	4083.08	4613.85	4211.28	4244.62	4224.1	4300.51	4635.9	4378.97	No
4309.74	4008.21	4281.03	4141.03	4334.36	4602.05	4084.62	4618.97	4212.82	4242.05	4213.33	4289.74	4625.64	4363.59	No
4296.41	4000.51	4274.87	4131.79	4331.79	4603.08	4086.67	4622.05	4209.23	4228.72	4204.1	4280.0	4614.36	4356.41	No
4305.64	4003.08	4278.97	4140.0	4346.15	4600.0	4086.15	4623.59	4207.18	4231.28	4207.18	4284.1	4617.95	4358.46	No
4318.46	4005.13	4281.54	4143.08	4348.21	4605.64	4089.23	4624.1	4207.18	4231.28	4211.79	4288.72	4623.08	4362.05	No
4313.33	4001.54	4277.95	4136.92	4338.46	4609.74	4091.79	4631.28	4214.36	4227.18	4211.79	4288.72	4624.62	4370.77	No
4305.13	4004.1	4278.97	4137.44	4340.0	4602.56	4087.69	4635.9	4220.0	4235.38	4218.46	4291.79	4630.77	4377.95	No
4306.67	4008.21	4276.92	4142.05	4343.08	4602.05	4084.1	4631.79	4218.97	4237.44	4225.13	4293.33	4631.79	4371.79	No
4309.23	4004.62	4264.62	4136.92	4338.97	4608.72	4085.13	4629.23	4215.9	4230.26	4217.95	4286.67	4622.56	4361.03	No
4308.21	4002.05	4260.0	4130.26	4345.13	4607.69	4082.05	4626.15	4208.21	4231.28	4210.77	4278.46	4617.44	4362.56	No
4304.62	4001.54	4260.0	4127.69	4356.92	4604.62	4080.51	4616.92	4198.97	4232.31	4211.79	4275.38	4622.05	4362.05	No
4301.03	4002.05	4250.26	4123.08	4350.77	4606.67	4085.13	4614.87	4196.41	4223.59	4210.26	4271.79	4621.54	4357.44	No
4303.59	4005.64	4250.26	4124.62	4343.08	4607.18	4082.56	4620.51	4197.95	4223.59	4208.21	4272.82	4616.41	4359.49	No
4305.64	4007.69	4261.54	4134.36	4352.82	4606.15	4078.46	4624.1	4200.51	4231.79	4212.82	4282.56	4615.9	4360.51	No
4300.51	4003.08	4258.46	4131.28	4352.31	4606.15	4076.41	4624.1	4206.15	4233.33	4212.31	4283.59	4614.36	4352.31	No
4295.38	3997.44	4245.13	4118.97	4335.38	4602.56	4075.38	4620.0	4204.1	4225.64	4203.59	4270.77	4609.23	4345.64	No
4298.46	3998.46	4244.1	4120.0	4333.85	4600.0	4076.41	4612.31	4193.33	4220.0	4202.56	4265.13	4607.69	4352.31	No
4304.62	4004.1	4253.33	4125.13	4345.64	4601.54	4080.51	4610.77	4192.31	4224.1	4208.72	4273.33	4611.28	4361.54	No
4305.64	4002.05	4260.51	4120.51	4343.59	4603.59	4085.13	4618.46	4195.38	4219.49	4209.74	4279.49	4611.79	4360.51	No
4301.54	3998.97	4262.56	4118.97	4337.44	4603.59	4082.05	4619.49	4195.38	4218.97	4211.28	4284.1	4614.87	4355.9	No
4300.0	4005.13	4262.05	4122.56	4341.03	4599.49	4078.46	4614.36	4202.05	4235.38	4218.46	4289.23	4625.13	4362.05	No
4304.62	4009.74	4263.59	4124.62	4349.23	4599.49	4084.62	4620.0	4209.74	4243.08	4223.08	4288.72	4628.21	4369.23	No
4312.31	4005.13	4268.72	4123.59	4349.74	4606.67	4093.33	4629.23	4208.21	4236.41	4223.59	4290.77	4627.18	4368.72	No
4315.38	4003.08	4272.31	4123.08	4345.13	4611.79	4092.82	4629.74	4213.85	4242.05	4225.13	4295.9	4632.82	4372.31	No
4309.74	4005.13	4269.23	4121.54	4344.62	4607.18	4088.72	4628.72	4221.03	4245.13	4224.1	4291.79	4632.31	4375.38	No
4300.0	4002.05	4261.03	4117.95	4345.64	4601.03	4087.18	4624.62	4209.23	4231.79	4215.9	4283.08	4623.08	4367.69	No
4300.0	4001.54	4262.05	4121.03	4342.56	4600.51	4085.13	4618.97	4200.51	4228.72	4209.23	4284.1	4616.92	4357.95	No
4305.64	4007.18	4265.64	4126.15	4341.54	4603.08	4088.21	4620.0	4202.05	4231.79	4211.28	4286.15	4615.9	4356.41	No
4297.95	4004.1	4255.38	4117.95	4337.95	4602.05	4089.74	4620.51	4197.95	4220.51	4209.74	4278.97	4610.26	4354.36	No
4287.18	3992.31	4245.13	4105.64	4328.72	4600.51	4087.18	4618.97	4201.03	4214.87	4203.59	4272.31	4605.13	4353.33	No
4288.21	3993.85	4246.67	4110.77	4332.82	4604.1	4086.67	4625.64	4212.31	4228.72	4206.67	4277.44	4609.23	4358.97	No
4295.38	4007.18	4250.26	4117.95	4345.13	4606.15	4085.13	4627.18	4208.21	4237.44	4215.9	4284.62	4618.46	4365.13	No
4302.56	4009.23	4252.31	4116.92	4342.05	4601.54	4078.97	4618.97	4198.46	4230.77	4213.85	4284.62	4617.95	4364.1	No
4304.1	4002.56	4261.03	4120.51	4334.36	4597.95	4074.87	4618.46	4202.56	4225.64	4210.77	4284.62	4611.28	4360.51	No
4302.56	4003.59	4265.64	4118.46	4342.05	4601.54	4079.49	4623.59	4207.69	4224.62	4215.9	4288.72	4614.87	4364.1	No
4303.59	4007.69	4256.92	4110.26	4343.08	4604.62	4084.62	4622.05	4206.67	4228.72	4219.49	4289.23	4623.08	4367.18	No
4299.49	4005.13	4250.77	4114.36	4330.26	4601.03	4084.1	4614.36	4199.49	4231.28	4213.33	4288.21	4618.97	4360.51	No
4288.21	3996.92	4249.74	4120.0	4328.72	4597.44	4077.95	4607.18	4191.79	4226.15	4204.1	4283.59	4606.15	4349.23	No
4286.15	3991.79	4242.56	4110.26	4333.33	4596.41	4073.33	4605.64	4192.82	4217.44	4200.51	4274.36	4601.54	4347.18	No
4291.79	3991.28	4232.31	4102.05	4330.26	4597.95	4078.46	4613.33	4201.54	4220.0	4204.1	4272.82	4609.23	4355.9	No
4289.23	3991.28	4230.77	4104.62	4326.67	4600.0	4087.69	4629.74	4212.82	4230.26	4209.23	4276.41	4615.38	4353.85	No
4286.67	3989.74	4230.77	4101.03	4327.18	4602.05	4091.28	4640.0	4218.46	4236.41	4209.74	4273.33	4610.77	4344.1	No
4293.85	3994.87	4229.23	4102.05	4328.72	4598.46	4083.59	4629.23	4212.31	4235.38	4206.15	4273.85	4607.69	4348.72	No
4297.95	4001.54	4235.9	4115.38	4332.31	4592.82	4073.33	4611.28	4196.92	4228.72	4206.15	4279.49	4611.28	4357.44	No
4292.82	3996.41	4241.03	4116.92	4332.82	4590.77	4069.74	4607.69	4189.23	4223.59	4209.23	4277.95	4610.26	4354.36	No
4289.74	3992.82	4235.38	4107.69	4328.21	4593.33	4069.23	4610.77	4191.28	4215.38	4204.1	4271.79	4603.08	4348.21	No
4295.9	4001.54	4232.82	4106.15	4329.23	4592.82	4065.64	4609.23	4192.82	4211.28	4196.41	4278.46	4604.1	4352.31	No
4303.08	4007.69	4235.9	4112.31	4330.77	4589.74	4065.13	4611.28	4193.33	4217.95	4203.08	4286.15	4608.21	4357.44	No
4301.54	4003.08	4236.41	4110.77	4327.69	4592.82	4076.92	4618.97	4195.38	4217.95	4207.18	4279.49	4602.56	4355.38	No
4295.9	4000.0	4231.79	4106.15	4325.13	4599.49	4081.03	4620.0	4196.92	4214.36	4202.05	4274.36	4598.97	4351.79	No
4300.51	4007.69	4232.82	4109.74	4326.67	4598.97	4072.31	4611.79	4195.9	4221.03	4203.59	4278.97	4606.67	4358.97	No
4318.46	4020.0	4240.51	4116.41	4330.26	4598.97	4072.31	4610.77	4199.49	4226.67	4207.69	4282.56	4606.15	4372.82	No
4335.9	4029.23	4245.13	4120.0	4330.26	4602.05	4077.95	4618.97	4207.69	4221.54	4205.64	4283.08	4603.59	4383.59	No
4351.79	4044.62	4250.77	4130.26	4332.82	4594.36	4070.26	4615.9	4201.54	4218.97	4208.21	4286.15	4616.92	4395.38	No
4375.38	4072.82	4263.08	4150.26	4337.95	4582.56	4056.92	4599.49	4185.13	4219.49	4214.87	4290.26	4628.21	4412.31	No
4401.54	4090.26	4267.18	4156.41	4336.92	4586.15	4053.33	4598.97	4188.72	4217.95	4217.44	4291.79	4630.77	4428.72	No
4412.31	4094.36	4262.56	4149.23	4332.31	4591.79	4057.44	4611.28	4195.9	4215.9	4220.0	4292.82	4638.46	4437.44	No
4416.92	4106.67	4261.03	4153.33	4334.87	4589.23	4062.56	4604.62	4180.0	4207.18	4219.49	4292.82	4643.08	4442.05	No
4430.26	4123.08	4268.21	4156.92	4336.92	4592.31	4069.74	4592.82	4172.82	4203.08	4217.95	4298.97	4642.05	4452.31	No
4447.18	4124.62	4277.44	4154.36	4331.28	4597.44	4073.33	4597.95	4183.08	4209.23	4220.51	4307.18	4649.23	4467.69	No
4454.36	4124.1	4280.51	4160.0	4328.72	4590.26	4067.18	4600.0	4181.03	4209.74	4225.64	4309.74	4659.49	4477.95	No
4458.46	4138.97	4282.05	4168.72	4330.77	4583.59	4062.56	4597.95	4182.05	4208.72	4232.31	4312.82	4668.21	4481.03	No
4472.31	4154.87	4291.79	4174.87	4336.92	4587.69	4070.26	4611.28	4202.05	4225.13	4245.13	4322.05	4681.54	4491.79	No
4480.0	4156.92	4297.44	4182.56	4341.03	4589.74	4073.85	4623.08	4209.74	4240.0	4258.97	4329.74	4695.9	4502.05	No
4474.87	4152.82	4291.79	4185.64	4340.0	4587.18	4068.72	4618.97	4204.1	4235.9	4259.49	4330.26	4700.51	4501.03	No
4477.44	4155.38	4294.36	4184.62	4341.03	4587.18	4070.26	4613.33	4198.46	4229.74	4254.87	4331.79	4697.44	4500.0	No
4484.62	4155.9	4298.46	4182.05	4341.54	4589.74	4076.41	4603.59	4186.67	4230.26	4257.44	4335.38	4700.51	4505.13	No
4483.59	4150.77	4294.36	4176.92	4342.56	4593.33	4073.85	4593.33	4183.08	4232.82	4264.62	4335.9	4714.87	4514.36	No
4487.69	4153.33	4298.97	4178.97	4348.72	4599.49	4069.74	4591.28	4185.13	4234.87	4268.72	4337.95	4728.21	4521.54	No
4490.77	4153.85	4309.74	4182.05	4347.69	4600.0	4071.28	4589.23	4176.41	4233.33	4269.23	4340.0	4729.23	4518.97	No
4481.54	4140.51	4309.74	4174.87	4336.41	4590.77	4070.77	4584.62	4173.33	4230.77	4273.33	4341.54	4731.28	4520.51	No
4482.56	4132.31	4308.21	4168.72	4330.77	4583.59	4068.72	4588.72	4185.13	4237.95	4282.05	4349.23	4744.62	4535.38	No
4487.69	4133.33	4311.28	4168.21	4335.38	4586.15	4073.85	4596.92	4192.82	4247.18	4287.18	4353.33	4753.85	4535.9	No
4481.54	4129.74	4308.72	4168.72	4335.9	4587.18	4077.44	4594.87	4186.15	4243.08	4283.08	4347.18	4748.72	4524.62	No
4477.95	4117.95	4306.15	4165.13	4327.69	4582.05	4074.36	4593.33	4183.08	4230.77	4276.41	4343.08	4746.15	4527.18	No
4475.9	4106.15	4304.1	4156.41	4325.64	4584.62	4070.77	4595.38	4182.56	4221.54	4269.74	4341.54	4746.15	4528.72	No
4471.28	4104.1	4303.59	4151.79	4332.82	4591.28	4068.21	4587.69	4176.92	4224.62	4273.33	4341.03	4751.28	4534.36	No
4484.1	4109.74	4308.21	4157.44	4336.41	4584.62	4066.67	4581.03	4181.54	4243.08	4296.41	4351.28	4781.54	4560.0	No
4493.85	4103.59	4314.36	4158.97	4330.26	4576.41	4070.26	4591.28	4199.49	4262.56	4313.85	4364.1	4806.15	4573.33	No
4479.49	4085.64	4310.77	4153.85	4324.62	4580.51	4076.92	4601.54	4204.1	4263.08	4306.67	4361.03	4793.85	4554.36	No
4463.59	4072.82	4300.51	4147.18	4324.62	4587.18	4077.95	4598.46	4197.44	4251.79	4297.44	4351.79	4780.0	4545.64	No
4461.03	4063.08	4297.95	4142.05	4324.62	4587.18	4075.9	4605.13	4209.23	4253.33	4302.56	4355.9	4786.15	4555.9	No
4457.44	4050.77	4299.49	4134.36	4323.08	4585.64	4072.82	4618.97	4217.95	4258.46	4299.49	4358.97	4781.54	4548.21	No
4450.77	4045.13	4289.74	4124.1	4319.49	4586.15	4067.69	4614.87	4206.15	4255.9	4290.77	4348.21	4774.87	4537.44	No
4448.72	4042.56	4275.38	4125.64	4320.0	4586.15	4066.15	4608.72	4202.05	4253.33	4294.87	4339.49	4785.64	4542.05	No
4454.87	4039.49	4281.03	4134.36	4326.67	4587.18	4069.23	4613.85	4204.1	4257.95	4305.64	4345.64	4796.92	4551.79	No
4465.13	4041.54	4298.46	4138.46	4331.79	4591.79	4070.77	4612.82	4203.59	4270.26	4318.97	4358.46	4814.36	4566.15	No
4468.21	4044.62	4305.13	4138.46	4332.82	4593.33	4070.26	4605.13	4210.77	4279.49	4331.28	4367.69	4833.85	4571.79	No
4461.03	4041.03	4300.0	4137.95	4332.31	4592.31	4073.85	4607.18	4222.05	4274.36	4325.64	4365.13	4826.67	4558.46	No
4452.82	4032.31	4295.38	4130.26	4330.26	4592.31	4078.46	4620.0	4227.18	4268.72	4312.31	4353.33	4808.21	4549.23	No
4253.85	4018.46	4258.97	4134.36	4342.56	4626.15	4104.62	4602.05	4204.62	4208.21	4163.59	4268.21	4542.05	4301.03	No
4256.92	4010.77	4261.03	4135.9	4341.54	4627.18	4109.74	4604.1	4204.1	4199.49	4164.62	4271.28	4540.0	4293.33	No
4259.49	4011.79	4261.03	4134.87	4346.15	4628.72	4114.36	4603.59	4199.49	4203.08	4173.33	4275.38	4543.59	4298.46	No
4257.95	4020.51	4255.9	4136.41	4348.21	4629.74	4114.36	4600.0	4198.46	4216.41	4177.44	4275.38	4548.21	4307.18	No
4256.41	4021.54	4254.36	4136.41	4345.13	4635.38	4117.44	4606.15	4211.79	4221.03	4174.87	4274.36	4549.74	4306.67	No
4260.0	4012.82	4255.38	4135.38	4342.05	4636.92	4124.1	4614.36	4215.9	4214.87	4174.36	4272.31	4549.23	4302.56	No
4265.13	4010.77	4255.9	4136.41	4345.13	4632.82	4121.54	4611.28	4207.18	4211.79	4175.38	4274.87	4549.23	4307.18	No
4263.08	4017.95	4258.46	4136.92	4350.26	4631.79	4119.49	4608.72	4208.72	4215.38	4176.92	4280.0	4551.79	4310.26	No
4255.38	4016.92	4257.95	4136.92	4350.26	4633.85	4121.03	4610.26	4209.23	4218.46	4178.46	4276.41	4556.41	4308.21	No
4254.36	4007.18	4249.74	4136.41	4349.74	4632.31	4114.87	4611.79	4207.69	4218.97	4180.0	4271.28	4557.95	4308.21	No
4258.46	4005.13	4246.67	4132.82	4353.85	4631.28	4106.67	4614.36	4214.87	4217.95	4181.03	4272.31	4554.87	4303.59	No
4253.33	4007.69	4250.26	4133.33	4355.9	4635.38	4108.72	4609.74	4209.74	4214.87	4176.41	4268.72	4548.72	4298.97	No
4250.26	4006.67	4249.23	4137.44	4350.26	4633.85	4109.23	4602.05	4197.44	4210.26	4169.23	4261.54	4544.1	4298.97	No
4253.85	4003.59	4247.69	4132.82	4346.67	4630.77	4104.62	4606.15	4200.0	4205.64	4169.23	4264.62	4543.59	4292.82	No
4250.26	4005.64	4248.72	4125.13	4350.77	4634.36	4106.67	4613.85	4206.67	4207.69	4171.28	4272.82	4545.13	4296.92	No
4253.33	4012.31	4254.36	4131.28	4353.85	4634.87	4110.26	4608.72	4203.08	4210.26	4173.85	4273.33	4552.31	4315.9	No
4267.69	4019.49	4263.08	4140.51	4351.79	4630.77	4108.21	4603.08	4204.62	4210.77	4180.51	4270.77	4560.0	4317.95	No
4267.69	4020.51	4266.15	4138.46	4348.21	4630.26	4105.64	4605.64	4207.69	4214.87	4183.08	4269.74	4557.44	4310.26	No
4258.97	4017.44	4261.54	4135.9	4347.18	4629.23	4102.56	4603.08	4205.13	4216.41	4177.44	4271.79	4550.77	4313.33	No
4261.03	4012.31	4252.82	4137.44	4346.67	4628.72	4103.08	4596.92	4198.97	4209.23	4171.28	4267.18	4546.15	4308.21	No
4260.0	4007.18	4246.67	4134.36	4345.13	4633.33	4106.67	4597.44	4198.97	4207.18	4168.21	4260.0	4544.62	4298.97	No
4253.33	4008.21	4247.69	4132.82	4346.15	4634.87	4106.67	4605.64	4213.33	4218.46	4173.33	4263.59	4551.28	4308.72	No
4255.9	4011.28	4250.26	4137.44	4348.72	4630.26	4105.64	4606.67	4214.87	4220.51	4178.97	4268.21	4554.36	4309.74	No
4255.38	4008.72	4247.69	4134.87	4348.72	4628.21	4109.74	4598.97	4198.97	4206.67	4174.36	4265.13	4549.23	4298.97	No
4249.23	4004.1	4245.64	4128.21	4348.21	4629.74	4108.21	4598.97	4201.54	4204.62	4175.38	4264.1	4552.82	4307.18	No
4252.31	4003.59	4244.62	4130.26	4352.31	4630.77	4105.64	4609.74	4217.95	4220.51	4186.15	4271.79	4565.13	4319.49	No
4257.44	4007.69	4245.13	4135.9	4360.0	4632.82	4110.77	4614.36	4213.85	4226.67	4191.79	4273.85	4566.67	4312.31	No
7222.05	3797.95	1040.0	3733.85	6040.51	362564.0	6350.26	5361.54	1357.95	6215.38	3273.33	3091.28	276.41	715897.0	No
4253.85	4005.13	4246.15	4134.36	4349.74	4630.77	4106.67	4597.44	4195.38	4208.72	4177.44	4261.03	4556.41	4302.56	No
4254.36	4003.08	4246.15	4135.38	4347.69	4627.18	4104.1	4588.72	4188.72	4206.67	4173.33	4260.51	4554.36	4303.59	No
4263.08	4009.74	4251.28	4138.97	4350.26	4625.64	4105.64	4587.18	4191.28	4211.79	4177.44	4269.23	4559.49	4311.28	No
4272.31	4020.51	4257.95	4140.51	4350.26	4627.69	4106.67	4594.36	4203.59	4215.38	4183.59	4275.38	4569.23	4325.13	No
4272.31	4021.54	4260.51	4139.49	4348.72	4629.74	4107.18	4598.46	4202.05	4209.74	4182.56	4274.36	4571.79	4328.21	No
4274.36	4020.0	4260.0	4143.08	4351.79	4627.69	4108.72	4598.97	4199.49	4209.23	4179.49	4272.31	4565.13	4323.08	No
4281.54	4022.05	4262.56	4150.77	4352.31	4628.72	4110.26	4600.0	4203.59	4218.46	4178.97	4271.79	4561.54	4316.41	No
4276.92	4018.46	4266.15	4150.26	4350.77	4630.26	4110.26	4596.92	4198.46	4214.87	4179.49	4270.26	4562.56	4308.72	No
4268.21	4012.82	4258.97	4141.54	4355.38	4624.62	4105.13	4595.38	4197.95	4202.05	4180.0	4269.74	4562.05	4311.28	No
4266.15	4012.31	4250.77	4135.9	4354.87	4622.05	4101.54	4598.97	4204.1	4203.08	4179.49	4271.28	4561.54	4314.87	No
4264.1	4016.41	4254.87	4141.54	4347.69	4625.13	4101.54	4596.41	4196.41	4211.28	4181.03	4271.28	4564.62	4315.38	No
4266.67	4021.03	4261.03	4149.23	4349.74	4625.13	4101.54	4594.36	4198.97	4216.41	4188.21	4274.87	4572.31	4325.64	No
4272.31	4025.13	4262.56	4143.59	4355.38	4624.62	4103.59	4603.08	4215.9	4219.49	4191.28	4278.97	4576.41	4329.23	No
4273.85	4020.0	4262.56	4135.38	4352.31	4627.69	4111.28	4610.77	4215.9	4223.59	4190.77	4277.44	4575.9	4321.54	No
4271.79	4012.31	4256.41	4140.51	4347.69	4631.28	4114.87	4608.21	4208.21	4223.08	4186.67	4273.85	4575.9	4316.92	No
4268.21	4009.23	4246.67	4140.0	4343.59	4629.23	4110.77	4604.1	4208.21	4214.87	4180.51	4267.69	4567.69	4309.74	No
4266.67	4007.18	4244.62	4132.82	4343.08	4624.1	4106.15	4603.59	4206.67	4211.28	4183.59	4266.67	4560.0	4310.26	No
4272.31	4009.23	4247.69	4135.9	4350.77	4622.56	4105.13	4603.08	4202.05	4216.41	4189.23	4271.28	4566.15	4327.69	No
4276.41	4009.23	4243.08	4133.33	4350.26	4621.54	4101.54	4596.41	4188.72	4209.74	4182.05	4269.23	4570.77	4325.64	No
4266.15	4000.51	4233.85	4120.51	4341.03	4616.41	4096.92	4585.64	4175.38	4192.31	4171.28	4260.51	4554.87	4301.54	No
4255.9	3998.97	4230.77	4118.46	4342.56	4615.9	4098.46	4581.54	4183.08	4191.79	4170.77	4256.92	4546.15	4302.56	No
4262.56	4004.62	4231.28	4118.46	4347.69	4619.49	4100.51	4588.21	4195.38	4202.05	4171.79	4254.36	4555.9	4313.33	No
4270.77	4004.62	4230.77	4114.87	4344.62	4619.49	4096.41	4589.23	4186.67	4204.62	4171.79	4252.31	4556.41	4304.1	No
4273.33	4004.1	4229.74	4116.41	4347.18	4622.56	4094.87	4590.26	4183.08	4202.56	4175.9	4257.44	4551.28	4303.59	No
4276.41	4007.18	4234.36	4120.0	4354.36	4625.13	4101.54	4601.03	4198.46	4203.08	4179.49	4262.05	4556.41	4318.97	No
4280.51	4010.26	4241.54	4117.44	4346.67	4620.51	4104.1	4603.59	4203.08	4206.15	4181.03	4265.64	4565.64	4328.21	No
4278.97	4008.21	4243.08	4109.23	4333.85	4617.44	4101.03	4595.9	4196.92	4214.36	4185.13	4269.23	4568.21	4326.15	No
4274.87	3995.38	4238.97	4100.51	4335.9	4622.56	4105.64	4606.67	4212.82	4223.08	4191.79	4269.74	4565.64	4317.95	No
4270.26	3987.18	4238.97	4100.51	4342.05	4627.18	4116.92	4623.08	4227.69	4226.15	4190.77	4267.69	4562.56	4308.72	No
4258.97	4000.51	4235.9	4107.69	4343.08	4626.15	4114.36	4615.38	4212.82	4221.54	4184.1	4260.51	4562.56	4308.72	No
4248.21	4013.85	4222.56	4107.69	4346.67	4627.18	4105.64	4598.46	4199.49	4216.41	4181.54	4252.82	4568.21	4308.72	No
4242.05	4003.08	4215.38	4102.56	4350.26	4625.64	4103.08	4593.33	4198.46	4213.85	4177.95	4253.85	4565.64	4297.95	No
4243.59	3992.82	4218.97	4102.05	4346.67	4618.46	4099.49	4590.26	4188.72	4210.26	4175.9	4253.33	4557.44	4295.38	No
4245.13	3997.95	4217.44	4104.1	4345.64	4616.41	4096.92	4586.67	4180.0	4204.1	4175.38	4246.15	4555.9	4298.46	No
4242.05	3996.41	4215.38	4100.51	4345.13	4621.54	4099.49	4586.67	4184.62	4200.51	4171.79	4246.67	4554.87	4293.85	No
4244.62	3991.79	4222.05	4096.92	4340.0	4618.46	4102.56	4589.74	4195.38	4204.62	4174.36	4255.9	4556.41	4296.92	No
4254.36	3998.97	4231.79	4102.05	4343.08	4615.38	4103.59	4597.95	4200.51	4218.46	4186.15	4263.59	4566.67	4307.69	No
4261.03	4005.13	4233.33	4107.18	4348.72	4624.62	4106.67	4603.08	4201.54	4222.56	4187.18	4261.03	4572.82	4311.79	No
4260.0	4000.0	4233.33	4106.67	4347.69	4630.26	4110.26	4603.08	4204.1	4210.77	4181.03	4258.46	4567.18	4313.85	No
4259.49	4000.0	4236.92	4107.69	4345.64	4628.72	4111.79	4608.21	4213.33	4213.85	4187.18	4267.18	4569.74	4316.92	No
4258.46	4003.08	4237.95	4109.23	4344.62	4627.69	4111.28	4610.77	4217.44	4232.31	4192.31	4269.23	4575.38	4310.26	No
4254.87	3996.41	4234.36	4106.15	4343.08	4623.59	4107.69	4602.05	4201.54	4227.69	4180.51	4257.95	4563.08	4296.92	No
4250.77	3989.74	4232.82	4104.1	4344.62	4621.03	4102.05	4594.36	4182.05	4202.05	4165.13	4248.72	4546.15	4291.28	No
4246.67	3989.74	4233.33	4105.13	4346.67	4621.03	4098.97	4598.46	4188.72	4196.92	4164.62	4249.74	4545.13	4292.31	No
4247.69	3991.28	4225.64	4105.13	4344.62	4620.51	4102.05	4604.1	4202.56	4210.26	4174.87	4250.77	4554.87	4290.26	No
4247.18	3992.82	4215.9	4103.59	4345.13	4624.1	4105.13	4601.54	4198.97	4210.77	4174.87	4246.15	4556.92	4289.23	No
4244.62	3993.33	4222.05	4106.15	4345.13	4625.64	4103.08	4596.92	4190.77	4201.03	4167.18	4244.1	4548.72	4294.87	No
4246.15	3992.31	4232.31	4106.15	4338.97	4620.0	4098.46	4596.41	4196.92	4201.54	4168.72	4245.64	4545.13	4301.03	No
4253.33	3996.41	4231.79	4102.05	4341.54	4617.95	4098.46	4600.0	4208.72	4211.28	4179.49	4251.28	4556.92	4303.59	No
4266.15	4007.18	4231.28	4104.62	4347.69	4622.56	4101.54	4602.56	4210.77	4220.0	4189.23	4263.08	4572.31	4309.23	No
4269.74	4008.21	4233.85	4109.74	4341.03	4622.05	4098.46	4598.46	4198.97	4220.51	4189.23	4267.69	4573.85	4313.33	No
4261.03	4001.03	4231.28	4107.18	4335.9	4623.59	4095.38	4598.97	4197.44	4215.38	4183.59	4260.51	4569.74	4313.85	No
4260.0	4001.54	4231.79	4105.64	4341.03	4630.77	4100.51	4608.72	4206.67	4215.38	4186.15	4260.51	4573.33	4315.9	No
4264.62	4000.0	4233.33	4104.1	4343.08	4630.77	4104.62	4609.74	4203.08	4222.05	4193.33	4264.62	4575.9	4314.87	No
4256.92	3990.26	4230.26	4094.36	4340.0	4624.1	4098.46	4597.95	4198.97	4224.62	4192.82	4257.44	4573.33	4312.31	No
4252.82	3989.23	4228.72	4091.79	4342.05	4618.97	4092.31	4595.9	4205.13	4218.46	4187.69	4256.41	4573.33	4312.82	No
4256.41	3995.38	4228.72	4101.54	4343.08	4619.49	4097.44	4602.05	4201.54	4214.87	4184.62	4258.97	4570.26	4304.1	No
4254.87	4001.03	4228.21	4106.67	4341.03	4620.0	4101.03	4602.56	4194.36	4217.95	4183.08	4255.38	4563.59	4298.97	No
4256.92	4000.51	4232.82	4105.64	4342.05	4620.0	4101.03	4603.08	4198.46	4218.46	4185.13	4261.03	4566.15	4312.31	No
4258.97	3990.77	4237.95	4102.56	4345.13	4622.56	4103.59	4602.05	4196.92	4212.31	4185.13	4265.64	4566.15	4318.97	No
4258.46	3996.41	4234.87	4103.59	4347.69	4621.03	4102.05	4590.77	4184.1	4206.15	4175.9	4253.85	4557.95	4308.21	No
4257.44	4011.28	4222.56	4104.1	4341.03	4617.95	4095.9	4582.05	4177.95	4201.03	4165.13	4239.49	4548.21	4295.38	No
4251.79	4010.77	4213.85	4098.46	4334.87	4619.49	4095.9	4586.15	4184.62	4195.9	4164.62	4239.49	4543.59	4296.41	No
4258.97	4013.85	4226.67	4105.13	4343.08	4617.44	4101.54	4595.9	4198.97	4206.15	4175.38	4250.77	4554.36	4312.31	No
4276.92	4027.18	4244.1	4122.05	4352.82	4615.9	4103.08	4601.03	4204.62	4220.0	4184.62	4262.05	4569.74	4322.05	No
4273.85	4024.62	4238.97	4117.95	4349.74	4619.49	4098.46	4598.97	4200.0	4213.85	4180.51	4256.41	4564.62	4308.21	No
4256.41	4012.31	4226.15	4101.54	4341.54	4618.46	4093.33	4594.87	4191.28	4202.05	4168.21	4242.05	4547.18	4293.33	No
4257.44	4008.72	4226.67	4104.1	4343.08	4617.95	4092.82	4589.23	4187.69	4209.74	4167.69	4243.59	4549.23	4304.1	No
4263.08	4011.28	4231.28	4109.23	4348.72	4624.62	4095.38	4590.77	4197.44	4223.59	4182.56	4254.87	4562.56	4313.33	No
4258.97	4015.9	4230.77	4107.69	4349.23	4627.69	4096.41	4598.46	4198.97	4218.97	4185.13	4258.46	4560.51	4302.56	No
4257.95	4012.82	4230.77	4108.21	4343.08	4625.64	4094.87	4595.38	4186.15	4203.08	4169.74	4251.79	4546.15	4294.87	No
4257.95	4002.56	4229.74	4105.13	4335.38	4622.05	4095.9	4591.79	4184.62	4195.38	4160.0	4243.59	4538.46	4293.85	No
4253.33	4002.05	4228.72	4101.54	4337.95	4618.97	4101.03	4601.54	4194.36	4201.54	4163.59	4246.67	4540.0	4293.85	No
4254.87	4008.72	4229.74	4104.62	4344.62	4623.59	4104.1	4606.67	4193.85	4207.69	4172.31	4254.36	4548.21	4305.64	No
4266.67	4014.87	4232.31	4110.26	4346.67	4630.77	4103.59	4604.1	4196.41	4210.77	4179.49	4260.0	4558.46	4319.49	No
4272.82	4018.46	4234.36	4113.85	4347.18	4630.26	4103.59	4608.21	4207.18	4217.95	4183.08	4263.59	4562.56	4315.38	No
4270.77	4021.54	4238.46	4116.92	4349.74	4630.77	4109.74	4612.82	4211.79	4222.56	4186.15	4266.67	4563.59	4313.33	No
4274.36	4024.62	4244.1	4121.03	4352.31	4635.38	4115.9	4617.44	4216.41	4227.18	4194.87	4269.23	4569.74	4326.15	No
4276.41	4027.18	4247.18	4123.08	4354.36	4633.85	4112.31	4620.51	4220.0	4234.36	4203.08	4273.85	4576.92	4330.77	No
4274.36	4028.72	4248.21	4122.56	4354.36	4631.79	4105.13	4617.95	4216.41	4235.38	4199.49	4276.92	4577.95	4326.15	No
4278.46	4027.69	4247.18	4120.51	4350.26	4632.31	4101.03	4611.79	4210.26	4227.18	4191.79	4270.77	4574.87	4326.15	No
4280.51	4027.69	4246.67	4121.54	4347.69	4631.79	4097.44	4600.0	4196.92	4219.49	4192.82	4265.13	4571.79	4324.1	No
4277.44	4030.26	4247.69	4123.59	4348.72	4630.77	4094.87	4584.1	4178.97	4214.87	4189.23	4267.18	4568.21	4316.41	No
4279.49	4026.15	4248.72	4122.05	4350.26	4628.72	4098.46	4581.54	4173.85	4203.08	4178.97	4268.21	4562.56	4313.85	No
4279.49	4018.46	4249.23	4120.0	4349.74	4624.1	4099.49	4589.74	4178.97	4193.85	4176.41	4267.69	4558.97	4321.03	No
4271.79	4020.0	4242.05	4121.03	4348.21	4622.05	4096.92	4592.31	4184.62	4201.54	4179.49	4266.67	4557.44	4322.05	No
4269.23	4021.54	4233.33	4120.0	4346.15	4627.69	4099.49	4596.92	4191.28	4211.79	4177.44	4262.56	4556.41	4315.38	No
4272.82	4016.41	4240.0	4118.46	4343.08	4630.77	4103.59	4605.64	4201.03	4215.9	4179.49	4261.03	4561.54	4318.46	No
4277.95	4022.05	4251.28	4121.54	4344.62	4629.23	4106.67	4608.72	4212.31	4226.15	4191.28	4270.26	4574.87	4331.79	No
4285.13	4032.31	4251.79	4124.62	4348.72	4629.74	4109.23	4609.74	4213.85	4234.36	4198.46	4278.46	4585.13	4336.41	No
4288.72	4030.77	4249.74	4124.1	4351.79	4631.79	4108.72	4612.82	4209.74	4231.79	4196.41	4276.92	4583.08	4326.67	No
4281.54	4026.15	4248.21	4120.0	4353.33	4630.26	4107.18	4611.79	4206.15	4227.69	4194.36	4270.26	4577.95	4317.95	No
4278.97	4029.74	4245.13	4119.49	4355.9	4629.23	4105.13	4601.54	4202.56	4229.23	4196.41	4265.64	4581.54	4326.67	No
4293.33	4037.44	4247.18	4129.23	4357.44	4630.77	4100.0	4596.41	4203.08	4232.31	4204.62	4271.28	4591.28	4342.05	No
4299.49	4038.46	4251.79	4135.38	4354.36	4629.74	4098.97	4606.15	4210.26	4235.38	4208.72	4279.49	4593.85	4341.54	No
4283.08	4028.72	4248.21	4124.1	4349.23	4629.23	4101.54	4611.79	4209.23	4231.28	4203.08	4274.36	4587.69	4328.72	No
4270.77	4019.49	4239.49	4112.82	4348.72	4632.31	4101.54	4607.18	4202.05	4221.54	4190.26	4264.1	4577.44	4322.05	No
4272.31	4017.44	4233.85	4109.74	4350.26	4633.33	4096.41	4602.56	4200.0	4213.85	4178.46	4259.49	4564.62	4317.95	No
4272.82	4020.51	4233.85	4112.31	4348.72	4629.74	4091.79	4594.87	4195.38	4206.15	4174.87	4257.95	4559.49	4314.36	No
4270.26	4023.59	4234.36	4117.44	4348.72	4629.74	4092.31	4587.69	4187.69	4204.62	4174.36	4255.9	4564.1	4313.33	No
4266.67	4022.56	4229.74	4117.44	4347.69	4630.26	4093.85	4593.85	4187.18	4208.21	4171.28	4253.33	4562.56	4308.72	No
4264.1	4021.03	4227.18	4115.38	4344.1	4624.62	4089.23	4604.1	4194.36	4211.79	4169.74	4253.85	4556.92	4308.21	No
4275.38	4028.21	4238.46	4122.56	4347.18	4624.62	4087.69	4607.18	4203.59	4220.0	4176.92	4262.56	4564.1	4317.44	No
4287.18	4036.41	4250.26	4127.69	4353.85	4632.31	4090.77	4609.74	4208.72	4228.21	4187.18	4270.26	4574.87	4327.18	No
4281.54	4032.31	4249.23	4123.08	4351.79	4633.85	4090.77	4611.79	4207.69	4229.74	4191.79	4269.23	4577.44	4333.33	No
4275.38	4025.64	4244.62	4121.54	4347.69	4624.62	4090.26	4609.74	4207.18	4226.67	4192.82	4266.67	4581.03	4336.92	No
4280.0	4023.59	4245.64	4123.59	4348.21	4620.0	4090.77	4607.18	4205.64	4224.62	4193.85	4270.26	4586.15	4336.92	No
4286.67	4026.67	4248.21	4123.59	4349.74	4624.1	4090.77	4601.03	4196.92	4221.54	4196.92	4273.85	4586.67	4339.49	No
4288.21	4031.28	4251.28	4125.13	4352.31	4626.15	4091.79	4595.38	4191.28	4222.05	4196.41	4274.87	4588.72	4341.03	No
4285.64	4031.28	4252.82	4125.13	4351.79	4625.64	4092.31	4593.33	4188.21	4222.05	4195.9	4275.9	4588.21	4335.9	No
4283.59	4025.13	4248.72	4122.05	4348.21	4627.69	4095.9	4589.74	4186.15	4215.9	4194.36	4271.28	4581.03	4334.87	No
4283.08	4022.05	4245.64	4120.51	4349.23	4629.74	4095.9	4589.74	4186.67	4215.38	4190.26	4262.56	4577.44	4332.82	No
4281.54	4024.1	4246.67	4121.54	4351.79	4629.74	4093.85	4595.9	4185.64	4216.92	4188.72	4257.95	4576.41	4327.69	No
4281.54	4025.64	4250.26	4120.51	4351.79	4630.26	4096.92	4597.95	4185.13	4211.79	4184.1	4257.44	4570.77	4323.08	No
4285.64	4027.69	4251.28	4127.18	4350.77	4631.28	4098.97	4598.97	4191.28	4206.67	4176.41	4257.44	4568.72	4318.46	No
4282.56	4027.18	4248.72	4132.82	4348.72	4630.26	4097.95	4610.26	4203.59	4212.31	4178.97	4258.46	4570.26	4322.05	No
4281.03	4022.56	4246.15	4126.67	4348.21	4624.1	4097.44	4613.33	4206.15	4218.97	4187.69	4261.54	4572.31	4333.85	No
4287.18	4026.67	4246.15	4127.69	4354.36	4619.49	4093.33	4597.95	4198.46	4220.51	4190.26	4267.18	4581.54	4340.51	No
4288.72	4035.38	4248.21	4136.41	4360.0	4623.59	4089.74	4591.79	4192.82	4222.05	4192.82	4273.85	4587.69	4341.54	No
4288.72	4034.87	4249.23	4134.36	4358.46	4627.69	4092.31	4595.9	4192.31	4219.49	4190.26	4273.33	4581.54	4341.03	No
4290.77	4029.23	4247.18	4126.15	4356.92	4622.56	4092.82	4589.23	4185.64	4210.77	4182.05	4266.67	4575.38	4336.41	No
4289.23	4028.21	4247.18	4126.67	4352.82	4617.95	4086.15	4575.38	4174.36	4207.69	4184.1	4264.62	4578.97	4334.87	No
4290.77	4029.23	4248.21	4132.31	4346.67	4618.97	4085.64	4573.85	4176.92	4211.28	4192.82	4269.23	4585.64	4341.03	No
4300.51	4028.72	4248.21	4132.82	4348.72	4624.62	4095.38	4585.13	4190.26	4214.36	4195.9	4278.97	4587.18	4347.18	No
4302.56	4026.67	4250.77	4126.67	4355.9	4630.77	4102.56	4596.41	4197.44	4219.49	4193.85	4283.59	4585.13	4348.21	No
4293.85	4024.62	4250.26	4120.0	4353.33	4629.23	4098.97	4597.95	4189.74	4224.1	4193.85	4276.41	4582.56	4345.64	No
4289.74	4023.08	4237.95	4122.05	4345.64	4625.64	4092.31	4597.95	4193.85	4222.56	4193.85	4270.26	4580.0	4341.03	No
4284.1	4017.44	4230.26	4119.49	4342.05	4627.69	4093.85	4607.69	4211.28	4216.92	4186.15	4266.67	4576.92	4329.23	No
4280.0	4013.85	4232.31	4108.72	4343.59	4625.64	4093.33	4607.18	4202.56	4212.82	4178.97	4262.56	4575.38	4322.56	No
4289.74	4022.56	4233.85	4107.18	4348.21	4617.95	4084.62	4591.28	4185.13	4217.44	4187.69	4265.13	4583.08	4337.44	No
4298.46	4031.28	4238.46	4117.44	4351.79	4619.49	4086.15	4588.72	4192.31	4226.15	4198.97	4271.79	4592.31	4350.77	No
4295.38	4026.67	4244.1	4124.1	4353.33	4627.18	4097.95	4598.46	4201.03	4226.15	4196.41	4271.28	4592.31	4345.13	No
4289.74	4018.97	4244.1	4120.0	4350.77	4627.18	4097.95	4596.92	4193.85	4224.1	4193.33	4270.77	4589.74	4343.08	No
4290.26	4021.03	4243.08	4117.95	4346.67	4624.62	4089.74	4591.79	4194.36	4225.64	4195.9	4271.79	4590.77	4346.67	No
4296.92	4024.62	4247.18	4121.54	4346.15	4620.51	4090.26	4597.95	4203.59	4226.67	4193.85	4268.72	4591.28	4345.13	No
4302.56	4026.15	4248.72	4123.08	4349.74	4620.51	4095.38	4603.59	4201.54	4226.15	4192.82	4267.18	4591.28	4343.59	No
4298.46	4027.69	4247.69	4120.51	4351.28	4628.21	4100.0	4607.18	4204.1	4228.21	4201.54	4272.31	4598.97	4350.26	No
4298.46	4026.67	4250.26	4120.51	4352.82	4631.28	4101.54	4610.77	4212.31	4233.85	4207.69	4277.44	4604.1	4355.9	No
4303.08	4024.1	4250.26	4121.03	4354.36	4628.72	4098.97	4606.15	4201.54	4235.38	4200.0	4275.9	4598.97	4353.85	No
4301.03	4024.62	4247.18	4120.0	4352.82	4630.77	4098.97	4596.92	4184.1	4228.72	4195.9	4274.87	4593.85	4351.79	No
4303.59	4029.74	4253.85	4121.54	4351.79	4633.85	4101.54	4602.05	4196.92	4226.67	4203.59	4281.54	4598.46	4355.9	No
4311.79	4030.26	4263.59	4124.62	4350.26	4631.79	4098.46	4617.95	4218.46	4237.95	4209.74	4288.21	4604.62	4358.97	No
4312.82	4027.18	4262.56	4123.59	4348.21	4628.72	4091.79	4616.92	4208.21	4239.49	4207.18	4287.18	4602.56	4354.87	No
4307.69	4028.21	4257.95	4123.59	4347.18	4623.08	4088.21	4605.13	4195.9	4231.28	4205.64	4282.56	4598.46	4352.31	No
4301.54	4025.64	4254.36	4122.05	4344.1	4617.95	4087.18	4605.64	4200.51	4229.23	4204.1	4279.49	4593.85	4351.79	No
4301.54	4018.97	4249.23	4118.46	4342.56	4621.03	4090.77	4613.85	4205.13	4231.79	4202.05	4276.92	4590.26	4351.79	No
4306.15	4021.54	4247.69	4121.03	4346.15	4623.59	4095.38	4609.23	4198.97	4232.82	4202.56	4277.95	4594.87	4354.87	No
4303.08	4024.1	4254.87	4123.59	4346.15	4623.59	4099.49	4600.51	4188.72	4227.69	4202.56	4281.03	4595.9	4352.82	No
4300.51	4020.51	4260.51	4121.03	4345.13	4626.15	4103.59	4605.13	4185.64	4223.08	4202.56	4281.54	4592.82	4353.85	No
4309.74	4026.15	4265.13	4123.59	4353.85	4628.21	4104.1	4609.74	4192.82	4229.74	4206.15	4284.62	4601.03	4366.15	No
4319.49	4035.9	4268.21	4129.74	4360.0	4626.67	4097.95	4604.1	4197.44	4237.95	4210.77	4289.74	4611.79	4371.79	No
4314.36	4031.28	4263.59	4125.64	4356.41	4627.69	4095.9	4597.44	4190.26	4231.28	4207.69	4289.23	4605.64	4364.1	No
4304.1	4023.59	4262.05	4120.51	4356.92	4622.56	4095.38	4600.0	4186.67	4224.62	4200.51	4284.62	4597.44	4358.46	No
4301.03	4024.62	4263.59	4123.08	4357.95	4607.69	4091.28	4605.64	4193.33	4228.72	4197.95	4279.49	4598.46	4355.38	No
4303.59	4026.15	4255.38	4124.1	4352.82	4600.51	4092.82	4610.26	4205.13	4232.82	4201.54	4274.36	4601.03	4352.31	No
4306.67	4023.08	4250.77	4120.0	4350.77	4596.92	4100.51	4616.92	4216.41	4242.05	4208.72	4276.41	4604.62	4356.92	No
4304.1	4020.0	4258.97	4117.95	4351.28	4590.26	4103.59	4620.51	4214.36	4245.64	4212.31	4281.54	4609.23	4360.51	No
4300.0	4021.03	4262.05	4120.0	4345.64	4586.67	4097.95	4613.85	4202.05	4235.38	4206.15	4283.08	4605.64	4355.9	No
4303.08	4025.64	4261.03	4121.03	4344.1	4587.69	4095.38	4607.18	4198.97	4233.85	4202.56	4286.67	4600.0	4354.87	No
4306.15	4024.62	4262.56	4122.05	4350.26	4591.79	4101.03	4612.31	4209.23	4241.03	4208.72	4285.64	4600.51	4358.46	No
4302.05	4017.95	4258.97	4120.51	4348.72	4590.77	4103.59	4615.9	4206.15	4237.44	4205.64	4272.31	4597.44	4353.85	No
4300.51	4013.85	4256.92	4117.95	4348.21	4584.1	4100.51	4611.28	4193.85	4229.74	4195.9	4268.72	4591.28	4348.21	No
4312.31	4018.46	4265.13	4122.56	4355.9	4583.08	4100.51	4610.26	4200.51	4233.85	4200.0	4284.1	4593.85	4356.41	No
4316.41	4024.62	4268.21	4126.15	4356.41	4586.67	4102.56	4612.82	4213.85	4242.05	4209.23	4291.79	4598.97	4361.03	No
4307.18	4022.56	4262.56	4122.56	4350.26	4583.08	4098.97	4616.92	4210.26	4240.0	4206.67	4284.62	4592.82	4353.85	No
4298.97	4013.33	4261.54	4121.54	4347.69	4579.49	4093.33	4620.51	4205.13	4233.85	4198.97	4277.95	4588.72	4348.72	No
4297.44	4008.72	4260.0	4118.46	4346.15	4581.03	4092.82	4623.59	4208.72	4236.41	4201.54	4274.87	4594.36	4351.79	No
4298.97	4009.23	4254.36	4107.69	4344.62	4581.54	4096.41	4626.67	4207.18	4239.49	4206.15	4275.38	4594.36	4352.31	No
4293.33	4003.59	4249.74	4104.1	4344.62	4583.59	4098.97	4624.1	4205.64	4236.92	4198.97	4274.36	4584.62	4346.67	No
4290.77	4001.54	4250.26	4106.67	4345.64	4582.56	4099.49	4618.46	4211.28	4240.0	4194.87	4268.72	4584.62	4345.64	No
4297.44	4012.82	4250.77	4109.74	4345.13	4582.05	4096.92	4616.41	4206.67	4248.21	4203.59	4268.21	4597.44	4351.28	No
4299.49	4018.97	4248.21	4115.38	4346.15	4583.08	4093.85	4615.9	4199.49	4246.15	4206.67	4271.28	4599.49	4350.77	No
4295.38	4014.87	4248.21	4120.0	4348.72	4579.49	4094.87	4615.9	4205.64	4240.51	4200.0	4273.33	4594.36	4349.74	No
4293.33	4016.41	4254.87	4119.49	4350.26	4577.44	4102.05	4619.49	4202.05	4234.87	4196.41	4273.85	4592.31	4349.74	No
4295.38	4015.38	4257.95	4113.33	4347.69	4578.46	4108.21	4625.64	4196.41	4230.26	4196.92	4271.79	4589.74	4345.13	No
4298.46	4011.28	4255.9	4111.79	4346.15	4573.33	4103.59	4627.18	4207.18	4236.41	4200.0	4272.31	4593.33	4345.13	No
4298.97	4011.28	4257.44	4116.41	4349.74	4568.21	4097.95	4617.95	4204.62	4242.05	4205.64	4276.92	4602.05	4355.9	No
4296.92	4010.26	4258.46	4114.36	4349.23	4572.31	4099.49	4604.1	4187.69	4239.49	4205.13	4277.44	4598.46	4356.92	No
4297.95	4010.77	4256.92	4107.69	4346.15	4572.82	4100.0	4600.51	4190.26	4234.36	4201.03	4275.9	4593.33	4348.72	No
4300.51	4015.38	4255.9	4109.23	4349.23	4569.74	4096.41	4607.18	4198.46	4231.28	4197.44	4277.95	4596.92	4348.21	No
4298.97	4015.9	4254.87	4116.41	4352.82	4576.41	4096.92	4612.82	4195.38	4229.74	4197.95	4276.92	4594.36	4348.21	No
4297.95	4014.87	4253.33	4116.41	4348.72	4582.05	4103.59	4618.46	4205.64	4235.9	4202.05	4275.9	4593.33	4347.18	No
4297.44	4015.9	4250.77	4115.38	4342.56	4577.44	4106.15	4624.1	4214.36	4241.54	4203.08	4281.54	4600.51	4351.28	No
4297.44	4014.87	4250.77	4115.9	4349.23	4575.9	4103.08	4621.54	4203.08	4240.51	4202.05	4281.03	4601.03	4353.85	No
4300.0	4018.46	4259.49	4121.03	4360.0	4581.03	4098.97	4617.44	4197.95	4242.56	4205.13	4278.46	4600.0	4353.85	No
4304.62	4026.67	4267.69	4127.18	4358.46	4580.0	4096.41	4616.92	4204.62	4244.1	4210.77	4282.56	4605.64	4358.97	No
4307.69	4026.67	4263.59	4124.62	4350.77	4580.51	4092.82	4614.87	4206.15	4242.05	4212.82	4284.62	4610.26	4364.1	No
4304.1	4022.56	4258.97	4121.54	4352.82	4584.1	4088.21	4612.31	4202.05	4241.03	4207.18	4281.03	4608.72	4356.41	No
4296.92	4018.97	4254.36	4121.03	4357.44	4576.41	4090.77	4608.21	4198.97	4237.95	4196.41	4271.28	4597.95	4340.0	No
4292.82	4015.9	4247.69	4121.03	4351.28	4569.23	4096.92	4599.49	4189.23	4224.62	4187.69	4260.0	4584.62	4336.41	No
4289.74	4012.82	4246.15	4120.0	4345.64	4574.87	4099.49	4597.95	4184.1	4216.92	4187.18	4257.95	4585.13	4346.15	No
4287.69	4012.82	4246.15	4118.46	4346.67	4574.36	4101.03	4610.77	4194.36	4227.18	4194.36	4266.67	4596.41	4351.28	No
4291.28	4015.9	4246.67	4119.49	4345.64	4569.74	4100.0	4616.92	4200.51	4236.92	4202.05	4275.9	4602.05	4352.31	No
4298.46	4020.0	4251.79	4122.56	4348.72	4571.79	4091.79	4610.26	4196.92	4237.95	4208.21	4281.03	4600.0	4356.41	No
4301.54	4021.03	4256.41	4124.1	4353.33	4571.28	4087.18	4608.72	4194.36	4237.44	4212.31	4283.08	4602.56	4357.44	No
4302.56	4022.56	4255.9	4123.59	4353.85	4570.26	4091.28	4609.74	4193.33	4238.97	4214.36	4285.64	4609.74	4355.38	No
4305.64	4023.08	4256.92	4122.05	4354.87	4574.87	4092.82	4601.54	4188.21	4234.87	4211.79	4289.23	4608.21	4354.36	No
4300.51	4016.41	4254.36	4116.41	4354.36	4573.33	4089.23	4594.36	4184.62	4225.64	4200.0	4280.51	4595.9	4347.18	No
4291.79	4009.74	4247.69	4115.38	4349.74	4570.26	4089.74	4594.36	4181.03	4216.41	4189.74	4268.72	4586.67	4339.49	No
4288.72	4007.69	4243.59	4120.0	4345.64	4577.44	4093.85	4598.46	4179.49	4216.92	4190.77	4269.74	4585.64	4338.97	No
4286.67	4006.67	4238.46	4114.36	4348.21	4578.97	4097.44	4603.59	4187.18	4222.56	4193.85	4271.28	4586.15	4337.44	No
4285.13	4005.13	4234.87	4111.28	4349.74	4575.9	4097.95	4612.31	4194.87	4220.0	4192.31	4267.69	4588.21	4333.85	No
4288.72	4005.13	4242.56	4116.92	4345.13	4577.44	4097.95	4623.08	4202.56	4223.08	4195.9	4269.74	4592.82	4338.97	No
4295.9	4004.62	4249.23	4112.82	4341.54	4577.95	4095.38	4624.62	4205.64	4235.38	4203.59	4274.36	4596.41	4343.59	No
4300.0	4007.69	4244.1	4109.74	4344.62	4576.92	4091.28	4614.36	4198.97	4238.46	4205.13	4273.33	4597.95	4344.62	No
4303.59	4014.87	4246.67	4119.49	4352.31	4579.49	4094.36	4611.79	4196.92	4235.9	4205.64	4276.41	4603.08	4351.28	No
4305.64	4016.41	4253.85	4126.15	4352.31	4584.62	4100.51	4620.0	4201.54	4235.9	4207.69	4282.56	4606.67	4352.82	No
4299.49	4009.23	4249.74	4119.49	4346.15	4582.05	4097.44	4615.38	4195.9	4231.28	4205.64	4281.03	4597.44	4343.59	No
4295.9	4007.18	4244.1	4115.38	4344.62	4576.41	4090.26	4604.62	4189.74	4227.18	4202.05	4278.97	4592.31	4345.13	No
4303.59	4017.95	4251.28	4118.97	4349.74	4577.44	4089.23	4611.79	4204.1	4235.38	4207.18	4286.15	4603.59	4361.03	No
4313.33	4024.62	4262.05	4125.64	4352.31	4578.46	4089.74	4625.13	4215.38	4241.54	4216.41	4291.79	4612.82	4367.18	No
4312.31	4018.46	4261.03	4125.64	4347.18	4574.36	4088.21	4623.08	4204.62	4237.44	4213.33	4287.69	4607.69	4357.95	No
4305.64	4013.33	4255.38	4120.51	4344.1	4575.38	4089.74	4614.36	4189.23	4230.77	4204.62	4281.03	4597.95	4348.72	No
4303.59	4018.46	4258.97	4122.05	4345.13	4584.62	4096.41	4615.38	4187.69	4224.1	4204.1	4280.0	4593.33	4350.26	No
4308.21	4020.51	4263.59	4124.62	4346.67	4587.69	4100.51	4621.54	4195.38	4223.59	4202.05	4283.08	4592.31	4352.82	No
4309.74	4018.46	4263.08	4124.62	4346.67	4583.08	4093.85	4619.49	4196.41	4225.64	4196.92	4285.64	4594.87	4351.28	No
4302.56	4020.0	4260.51	4124.62	4344.1	4576.92	4085.64	4610.77	4193.85	4226.67	4197.44	4282.56	4596.92	4351.79	No
4297.95	4021.54	4258.46	4126.15	4346.67	4575.9	4088.21	4608.21	4193.33	4227.18	4200.51	4278.46	4598.97	4355.38	No
4303.08	4023.59	4261.03	4128.21	4348.72	4575.38	4086.67	4605.13	4192.82	4225.64	4205.13	4283.08	4603.08	4357.95	No
4306.15	4023.08	4263.59	4127.69	4343.08	4571.28	4082.05	4598.97	4193.85	4223.08	4207.69	4286.67	4601.54	4358.46	No
4300.0	4014.36	4261.03	4121.54	4338.97	4577.95	4087.18	4604.1	4197.95	4226.15	4202.56	4283.59	4595.9	4351.28	No
4295.9	4008.21	4260.0	4120.0	4343.59	4586.67	4091.79	4617.95	4201.54	4233.85	4198.46	4281.54	4596.41	4343.08	No
4298.97	4014.87	4262.56	4123.59	4345.64	4575.38	4086.15	4617.44	4194.87	4231.28	4198.97	4282.56	4597.95	4349.23	No
4301.54	4021.03	4260.51	4124.62	4345.13	4566.15	4081.03	4606.67	4187.18	4223.08	4197.44	4282.56	4593.33	4358.46	No
4301.03	4018.46	4259.49	4126.15	4347.18	4577.44	4083.59	4605.13	4187.18	4224.62	4197.44	4281.54	4594.87	4353.85	No
4298.97	4014.36	4257.44	4125.13	4346.15	4583.08	4087.69	4605.13	4189.74	4226.15	4195.9	4279.49	4599.49	4349.23	No
4301.03	4012.31	4254.36	4123.59	4346.15	4575.9	4086.67	4601.54	4188.21	4224.1	4196.41	4277.44	4600.0	4356.92	No
4305.13	4011.79	4258.46	4126.15	4348.72	4571.28	4085.64	4602.56	4191.28	4225.13	4203.08	4281.54	4601.54	4359.49	No
4303.59	4011.28	4263.08	4127.18	4346.67	4571.28	4085.64	4609.23	4201.03	4231.79	4207.69	4285.64	4604.1	4353.85	No
4306.67	4013.85	4262.05	4127.69	4347.18	4574.36	4085.64	4613.85	4205.13	4232.82	4210.26	4288.72	4609.23	4361.54	No
4320.0	4022.05	4268.72	4134.87	4352.82	4576.41	4087.69	4618.97	4205.64	4230.77	4216.41	4295.38	4616.92	4374.36	No
4326.67	4028.21	4284.1	4143.59	4349.23	4572.31	4090.26	4621.54	4198.97	4235.9	4214.87	4302.56	4616.92	4376.41	No
4319.49	4018.46	4284.1	4137.95	4338.46	4566.15	4091.28	4615.9	4185.64	4233.33	4204.62	4299.49	4603.59	4366.67	No
4312.31	4004.62	4270.26	4121.54	4337.95	4568.21	4090.26	4603.08	4178.46	4220.51	4200.0	4290.26	4595.9	4360.0	No
4312.31	4003.59	4259.49	4117.44	4342.56	4570.77	4085.13	4591.79	4178.97	4215.9	4195.9	4284.62	4594.87	4357.44	No
4305.13	4008.72	4251.79	4123.59	4337.44	4570.77	4083.08	4590.77	4180.51	4213.85	4182.56	4273.33	4586.15	4345.13	No
4292.31	4006.67	4244.62	4118.97	4329.74	4573.85	4085.64	4596.92	4185.64	4207.18	4173.85	4260.51	4576.92	4335.38	No
4290.77	4002.56	4245.64	4113.33	4337.44	4572.31	4080.51	4597.44	4193.33	4212.82	4184.1	4263.59	4583.59	4344.1	No
4301.03	4008.72	4253.85	4121.54	4346.67	4570.77	4077.95	4597.44	4195.38	4229.74	4199.49	4276.41	4599.49	4353.33	No
4301.54	4013.85	4257.44	4124.1	4341.03	4573.85	4085.13	4606.15	4198.46	4235.38	4197.95	4279.49	4601.03	4354.36	No
4302.56	4014.87	4260.51	4125.13	4337.95	4572.82	4086.15	4612.82	4197.95	4228.72	4192.82	4275.9	4597.95	4360.0	No
4309.74	4016.41	4261.54	4133.85	4346.15	4571.28	4082.05	4609.23	4191.79	4223.08	4201.54	4278.46	4604.62	4361.03	No
4301.54	4012.31	4252.31	4129.23	4346.67	4580.0	4088.21	4610.77	4191.28	4223.08	4205.13	4284.1	4606.67	4354.87	No
4291.28	4007.18	4245.64	4118.97	4341.03	4583.59	4094.36	4611.79	4195.9	4226.67	4195.38	4281.03	4598.46	4354.36	No
4296.92	4008.72	4249.23	4123.08	4343.59	4580.0	4090.26	4598.97	4187.69	4222.56	4188.72	4271.79	4593.33	4352.31	No
4300.51	4010.77	4251.28	4126.15	4340.0	4581.54	4087.69	4589.23	4176.92	4213.85	4187.69	4267.69	4592.82	4350.26	No
4296.92	4007.18	4247.69	4120.0	4332.31	4579.49	4088.21	4591.79	4180.51	4213.85	4188.72	4272.31	4590.77	4354.87	No
4297.44	4004.1	4251.79	4120.0	4335.38	4570.77	4086.15	4594.87	4189.74	4218.46	4192.31	4277.95	4593.85	4356.41	No
4296.41	4004.62	4257.95	4121.54	4337.44	4569.74	4087.69	4605.13	4196.41	4224.62	4195.38	4282.05	4595.38	4353.85	No
4296.41	4008.21	4259.49	4121.03	4332.31	4577.95	4090.77	4617.95	4202.56	4231.79	4196.41	4283.08	4593.85	4358.97	No
4303.08	4011.28	4261.03	4125.13	4336.92	4582.56	4091.28	4619.49	4205.64	4232.82	4198.46	4284.1	4599.49	4364.1	No
4305.13	4010.77	4264.1	4128.72	4344.62	4584.1	4089.74	4618.97	4205.64	4230.77	4202.56	4284.1	4606.67	4361.03	No
4304.1	4012.82	4263.08	4127.18	4341.54	4585.13	4089.23	4616.92	4194.36	4231.28	4203.08	4283.59	4603.59	4357.95	No
4305.13	4016.41	4260.0	4127.18	4342.05	4585.13	4091.79	4604.62	4179.49	4227.69	4201.54	4284.1	4600.51	4364.1	No
4304.1	4015.38	4263.08	4131.79	4345.13	4585.64	4096.92	4600.51	4186.67	4227.18	4205.13	4287.18	4605.64	4369.23	No
4304.1	4010.26	4266.15	4131.28	4339.49	4584.62	4101.03	4606.15	4198.46	4231.79	4205.13	4291.28	4607.18	4361.03	No
4305.13	4004.62	4263.59	4124.1	4336.41	4584.1	4102.05	4602.05	4187.18	4222.56	4197.44	4287.18	4598.97	4354.87	No
4304.62	4007.18	4262.56	4124.1	4341.54	4585.64	4098.97	4600.51	4188.21	4218.97	4198.46	4285.13	4598.97	4364.62	No
4306.67	4015.9	4264.62	4131.28	4346.15	4584.62	4098.46	4612.31	4212.31	4238.97	4208.72	4289.74	4609.23	4368.72	No
4306.15	4015.9	4260.51	4129.23	4344.1	4578.97	4096.92	4615.9	4210.77	4245.13	4205.64	4283.59	4610.26	4356.41	No
4296.41	4006.15	4250.26	4120.51	4338.97	4576.92	4087.69	4606.67	4189.23	4227.18	4192.31	4270.77	4595.9	4344.62	No
4284.62	4001.54	4245.64	4118.46	4337.44	4578.46	4085.64	4604.62	4189.74	4218.46	4184.62	4268.21	4584.1	4345.13	No
4283.59	4002.56	4248.21	4120.51	4341.03	4581.54	4095.9	4611.28	4203.08	4225.13	4188.72	4272.82	4588.21	4347.69	No
4289.23	4002.05	4249.23	4121.03	4342.05	4585.13	4100.51	4615.38	4200.51	4227.69	4197.95	4275.9	4596.41	4346.67	No
4293.85	4003.59	4247.69	4121.03	4333.85	4580.0	4093.85	4609.23	4190.77	4223.08	4194.36	4279.49	4595.38	4350.77	No
4298.46	4008.72	4254.36	4126.15	4331.79	4573.33	4089.23	4601.03	4190.26	4221.54	4191.28	4283.59	4598.97	4364.62	No
4307.18	4015.9	4264.1	4132.82	4340.51	4579.49	4093.33	4605.64	4194.36	4228.72	4204.62	4288.21	4611.79	4375.38	No
4313.33	4020.0	4267.18	4135.9	4344.1	4588.72	4095.38	4616.92	4195.9	4231.79	4211.79	4294.36	4613.33	4374.36	No
4309.74	4016.92	4263.59	4135.9	4337.95	4585.64	4090.77	4616.92	4192.82	4225.64	4199.49	4291.28	4604.1	4367.69	No
4306.67	4014.36	4262.05	4132.82	4336.41	4579.49	4086.67	4607.18	4188.72	4221.54	4194.87	4284.62	4603.08	4363.08	No
4310.26	4016.41	4264.62	4132.31	4337.95	4573.33	4086.67	4604.62	4192.31	4222.05	4201.03	4284.1	4602.56	4358.46	No
4305.13	4010.26	4259.49	4132.31	4327.69	4570.26	4086.15	4611.28	4197.95	4214.87	4196.41	4283.59	4595.38	4352.31	No
4297.44	4006.15	4255.38	4129.74	4328.72	4573.85	4084.62	4613.33	4195.38	4213.85	4194.36	4282.56	4597.44	4358.97	No
4302.56	4015.38	4262.56	4131.28	4341.54	4572.82	4085.64	4611.79	4191.28	4226.15	4204.62	4284.62	4607.18	4368.21	No
4309.23	4018.97	4264.62	4133.33	4340.51	4568.72	4084.62	4611.28	4190.26	4228.21	4204.1	4285.64	4607.69	4365.13	No
4303.08	4011.79	4253.85	4127.69	4333.85	4575.9	4081.54	4608.72	4187.18	4214.36	4194.36	4283.08	4600.51	4357.95	No
4294.36	4010.26	4247.69	4120.51	4336.41	4584.62	4084.62	4602.05	4186.15	4214.87	4191.79	4278.97	4596.41	4353.85	No
4290.77	4012.31	4249.23	4121.03	4334.36	4578.97	4083.59	4597.95	4187.69	4225.13	4191.28	4275.9	4593.85	4349.74	No
4287.69	4006.15	4246.67	4118.97	4323.59	4571.79	4075.9	4601.03	4188.72	4218.46	4189.23	4272.31	4590.77	4351.28	No
4289.23	4003.59	4244.1	4117.44	4325.13	4572.82	4075.9	4607.69	4194.36	4212.31	4192.31	4271.79	4590.26	4354.36	No
4293.33	4010.26	4246.67	4122.05	4329.23	4573.33	4079.49	4612.82	4200.0	4219.49	4195.9	4275.38	4596.41	4349.23	No
4291.28	4008.72	4247.69	4122.05	4321.03	4569.74	4079.49	4615.38	4193.33	4217.95	4194.87	4278.97	4596.92	4348.21	No
4291.79	4005.13	4247.69	4117.44	4317.44	4568.72	4082.56	4612.82	4179.49	4205.64	4191.79	4281.54	4589.23	4352.82	No
4296.92	4015.38	4252.82	4122.05	4328.72	4574.87	4082.05	4602.56	4173.85	4207.18	4191.79	4281.54	4589.74	4355.38	No
4299.49	4026.67	4262.05	4132.82	4337.44	4578.97	4076.92	4592.82	4178.46	4214.36	4195.38	4281.54	4599.49	4359.49	No
4297.95	4023.59	4265.13	4130.26	4334.36	4576.41	4077.95	4592.31	4182.56	4211.28	4194.87	4280.51	4596.41	4362.05	No
4293.85	4018.97	4257.44	4123.08	4333.85	4577.95	4080.0	4594.36	4178.46	4202.05	4187.18	4276.92	4582.56	4357.44	No
4293.85	4024.62	4248.72	4124.62	4334.87	4585.64	4076.41	4593.33	4180.51	4201.54	4186.15	4272.31	4582.56	4353.33	No
4295.9	4026.15	4247.69	4123.08	4330.77	4587.18	4084.1	4599.49	4196.41	4215.38	4193.85	4272.82	4592.31	4349.74	No
4294.36	4023.59	4255.38	4123.08	4330.26	4582.56	4092.31	4612.82	4201.54	4227.18	4196.92	4277.44	4593.33	4349.74	No
4300.51	4029.23	4263.59	4134.36	4334.36	4581.03	4086.67	4613.33	4190.26	4226.15	4197.95	4283.08	4595.9	4359.49	No
4312.82	4039.49	4266.67	4141.03	4335.38	4582.05	4084.62	4609.23	4186.67	4222.56	4200.51	4288.21	4598.97	4360.0	No
4311.79	4039.49	4264.1	4136.92	4330.26	4584.1	4090.26	4612.82	4188.21	4220.51	4195.38	4283.59	4593.33	4351.28	No
4305.64	4034.87	4268.72	4136.92	4326.15	4581.03	4083.08	4604.1	4176.41	4211.79	4188.72	4275.38	4589.74	4358.46	No
4310.26	4038.46	4275.9	4141.03	4330.77	4577.95	4074.36	4586.15	4173.33	4208.21	4189.23	4278.46	4598.46	4367.69	No
4315.9	4045.64	4272.31	4141.54	4341.03	4583.08	4080.51	4588.21	4188.21	4222.05	4191.28	4285.13	4606.15	4365.13	No
4316.41	4044.62	4270.77	4141.03	4344.1	4587.69	4089.23	4604.1	4198.46	4233.33	4186.67	4287.69	4607.18	4367.18	No
4315.38	4042.56	4273.33	4142.56	4341.03	4586.67	4088.72	4609.23	4198.97	4235.9	4182.56	4291.28	4606.15	4365.13	No
4311.28	4045.64	4268.72	4141.54	4341.03	4586.67	4086.15	4607.69	4198.97	4233.85	4180.51	4287.69	4605.64	4354.36	No
4306.67	4044.1	4263.08	4139.49	4337.95	4582.56	4081.54	4609.23	4197.95	4231.79	4178.46	4281.03	4607.18	4353.33	No
4301.03	4036.41	4262.05	4137.44	4330.26	4576.41	4077.44	4605.13	4190.26	4228.21	4173.85	4282.05	4603.59	4357.44	No
4295.38	4035.38	4253.85	4131.79	4330.77	4580.0	4082.05	4601.03	4185.13	4217.44	4167.18	4280.51	4593.85	4352.82	No
4294.36	4037.95	4246.15	4127.69	4333.85	4587.69	4086.67	4607.69	4195.38	4212.82	4163.59	4273.33	4593.85	4350.77	No
4294.87	4035.38	4252.82	4133.33	4335.38	4587.69	4084.62	4610.77	4202.56	4225.13	4166.67	4271.79	4601.03	4356.92	No
4299.49	4038.46	4261.54	4141.03	4337.44	4584.1	4083.08	4598.46	4190.26	4234.36	4172.82	4281.03	4604.62	4359.49	No
4305.13	4041.54	4266.15	4140.0	4334.36	4586.15	4086.15	4591.28	4185.13	4227.18	4170.77	4287.18	4601.54	4352.82	No
4298.46	4034.36	4265.13	4135.38	4327.69	4586.67	4088.21	4597.95	4195.38	4223.08	4162.56	4282.05	4592.82	4349.74	No
4290.26	4029.74	4262.05	4132.31	4324.62	4583.08	4085.13	4600.0	4195.9	4223.59	4160.51	4271.79	4587.69	4352.31	No
4293.85	4027.69	4260.51	4126.67	4324.1	4581.54	4085.64	4598.97	4185.13	4218.46	4160.51	4265.13	4586.15	4351.28	No
4295.9	4023.59	4261.03	4125.64	4322.05	4584.62	4091.79	4600.0	4182.56	4214.36	4156.92	4270.26	4582.05	4349.74	No
4292.82	4024.62	4263.59	4133.33	4321.54	4585.13	4089.23	4596.41	4182.05	4215.38	4156.41	4279.49	4581.03	4352.82	No
4297.95	4031.79	4265.64	4137.95	4324.62	4580.51	4076.92	4593.33	4178.97	4218.97	4162.56	4280.51	4589.74	4357.44	No
4307.18	4034.87	4266.15	4136.92	4327.18	4577.95	4074.87	4593.33	4183.08	4223.08	4168.21	4281.03	4598.97	4363.59	No
4304.62	4035.9	4265.64	4136.92	4327.69	4581.03	4080.0	4594.87	4190.26	4224.1	4168.21	4285.13	4596.41	4360.0	No
4296.41	4033.85	4262.56	4136.41	4325.13	4582.05	4077.44	4598.97	4191.79	4222.05	4163.08	4280.0	4590.26	4346.67	No
4295.38	4033.33	4259.49	4135.38	4327.69	4580.0	4069.74	4602.05	4191.28	4221.54	4166.67	4272.82	4595.9	4353.33	No
4306.67	4042.05	4263.08	4140.0	4333.85	4584.1	4071.28	4599.49	4191.79	4226.67	4177.44	4280.51	4605.13	4368.21	No
4307.69	4043.08	4265.13	4142.56	4334.87	4587.69	4077.95	4596.41	4181.03	4225.64	4172.31	4284.1	4601.54	4356.92	No
4292.31	4034.87	4256.92	4138.46	4326.67	4584.1	4077.44	4596.92	4171.79	4212.31	4156.41	4271.28	4590.26	4342.56	No
4288.21	4031.79	4253.85	4136.41	4321.54	4582.05	4071.28	4600.51	4177.95	4205.64	4155.38	4266.67	4587.18	4345.64	No
4294.87	4032.82	4260.0	4138.46	4325.64	4579.49	4068.21	4596.92	4183.59	4214.36	4166.15	4272.82	4592.82	4350.26	No
4296.92	4034.36	4263.08	4139.49	4329.23	4577.44	4069.23	4589.74	4182.05	4222.56	4172.31	4278.46	4600.51	4353.33	No
4297.44	4032.82	4261.03	4136.92	4324.62	4582.05	4070.26	4590.77	4177.44	4222.05	4175.38	4281.54	4601.03	4356.41	No
4300.51	4025.13	4258.46	4134.36	4318.97	4585.13	4069.74	4594.36	4175.9	4216.92	4174.87	4278.46	4594.87	4352.31	No
4301.54	4025.13	4258.97	4136.41	4322.05	4583.59	4075.38	4594.87	4182.56	4217.44	4168.21	4278.97	4593.33	4349.23	No
4300.51	4033.85	4265.64	4142.05	4329.23	4585.64	4086.15	4604.62	4191.79	4225.13	4165.64	4285.64	4595.9	4354.36	No
4302.05	4030.77	4269.74	4142.56	4326.15	4587.69	4088.21	4610.77	4190.77	4223.08	4172.31	4286.15	4596.41	4357.95	No
4302.56	4024.1	4265.13	4139.49	4327.18	4587.18	4085.64	4601.54	4184.1	4218.97	4176.92	4280.51	4596.92	4359.49	No
4303.59	4030.77	4263.59	4140.0	4338.97	4590.77	4086.67	4598.97	4189.23	4228.72	4177.44	4284.1	4604.62	4359.49	No
4304.62	4032.31	4264.62	4140.51	4333.85	4591.28	4083.59	4606.67	4199.49	4235.38	4178.97	4288.21	4605.64	4351.79	No
4303.59	4023.59	4263.08	4140.0	4320.51	4588.72	4081.54	4605.64	4196.41	4229.23	4178.46	4284.62	4600.0	4352.31	No
4303.59	4023.08	4264.1	4138.97	4327.69	4588.72	4084.1	4600.51	4188.72	4226.67	4179.49	4283.59	4603.08	4365.64	No
4300.0	4022.05	4259.49	4130.26	4332.31	4587.18	4085.13	4607.18	4189.74	4229.74	4181.03	4281.03	4605.64	4362.05	No
4291.79	4010.26	4247.18	4120.51	4318.97	4585.13	4085.64	4609.23	4193.33	4228.72	4175.9	4275.38	4596.92	4345.64	No
4291.28	4009.23	4243.59	4120.51	4318.97	4585.64	4086.67	4600.51	4190.26	4228.21	4174.36	4276.41	4592.82	4348.21	No
4298.97	4016.92	4249.74	4122.56	4326.67	4585.13	4083.59	4601.54	4185.64	4227.18	4177.95	4280.51	4596.41	4353.85	No
4298.97	4012.82	4248.21	4119.49	4318.97	4587.18	4081.54	4609.74	4185.13	4220.51	4174.36	4273.33	4591.28	4344.1	No
4292.31	4006.67	4244.62	4118.46	4317.95	4592.82	4089.23	4609.74	4189.23	4214.87	4168.21	4268.72	4584.62	4345.13	No
4300.51	4015.38	4249.23	4122.56	4330.26	4590.77	4092.31	4606.67	4193.33	4218.46	4173.33	4277.95	4592.31	4359.49	No
4310.77	4021.54	4251.79	4124.1	4329.23	4584.1	4086.67	4604.1	4191.79	4227.69	4181.03	4286.15	4602.05	4358.97	No
4303.08	4014.87	4247.69	4120.0	4321.54	4584.1	4086.67	4604.1	4191.79	4229.23	4180.51	4281.54	4598.46	4350.26	No
4293.33	4009.23	4245.64	4120.51	4327.18	4586.15	4089.74	4607.69	4191.79	4225.13	4177.44	4274.87	4593.85	4350.77	No
4291.79	4008.72	4247.18	4118.46	4328.72	4585.13	4087.18	4607.18	4187.69	4222.56	4175.38	4274.36	4594.87	4347.69	No
4292.31	4008.21	4244.62	4107.69	4316.41	4585.64	4079.49	4600.51	4182.05	4220.51	4173.85	4272.31	4593.33	4345.13	No
4296.92	4011.79	4243.08	4107.69	4314.36	4584.1	4072.82	4595.38	4181.03	4222.05	4176.41	4272.31	4594.36	4351.79	No
4301.54	4017.44	4248.21	4118.97	4326.67	4585.64	4076.41	4595.9	4185.64	4225.64	4179.49	4273.33	4596.92	4352.82	No
4300.51	4018.97	4251.79	4122.05	4332.31	4595.38	4086.67	4603.08	4193.33	4224.1	4178.97	4272.82	4597.44	4351.79	No
4302.56	4018.97	4250.77	4117.95	4328.72	4597.44	4083.08	4605.64	4192.31	4223.08	4179.49	4272.31	4598.97	4357.95	No
4304.62	4017.95	4249.74	4120.0	4325.64	4588.72	4073.33	4597.44	4184.1	4224.1	4181.54	4273.85	4601.03	4358.97	No
4301.03	4016.92	4251.28	4121.54	4326.15	4589.23	4080.0	4597.44	4183.08	4223.59	4182.05	4276.92	4600.51	4350.77	No
4301.03	4018.97	4250.26	4120.0	4328.72	4598.46	4088.72	4609.23	4187.18	4220.0	4179.49	4276.92	4598.46	4348.21	No
4305.13	4025.64	4248.72	4121.03	4334.87	4595.9	4084.62	4610.26	4194.36	4224.1	4178.97	4278.46	4604.1	4354.36	No
4306.15	4028.21	4253.33	4122.56	4338.46	4593.85	4080.0	4600.51	4194.36	4229.74	4180.51	4278.46	4607.18	4357.95	No
4306.67	4024.1	4256.41	4122.05	4333.33	4599.49	4084.1	4598.97	4183.59	4222.05	4178.46	4273.33	4598.97	4355.38	No
4310.77	4022.05	4254.36	4122.05	4329.23	4594.87	4084.62	4605.13	4187.69	4217.95	4178.46	4273.85	4597.95	4356.92	No
4310.77	4025.13	4252.31	4123.08	4332.82	4587.18	4080.51	4607.18	4199.49	4226.67	4186.67	4278.46	4609.74	4362.05	No
4304.62	4025.64	4251.79	4122.05	4335.38	4590.77	4079.49	4601.03	4191.79	4230.26	4191.28	4275.9	4611.79	4359.49	No
4302.05	4024.62	4248.72	4121.54	4336.41	4597.95	4076.92	4595.9	4182.05	4223.08	4184.1	4270.26	4603.59	4353.33	No
4303.59	4026.67	4247.18	4123.08	4337.44	4597.95	4078.97	4599.49	4193.33	4224.1	4178.97	4270.26	4602.56	4354.36	No
4302.56	4027.18	4250.77	4122.56	4338.46	4593.85	4085.64	4606.67	4205.64	4227.69	4179.49	4269.23	4600.51	4355.38	No
4300.0	4019.49	4249.23	4119.49	4333.85	4591.79	4087.18	4607.69	4195.9	4218.97	4173.33	4267.18	4592.31	4350.77	No
4300.51	4016.92	4247.69	4118.46	4329.74	4593.33	4085.13	4604.62	4186.15	4213.85	4169.23	4270.26	4589.74	4349.74	No
4305.13	4021.03	4257.44	4121.54	4334.36	4597.95	4087.18	4609.23	4196.92	4222.05	4176.92	4275.9	4595.38	4358.46	No
4307.69	4023.08	4262.56	4122.56	4338.46	4598.97	4091.28	4612.82	4201.03	4227.18	4181.54	4276.41	4597.95	4363.08	No
4305.13	4020.51	4254.36	4121.03	4333.85	4594.36	4088.21	4606.15	4181.03	4221.54	4175.38	4268.21	4596.41	4355.38	No
4303.08	4020.0	4253.85	4120.0	4327.69	4589.74	4080.51	4600.51	4177.44	4216.41	4172.31	4269.23	4597.44	4357.44	No
4309.23	4025.64	4266.67	4121.54	4332.31	4593.33	4080.0	4603.59	4198.97	4220.0	4183.08	4284.62	4604.62	4373.85	No
4314.36	4028.72	4267.69	4123.08	4340.51	4601.54	4087.18	4608.21	4208.21	4228.21	4195.9	4291.28	4608.21	4373.85	No
4307.69	4024.1	4255.9	4118.97	4336.41	4604.62	4087.69	4610.26	4203.08	4231.79	4193.33	4282.56	4604.1	4357.44	No
4298.97	4017.44	4249.23	4113.85	4329.23	4597.95	4082.05	4608.21	4196.92	4226.67	4184.62	4273.85	4599.49	4354.87	No
4297.44	4015.38	4250.26	4115.38	4326.15	4589.74	4078.97	4603.59	4194.87	4221.54	4186.15	4273.85	4599.49	4361.54	No
4304.62	4017.44	4250.26	4115.9	4327.69	4590.77	4077.95	4610.77	4202.56	4228.21	4195.38	4282.56	4607.18	4363.59	No
4310.77	4023.08	4251.28	4116.41	4334.36	4598.46	4078.97	4618.97	4207.69	4236.41	4200.51	4286.67	4615.9	4369.23	No
4308.21	4026.15	4254.36	4121.03	4337.95	4604.62	4085.64	4615.9	4203.59	4233.85	4199.49	4278.97	4615.9	4367.69	No
4301.54	4023.59	4252.31	4116.92	4335.9	4607.18	4087.18	4613.85	4197.95	4227.69	4195.38	4272.82	4608.72	4356.41	No
4298.46	4023.08	4245.64	4112.82	4332.82	4601.54	4076.41	4607.18	4193.85	4224.1	4189.23	4272.82	4602.56	4354.87	No
4299.49	4022.05	4247.18	4117.44	4328.72	4593.33	4072.82	4596.41	4191.28	4221.03	4183.59	4271.28	4600.0	4356.41	No
4300.51	4017.95	4249.74	4118.97	4327.18	4595.38	4079.49	4597.95	4195.9	4222.56	4181.54	4268.21	4596.92	4355.9	No
4302.05	4017.44	4248.72	4116.92	4332.31	4600.51	4081.03	4607.18	4200.0	4227.69	4187.18	4269.23	4597.44	4357.95	No
4300.0	4017.95	4246.15	4114.36	4333.85	4598.97	4080.0	4613.33	4204.62	4230.26	4193.33	4272.31	4603.08	4360.51	No
4299.49	4014.36	4251.28	4111.79	4330.77	4602.56	4087.69	4625.13	4214.36	4231.28	4195.38	4277.95	4604.62	4361.03	No
4302.56	4013.33	4258.46	4116.41	4332.82	4608.72	4092.82	4630.77	4213.85	4229.23	4194.87	4279.49	4598.97	4362.05	No
4303.08	4017.95	4256.92	4123.08	4336.41	4603.59	4085.64	4614.87	4201.54	4224.62	4190.26	4271.79	4598.46	4364.62	No
4301.54	4022.05	4254.36	4119.49	4335.9	4602.05	4085.13	4607.18	4195.38	4226.67	4190.77	4269.23	4607.18	4365.64	No
4302.05	4021.54	4255.9	4119.49	4334.36	4608.21	4084.62	4613.85	4197.95	4229.74	4197.44	4278.97	4610.26	4365.64	No
4304.62	4016.92	4253.85	4122.05	4331.79	4597.95	4073.85	4610.77	4197.95	4227.69	4197.95	4285.64	4607.18	4365.64	No
4306.15	4014.36	4249.23	4115.38	4328.21	4585.13	4067.18	4601.54	4194.87	4225.13	4192.82	4279.49	4603.08	4364.1	No
4301.54	4011.79	4248.72	4108.21	4326.15	4592.82	4070.77	4601.54	4189.74	4223.59	4189.74	4271.28	4595.9	4360.51	No
4296.41	4008.72	4249.74	4106.15	4328.21	4601.03	4071.28	4606.67	4191.28	4222.56	4189.74	4268.72	4594.87	4357.95	No
4298.46	4006.15	4247.69	4104.1	4327.69	4595.38	4072.31	4610.26	4199.49	4221.54	4189.74	4272.31	4597.44	4358.46	No
4297.44	4003.59	4246.67	4103.59	4323.08	4590.26	4078.46	4612.31	4204.1	4222.05	4190.26	4275.9	4595.9	4357.44	No
4293.33	4003.59	4248.72	4107.69	4323.59	4589.74	4079.49	4617.44	4209.23	4227.69	4192.82	4275.9	4598.46	4357.95	No
4295.9	4011.28	4249.23	4109.74	4328.72	4590.77	4077.95	4620.51	4207.69	4230.77	4193.33	4273.33	4606.67	4361.54	No
4303.08	4017.44	4247.69	4109.74	4329.23	4593.33	4077.44	4610.77	4192.31	4223.08	4191.79	4272.31	4606.15	4365.13	No
4311.79	4017.44	4250.77	4117.44	4327.18	4593.85	4078.97	4604.62	4184.1	4218.46	4192.31	4278.97	4603.59	4371.79	No
4314.36	4021.03	4254.87	4122.05	4324.62	4590.26	4080.0	4605.13	4188.21	4220.0	4194.36	4284.62	4605.64	4375.9	No
4316.41	4032.31	4255.9	4119.49	4325.13	4585.64	4076.92	4598.97	4187.69	4212.82	4190.77	4278.97	4603.08	4375.9	No
4328.21	4045.64	4258.97	4126.15	4330.26	4587.18	4075.9	4597.95	4190.26	4213.33	4189.23	4277.44	4603.08	4383.59	No
4345.13	4052.31	4269.23	4135.38	4330.26	4587.69	4077.95	4605.13	4195.9	4220.0	4195.38	4285.64	4612.31	4396.41	No
4357.44	4063.59	4277.95	4140.0	4329.23	4585.13	4074.36	4601.03	4184.62	4214.87	4197.44	4288.72	4612.31	4404.62	No
4371.79	4082.56	4279.49	4150.26	4334.87	4591.79	4069.74	4597.44	4183.59	4210.26	4195.38	4291.28	4609.23	4417.44	No
4388.21	4095.38	4283.59	4156.92	4341.54	4601.03	4075.9	4608.21	4201.54	4217.44	4201.03	4297.44	4617.95	4432.31	No
4400.51	4099.49	4291.28	4153.85	4341.54	4603.59	4077.44	4613.33	4201.03	4222.56	4208.72	4295.9	4625.64	4441.03	No
4413.85	4115.38	4294.87	4160.51	4341.54	4602.05	4069.74	4610.26	4189.23	4218.46	4211.28	4294.87	4631.28	4452.31	No
4429.23	4134.36	4296.92	4173.33	4340.51	4598.46	4068.21	4609.23	4190.26	4214.87	4210.26	4301.54	4634.36	4461.03	No
4445.13	4140.51	4307.18	4178.97	4332.82	4590.77	4068.72	4605.64	4191.28	4212.31	4210.26	4309.23	4632.82	4466.15	No
4456.41	4148.72	4312.82	4182.56	4327.69	4584.1	4067.18	4600.51	4189.23	4210.77	4216.41	4311.79	4634.36	4478.97	No
4464.1	4154.36	4312.82	4180.51	4330.26	4584.62	4067.69	4601.03	4195.9	4214.36	4221.54	4311.79	4639.49	4490.26	No
4465.13	4144.62	4312.82	4171.79	4331.28	4586.15	4068.72	4602.56	4194.87	4219.49	4216.92	4310.26	4641.54	4485.64	No
4462.05	4136.92	4300.51	4168.21	4326.67	4585.64	4067.18	4598.46	4182.56	4213.85	4207.69	4303.08	4641.03	4478.97	No
4460.51	4142.05	4291.79	4171.28	4326.15	4584.1	4066.67	4592.31	4176.41	4202.05	4206.15	4297.95	4643.08	4484.62	No
4458.46	4142.56	4301.03	4170.77	4327.69	4583.59	4067.18	4586.67	4169.74	4198.46	4211.79	4304.1	4646.15	4489.74	No
4455.9	4133.33	4306.15	4168.72	4322.56	4585.64	4067.18	4587.18	4169.74	4201.03	4216.41	4310.77	4653.85	4490.77	No
4461.54	4131.28	4300.0	4168.72	4321.54	4587.18	4069.74	4595.38	4182.05	4205.64	4218.97	4308.21	4663.08	4496.41	No
4470.26	4131.28	4302.05	4169.74	4327.69	4586.15	4071.28	4595.38	4183.08	4211.79	4225.13	4307.69	4670.77	4508.21	No
4473.85	4128.21	4309.23	4169.74	4331.28	4585.64	4069.23	4594.36	4178.97	4218.46	4237.44	4317.95	4687.18	4522.05	No
4476.41	4123.59	4310.26	4168.21	4328.72	4587.18	4068.21	4608.21	4193.85	4226.67	4250.26	4328.72	4705.13	4530.26	No
4473.85	4116.92	4309.74	4166.67	4326.15	4587.18	4067.18	4616.41	4204.62	4233.85	4252.82	4328.72	4707.18	4525.64	No
4464.1	4112.31	4308.21	4167.69	4325.64	4584.1	4062.56	4601.54	4190.26	4231.79	4245.64	4318.97	4696.92	4518.46	No
4465.64	4111.79	4308.72	4169.23	4328.72	4583.59	4062.56	4592.82	4181.54	4226.15	4246.15	4316.41	4703.08	4523.59	No
4471.28	4105.64	4310.26	4164.62	4329.74	4585.13	4067.69	4597.44	4182.56	4224.1	4257.44	4324.62	4715.38	4531.28	No
4464.1	4093.33	4307.18	4156.92	4322.56	4580.0	4062.56	4588.21	4170.26	4216.41	4255.38	4325.64	4711.28	4526.67	No
4455.38	4084.62	4306.15	4153.33	4315.38	4572.31	4054.36	4580.51	4168.72	4209.74	4245.13	4320.0	4704.62	4518.46	No
4457.95	4078.46	4309.23	4153.85	4319.49	4574.87	4058.97	4590.77	4183.08	4216.92	4251.79	4322.05	4711.79	4522.56	No
4458.97	4075.9	4310.26	4154.36	4324.1	4584.1	4064.1	4596.41	4190.77	4228.21	4265.64	4324.62	4723.59	4531.79	No
4454.87	4071.79	4310.26	4151.79	4322.05	4589.23	4065.13	4601.54	4203.08	4237.44	4272.82	4328.72	4733.85	4537.95	No
4454.36	4060.0	4311.28	4149.74	4321.54	4588.72	4071.28	4611.79	4213.33	4248.21	4277.44	4340.0	4746.67	4538.97	No
4450.26	4049.23	4308.21	4145.64	4321.54	4586.15	4074.87	4604.62	4187.18	4243.59	4276.92	4337.44	4746.15	4529.23	No
4444.62	4050.26	4306.15	4144.1	4321.54	4587.18	4071.28	4586.15	4160.51	4223.08	4269.23	4323.59	4733.33	4520.51	No
4446.67	4052.31	4309.74	4144.62	4323.08	4588.21	4070.77	4583.08	4169.74	4217.44	4267.18	4325.64	4733.33	4527.69	No
4449.74	4043.08	4312.82	4142.05	4325.13	4583.08	4070.26	4584.62	4181.03	4229.74	4273.33	4338.46	4741.54	4535.9	No
4443.08	4031.28	4312.31	4138.46	4325.64	4581.03	4066.15	4588.21	4185.13	4238.97	4275.9	4344.1	4743.08	4529.23	No
4431.79	4024.62	4307.18	4133.33	4324.1	4589.74	4069.23	4608.72	4207.18	4247.69	4280.51	4344.62	4745.13	4520.0	No
4420.0	4015.9	4297.95	4127.18	4321.54	4596.41	4077.95	4624.1	4227.69	4256.92	4285.64	4337.95	4748.21	4512.31	No
4402.56	4005.13	4287.18	4120.0	4320.51	4598.97	4082.05	4625.13	4226.15	4257.44	4278.46	4323.08	4736.92	4496.92	No
4386.67	3998.46	4276.41	4112.82	4321.54	4598.46	4083.08	4628.72	4225.13	4254.87	4267.18	4313.85	4727.69	4486.15	No
4378.97	3990.77	4271.79	4105.13	4323.08	4594.36	4082.56	4627.18	4222.56	4254.87	4270.77	4314.87	4734.36	4485.13	No
4250.77	3972.31	4250.26	4104.1	4336.41	4624.62	4094.36	4613.33	4210.77	4233.85	4204.1	4271.28	4594.36	4337.95	No
4240.51	3961.03	4244.1	4101.03	4332.82	4630.26	4100.51	4615.38	4207.18	4225.13	4194.36	4266.15	4580.51	4328.72	No
4239.49	3965.64	4234.87	4098.46	4332.82	4629.74	4097.95	4617.95	4202.56	4215.9	4190.77	4259.49	4576.41	4325.64	No
4242.56	3966.15	4235.9	4095.38	4332.31	4626.67	4094.87	4612.82	4200.0	4213.33	4193.33	4260.0	4574.87	4328.72	No
4243.59	3963.08	4242.56	4095.9	4332.82	4630.26	4097.95	4609.23	4197.44	4215.9	4195.38	4265.13	4577.95	4335.38	No
4243.59	3965.64	4244.1	4098.97	4334.87	4633.33	4102.05	4613.85	4197.95	4213.33	4195.38	4266.15	4579.49	4333.85	No
4246.67	3968.72	4245.13	4100.0	4333.85	4631.79	4100.51	4615.9	4201.03	4212.82	4196.41	4267.69	4576.92	4326.15	No
4248.72	3969.74	4247.69	4097.95	4332.31	4630.77	4097.95	4612.31	4204.1	4221.03	4197.95	4270.26	4580.0	4330.77	No
4246.15	3968.21	4246.67	4094.87	4334.87	4631.28	4100.51	4616.92	4212.31	4226.15	4197.95	4274.87	4583.08	4342.56	No
4248.72	3966.67	4246.15	4096.41	4336.92	4633.85	4100.51	4627.18	4218.46	4228.21	4203.59	4280.51	4586.15	4346.15	No
4251.79	3969.23	4247.18	4102.05	4335.38	4638.46	4099.49	4631.28	4214.36	4233.85	4207.18	4278.97	4590.77	4341.03	No
4244.1	3971.79	4242.05	4104.1	4335.38	4637.44	4102.05	4631.28	4213.33	4234.36	4198.97	4270.26	4588.72	4335.9	No
4240.51	3970.26	4235.38	4099.49	4336.41	4633.33	4103.08	4634.36	4221.54	4225.64	4193.33	4264.62	4582.05	4335.9	No
4243.59	3966.15	4233.33	4092.82	4333.85	4631.79	4101.03	4640.51	4224.62	4228.21	4195.38	4265.13	4581.54	4332.31	No
4242.05	3964.62	4232.82	4095.9	4335.9	4634.87	4097.95	4643.08	4218.97	4235.9	4195.9	4266.15	4584.1	4329.23	No
4240.51	3967.18	4232.31	4102.56	4337.95	4635.38	4094.87	4639.49	4221.54	4232.82	4197.95	4267.69	4585.13	4332.82	No
4239.49	3968.72	4233.85	4098.46	4334.36	4632.82	4096.41	4633.33	4223.08	4227.69	4198.46	4270.77	4584.1	4334.36	No
4239.49	3968.72	4232.82	4092.82	4333.85	4632.82	4095.9	4629.23	4212.82	4224.1	4193.33	4269.74	4581.54	4333.33	No
4241.54	3968.21	4234.87	4097.95	4336.41	4633.33	4090.77	4627.18	4210.77	4219.49	4191.79	4264.62	4581.54	4331.28	No
4240.0	3966.67	4242.05	4101.54	4334.36	4633.33	4090.26	4623.08	4210.77	4217.44	4190.26	4261.54	4576.41	4324.62	No
4239.49	3964.62	4244.62	4096.41	4331.28	4632.31	4093.33	4619.49	4196.92	4216.41	4187.69	4263.59	4572.82	4322.05	No
4244.1	3969.74	4243.59	4100.0	4330.26	4631.28	4093.85	4622.05	4194.87	4214.87	4190.26	4265.64	4580.51	4332.31	No
4246.67	3973.33	4244.1	4108.21	4330.26	4635.38	4096.92	4626.67	4211.79	4220.51	4195.9	4266.67	4585.13	4337.95	No
4246.15	3970.77	4245.64	4104.62	4333.33	4640.0	4102.05	4629.74	4214.87	4228.21	4196.41	4270.26	4578.97	4334.87	No
4250.26	3972.82	4247.69	4100.0	4333.85	4637.44	4097.44	4626.15	4203.08	4224.62	4191.79	4272.31	4578.97	4336.92	No
4256.92	3972.82	4251.79	4103.08	4331.28	4631.28	4090.26	4624.62	4204.62	4223.08	4191.28	4273.33	4587.18	4341.03	No
4259.49	3971.28	4251.28	4106.67	4332.31	4630.26	4091.28	4631.79	4217.44	4229.23	4195.38	4274.36	4586.67	4340.0	No
4255.38	3974.87	4248.21	4105.13	4334.87	4635.9	4097.44	4638.97	4220.51	4230.77	4195.38	4275.38	4580.51	4340.51	No
4252.31	3974.36	4252.82	4102.56	4336.92	4641.03	4101.54	4640.0	4215.9	4228.21	4192.31	4277.44	4584.1	4342.05	No
4256.92	3970.77	4261.54	4105.13	4338.46	4637.95	4102.05	4637.44	4217.95	4231.79	4196.41	4282.05	4591.79	4343.08	No
4262.05	3977.95	4262.56	4109.74	4342.05	4639.49	4104.1	4635.9	4225.13	4241.03	4201.03	4286.15	4595.38	4344.62	No
4260.0	3984.62	4254.36	4109.74	4345.64	4646.15	4105.64	4637.44	4220.51	4240.0	4197.95	4282.05	4595.9	4340.51	No
4254.36	3977.44	4246.67	4103.59	4342.05	4643.59	4100.51	4635.9	4210.77	4232.82	4193.85	4272.82	4592.82	4332.31	No
4254.87	3977.95	4246.15	4101.03	4335.9	4637.95	4097.95	4630.77	4212.82	4233.85	4194.36	4270.77	4591.79	4336.41	No
4261.03	3987.69	4248.72	4106.15	4334.87	4635.9	4098.97	4630.26	4221.03	4240.0	4202.56	4274.87	4595.9	4347.18	No
4261.54	3986.15	4248.72	4107.18	4333.33	4634.36	4095.9	4632.82	4222.05	4242.05	4203.08	4275.38	4596.92	4344.1	No
4257.95	3982.05	4245.64	4103.59	4333.33	4633.85	4094.36	4631.79	4215.9	4241.03	4196.92	4274.87	4593.33	4335.38	No
4263.59	3988.21	4249.23	4109.23	4342.05	4634.87	4099.49	4632.82	4219.49	4241.54	4200.0	4273.85	4596.92	4341.54	No
4270.26	3992.31	4256.41	4117.44	4348.21	4636.92	4102.05	4636.92	4230.77	4241.54	4204.1	4271.79	4598.97	4347.69	No
4269.23	3989.23	4254.87	4114.87	4341.03	4635.38	4096.41	4631.79	4221.54	4238.97	4198.97	4270.26	4592.31	4342.56	No
4267.18	3987.18	4254.87	4111.28	4337.95	4634.87	4095.38	4625.13	4210.77	4232.82	4193.85	4272.82	4590.77	4342.56	No
4264.62	3987.69	4257.95	4111.79	4341.03	4640.51	4103.59	4632.82	4219.49	4228.72	4196.92	4275.38	4592.82	4349.74	No
4266.67	3987.69	4255.38	4113.85	4337.44	4643.08	4105.13	4635.38	4216.92	4230.77	4200.51	4273.33	4593.33	4351.28	No
4272.31	3990.77	4255.38	4116.92	4334.36	4634.36	4094.87	4624.62	4205.13	4237.44	4205.64	4273.85	4598.97	4349.74	No
4277.44	3994.87	4264.62	4120.0	4341.54	4629.23	4091.28	4629.23	4216.41	4242.56	4208.72	4282.05	4606.67	4352.82	No
4280.0	3995.38	4268.21	4122.05	4345.13	4635.38	4096.92	4639.49	4226.67	4241.54	4207.18	4286.67	4604.1	4352.82	No
4278.97	3992.82	4264.1	4120.0	4340.51	4636.92	4100.51	4632.82	4218.97	4236.92	4203.08	4280.0	4595.9	4348.21	No
4275.9	3992.82	4264.62	4115.9	4337.95	4634.36	4100.51	4629.23	4220.51	4236.92	4205.13	4281.54	4597.95	4351.28	No
4275.38	3994.36	4265.13	4117.95	4342.05	4636.92	4098.97	4635.38	4225.64	4239.49	4208.21	4288.21	4601.54	4353.85	No
4275.9	3992.82	4265.13	4122.56	4340.51	4637.95	4096.41	4631.28	4220.0	4237.44	4202.05	4282.56	4595.9	4349.23	No
4272.31	3990.26	4263.59	4116.92	4336.41	4634.36	4095.38	4625.13	4217.44	4234.36	4197.95	4276.92	4590.77	4347.69	No
4266.15	3987.18	4255.38	4109.23	4334.87	4634.36	4098.97	4631.79	4216.92	4235.9	4198.97	4277.44	4594.36	4345.13	No
4258.97	3979.49	4245.13	4106.67	4333.33	4634.87	4093.85	4630.77	4210.26	4231.79	4193.33	4273.33	4589.23	4334.36	No
4253.33	3976.41	4240.51	4105.13	4329.74	4631.79	4085.13	4615.9	4195.38	4218.46	4181.03	4261.54	4574.36	4323.59	No
4256.92	3981.03	4244.1	4105.64	4328.72	4629.23	4083.08	4609.74	4194.36	4210.77	4178.46	4258.46	4575.38	4324.62	No
4265.64	3988.21	4247.69	4108.72	4331.28	4628.72	4081.03	4616.41	4210.77	4223.08	4185.64	4266.67	4585.13	4334.36	No
4266.15	3988.21	4249.74	4107.18	4330.26	4625.13	4078.97	4624.62	4217.44	4231.28	4189.23	4272.31	4584.1	4339.49	No
4265.13	3982.05	4256.41	4108.21	4329.23	4623.59	4082.56	4624.1	4209.74	4226.15	4190.26	4277.44	4584.62	4336.92	No
4272.82	3982.05	4266.15	4110.26	4327.69	4620.0	4080.0	4613.85	4203.08	4224.62	4190.26	4281.03	4590.77	4335.9	No
4271.28	3983.08	4264.1	4108.72	4324.1	4613.85	4071.79	4603.08	4195.9	4223.08	4184.1	4277.44	4583.08	4335.38	No
4262.56	3979.49	4251.79	4107.69	4323.59	4616.92	4077.95	4605.13	4193.85	4217.95	4178.97	4269.74	4573.85	4333.33	No
4266.67	3976.92	4251.79	4109.74	4324.1	4622.56	4085.13	4610.26	4203.08	4221.03	4189.23	4271.28	4582.56	4334.87	No
4272.82	3978.46	4257.44	4110.77	4321.54	4620.0	4078.97	4610.26	4204.1	4225.64	4192.31	4275.38	4588.72	4337.95	No
4262.56	3973.85	4252.82	4107.18	4319.49	4616.41	4077.95	4613.33	4194.36	4216.92	4180.0	4271.79	4580.0	4335.38	No
4260.0	3973.33	4252.31	4102.56	4324.1	4617.44	4087.18	4615.38	4196.92	4212.82	4181.54	4269.23	4578.97	4337.44	No
4276.92	3986.67	4262.56	4110.26	4331.79	4618.46	4091.28	4613.33	4206.15	4222.56	4195.38	4278.97	4590.26	4346.15	No
4283.59	3992.31	4265.13	4120.51	4330.26	4618.46	4087.69	4611.79	4201.03	4225.13	4195.9	4282.05	4592.82	4345.64	No
4273.33	3987.69	4260.0	4113.85	4326.67	4617.44	4082.56	4609.74	4192.31	4218.97	4186.15	4270.26	4588.21	4334.36	No
4268.21	3990.26	4256.41	4109.23	4330.77	4616.92	4080.51	4610.77	4204.1	4222.05	4189.23	4269.23	4589.74	4330.26	No
4272.31	3995.38	4250.77	4118.46	4334.36	4620.0	4084.1	4615.9	4213.85	4229.23	4195.9	4276.92	4590.26	4335.38	No
4274.36	3997.95	4249.74	4120.51	4331.79	4621.03	4083.08	4611.28	4197.95	4225.13	4190.77	4273.85	4587.69	4343.08	No
4274.36	4002.56	4255.9	4115.9	4330.77	4616.92	4075.38	4601.03	4185.13	4217.95	4188.21	4268.72	4590.77	4341.54	No
4275.38	4001.03	4261.54	4120.51	4332.82	4615.9	4077.44	4607.69	4195.38	4218.97	4190.77	4271.79	4590.77	4335.38	No
4277.95	3994.87	4263.59	4122.05	4330.77	4618.97	4084.1	4618.97	4207.69	4226.67	4195.38	4276.92	4590.77	4341.54	No
4279.49	3995.9	4263.08	4118.46	4326.15	4615.9	4083.08	4617.95	4207.18	4231.28	4197.95	4277.95	4596.41	4346.15	No
4275.9	3994.87	4261.54	4118.97	4325.13	4610.26	4079.49	4608.72	4193.85	4223.59	4193.85	4273.33	4594.87	4338.97	No
4272.31	3983.59	4261.54	4118.97	4326.15	4611.28	4080.0	4602.05	4185.13	4216.92	4188.72	4271.79	4588.72	4339.49	No
4278.97	3983.59	4266.67	4116.92	4329.74	4615.38	4082.05	4600.0	4191.28	4223.08	4193.85	4282.05	4592.82	4353.33	No
4294.36	4004.62	4276.41	4126.15	4334.87	4613.85	4080.51	4600.0	4194.87	4224.62	4202.05	4289.23	4597.95	4359.49	No
4303.59	4021.03	4278.46	4137.44	4335.38	4610.77	4079.49	4604.1	4189.23	4214.87	4198.46	4284.1	4592.31	4355.9	No
4301.03	4021.03	4268.72	4131.79	4330.77	4611.28	4082.56	4609.23	4189.23	4208.72	4187.18	4277.95	4582.05	4352.31	No
4298.46	4020.0	4261.03	4126.67	4331.79	4612.31	4084.1	4607.69	4193.85	4207.18	4177.44	4274.87	4570.26	4348.21	No
4303.59	4026.67	4264.1	4135.9	4334.36	4615.38	4085.13	4608.21	4192.82	4208.72	4176.41	4273.85	4562.56	4347.69	No
4306.67	4031.79	4268.72	4140.0	4334.36	4617.44	4086.67	4611.28	4191.79	4214.87	4183.08	4277.95	4570.77	4356.41	No
4306.67	4032.31	4267.69	4136.92	4338.46	4617.95	4091.28	4608.21	4193.33	4221.03	4195.38	4287.69	4586.67	4364.1	No
4306.15	4029.23	4265.64	4136.92	4336.92	4619.49	4094.87	4606.67	4199.49	4224.62	4202.56	4291.28	4592.31	4357.95	No
4301.54	4024.62	4264.62	4136.41	4330.26	4619.49	4093.85	4610.77	4209.23	4229.74	4196.41	4285.13	4587.69	4348.21	No
4294.87	4022.05	4262.05	4130.26	4334.87	4621.54	4095.9	4611.79	4210.26	4227.69	4187.69	4274.87	4580.0	4344.1	No
4292.31	4016.92	4260.0	4124.62	4345.64	4628.21	4100.51	4618.97	4208.21	4220.51	4187.18	4270.77	4575.9	4343.08	No
4291.79	4015.38	4260.51	4122.56	4343.08	4627.69	4099.49	4626.67	4207.18	4222.56	4192.31	4274.36	4581.03	4346.67	No
4291.28	4018.46	4257.95	4121.54	4334.36	4620.0	4091.28	4618.97	4202.05	4226.67	4195.38	4275.38	4583.59	4348.21	No
4295.38	4018.97	4255.9	4117.95	4329.74	4614.87	4087.69	4610.26	4189.74	4220.0	4190.26	4274.36	4577.95	4346.67	No
4302.05	4015.38	4262.05	4116.92	4326.15	4614.36	4086.67	4611.79	4182.05	4211.28	4182.56	4274.36	4575.38	4346.67	No
4302.56	4013.85	4265.13	4121.03	4327.18	4614.36	4086.15	4610.26	4184.1	4214.36	4186.15	4274.36	4576.92	4346.15	No
4297.95	4019.49	4262.56	4122.56	4329.74	4615.9	4089.74	4605.64	4187.18	4215.9	4190.26	4271.28	4575.38	4341.54	No
4291.79	4018.97	4258.97	4115.38	4329.23	4615.9	4090.77	4607.18	4195.38	4214.36	4181.54	4266.67	4573.33	4336.92	No
4286.67	4011.79	4252.82	4107.69	4327.18	4615.9	4088.72	4612.31	4205.13	4215.9	4176.92	4265.13	4568.72	4336.41	No
4284.62	4007.18	4248.72	4111.28	4324.1	4617.44	4090.26	4612.82	4205.13	4215.9	4180.0	4264.62	4566.67	4336.41	No
4282.56	4007.69	4248.21	4117.44	4328.21	4623.08	4089.74	4612.82	4200.0	4215.9	4177.44	4259.49	4568.21	4330.26	No
4277.44	4010.26	4247.18	4116.92	4334.87	4627.69	4086.15	4611.79	4194.87	4214.87	4172.31	4254.36	4566.15	4322.05	No
4277.44	4014.87	4251.79	4117.44	4333.85	4621.03	4087.18	4605.13	4192.31	4213.85	4178.97	4259.49	4567.69	4334.36	No
4284.1	4016.92	4261.03	4121.54	4329.23	4613.85	4090.26	4604.1	4196.92	4214.87	4188.21	4269.23	4575.38	4354.36	No
4287.69	4016.92	4263.08	4123.08	4330.77	4620.51	4089.23	4610.77	4197.95	4217.44	4185.64	4272.82	4576.41	4350.77	No
4291.79	4015.38	4260.51	4116.92	4331.28	4625.64	4087.69	4612.31	4192.82	4217.44	4181.54	4272.82	4572.31	4343.59	No
4295.9	4013.33	4260.51	4113.33	4330.26	4622.56	4089.23	4607.69	4194.87	4216.92	4184.62	4272.82	4575.38	4351.28	No
4294.36	4015.9	4262.56	4116.92	4328.72	4620.51	4089.74	4605.13	4200.0	4221.03	4189.74	4275.38	4580.0	4356.41	No
4294.36	4017.95	4263.59	4118.46	4326.15	4618.97	4086.15	4606.15	4195.38	4222.56	4190.26	4280.51	4580.51	4352.31	No
4298.46	4016.41	4265.13	4118.46	4330.26	4616.41	4086.15	4605.64	4187.18	4220.0	4186.15	4281.03	4582.05	4354.36	No
4296.41	4016.92	4263.08	4117.95	4333.33	4616.92	4089.74	4605.13	4188.21	4214.87	4181.54	4273.85	4578.46	4352.82	No
4286.67	4012.31	4254.87	4109.23	4327.18	4616.41	4088.72	4604.1	4186.67	4207.69	4173.85	4265.13	4563.59	4335.9	No
4276.41	4004.62	4246.67	4095.38	4318.97	4614.87	4086.15	4602.05	4181.54	4200.0	4163.59	4257.44	4551.28	4323.59	No
4270.77	4001.03	4241.03	4092.82	4318.97	4616.41	4086.67	4596.92	4184.1	4197.95	4158.46	4250.77	4550.26	4323.59	No
4269.74	4003.08	4240.0	4101.03	4325.13	4615.38	4084.62	4593.85	4184.62	4205.13	4166.67	4250.77	4554.87	4328.21	No
4274.36	4011.79	4245.13	4107.69	4331.79	4618.46	4082.56	4597.44	4181.03	4210.26	4176.41	4257.95	4560.0	4337.44	No
4280.0	4020.51	4251.79	4111.28	4332.31	4627.18	4088.72	4602.56	4189.23	4211.28	4179.49	4265.13	4566.67	4348.72	No
4279.49	4014.36	4250.26	4107.18	4324.62	4623.59	4093.85	4608.72	4200.0	4214.36	4179.49	4268.21	4565.64	4342.05	No
4272.31	4006.15	4247.69	4101.03	4321.54	4615.9	4090.77	4611.79	4193.33	4214.36	4177.44	4268.21	4560.0	4328.21	No
4271.28	4007.18	4248.72	4100.51	4322.05	4617.44	4088.21	4609.23	4188.72	4216.41	4178.46	4266.15	4563.59	4333.33	No
4274.36	4005.64	4246.15	4103.59	4322.56	4618.46	4089.23	4608.21	4195.38	4224.1	4181.54	4263.59	4571.28	4343.59	No
4277.44	4005.13	4245.13	4105.64	4325.64	4614.36	4085.13	4608.21	4196.92	4224.62	4185.64	4263.08	4573.85	4346.15	No
4280.0	4008.72	4249.74	4105.64	4325.13	4616.92	4085.13	4609.74	4204.1	4222.56	4189.74	4268.21	4572.82	4347.18	No
4278.97	4006.15	4249.74	4105.13	4324.62	4620.51	4091.79	4611.28	4205.13	4223.08	4186.15	4269.74	4573.33	4346.15	No
4278.97	4004.1	4247.69	4103.08	4326.15	4617.95	4086.67	4602.56	4186.67	4215.9	4181.54	4267.18	4572.82	4343.08	No
4286.67	4013.85	4254.87	4108.72	4327.69	4614.36	4075.38	4594.87	4182.56	4208.72	4187.18	4270.26	4576.41	4348.72	No
4295.38	4025.64	4266.67	4120.51	4328.72	4613.85	4075.9	4603.59	4201.54	4218.46	4197.44	4274.87	4587.69	4362.05	No
4294.36	4022.05	4267.18	4120.0	4328.21	4616.41	4084.62	4612.31	4198.97	4221.03	4196.92	4274.87	4587.69	4360.51	No
4292.31	4014.36	4263.08	4108.21	4326.67	4617.95	4086.67	4610.26	4186.67	4210.77	4188.72	4273.85	4578.97	4354.36	No
4295.9	4016.92	4268.21	4105.64	4325.13	4615.9	4083.59	4609.23	4192.31	4213.85	4190.77	4278.97	4579.49	4360.51	No
4299.49	4017.95	4272.82	4112.82	4324.62	4612.82	4084.1	4606.67	4189.23	4212.31	4193.85	4280.51	4580.51	4363.59	No
4296.92	4012.82	4268.72	4112.31	4324.1	4614.36	4085.13	4602.05	4183.08	4205.13	4188.72	4274.87	4572.31	4355.38	No
4291.79	4013.85	4263.59	4106.15	4327.18	4617.95	4084.1	4604.62	4196.41	4213.85	4187.18	4271.28	4572.82	4356.41	No
4291.28	4018.97	4263.08	4106.15	4329.74	4616.41	4081.54	4608.72	4202.56	4226.15	4194.36	4275.38	4582.56	4364.1	No
4292.82	4017.95	4264.1	4108.21	4328.72	4614.36	4077.95	4605.13	4191.28	4220.51	4194.87	4279.49	4581.03	4358.46	No
4288.21	4011.79	4263.59	4105.64	4326.15	4616.92	4078.97	4602.05	4188.21	4213.33	4186.15	4273.85	4573.85	4349.74	No
4281.03	4006.15	4261.03	4105.13	4323.59	4618.97	4084.62	4604.1	4192.31	4215.38	4184.1	4267.69	4570.77	4352.31	No
4284.62	4009.23	4260.0	4106.67	4325.13	4618.46	4088.21	4605.13	4191.79	4214.36	4183.59	4267.69	4574.87	4353.85	No
4290.26	4016.92	4260.0	4106.67	4328.21	4618.46	4085.13	4606.67	4193.85	4213.33	4182.56	4269.23	4580.51	4352.31	No
4287.18	4016.92	4259.49	4106.15	4329.74	4620.0	4083.59	4612.31	4201.03	4218.46	4186.67	4273.33	4581.03	4352.82	No
4281.03	4011.79	4261.03	4106.67	4328.21	4620.51	4087.69	4612.31	4197.44	4219.49	4188.72	4276.41	4576.41	4352.31	No
4278.97	4013.85	4262.56	4107.18	4320.51	4617.95	4085.13	4600.0	4185.13	4213.33	4180.0	4271.79	4570.26	4347.69	No
4281.03	4017.44	4261.54	4108.21	4318.97	4616.41	4081.03	4594.36	4188.72	4208.72	4175.38	4266.15	4568.72	4349.23	No
4288.21	4017.44	4264.1	4107.69	4329.23	4621.03	4087.18	4606.67	4198.97	4214.36	4186.15	4271.28	4574.36	4356.41	No
4294.36	4014.87	4265.64	4108.72	4332.82	4623.08	4090.26	4608.72	4189.74	4219.49	4191.79	4276.92	4582.56	4354.87	No
4292.31	4015.38	4264.62	4115.9	4326.15	4617.44	4083.08	4595.9	4181.03	4215.38	4188.21	4275.38	4583.59	4356.41	No
4293.33	4018.97	4269.74	4121.03	4329.74	4615.9	4081.54	4595.9	4189.74	4213.33	4191.79	4275.38	4584.1	4368.72	No
4296.92	4018.46	4272.31	4118.97	4334.87	4625.13	4090.26	4609.74	4197.95	4225.13	4198.97	4277.95	4591.28	4372.82	No
4293.33	4017.44	4264.1	4115.38	4327.18	4629.23	4095.38	4617.44	4200.51	4229.23	4199.49	4278.46	4592.31	4363.59	No
4291.79	4022.56	4263.08	4117.44	4325.64	4623.59	4090.26	4611.28	4204.1	4222.05	4200.0	4280.51	4589.74	4364.1	No
4299.49	4029.74	4273.33	4121.54	4333.85	4620.51	4087.18	4606.15	4207.69	4232.31	4204.62	4285.13	4597.95	4370.26	No
4302.56	4027.69	4272.31	4120.51	4331.79	4620.0	4093.85	4610.26	4209.23	4246.67	4207.18	4284.1	4605.13	4370.77	No
4297.44	4024.62	4269.74	4120.51	4326.67	4624.62	4100.0	4613.33	4205.13	4240.0	4206.15	4286.67	4602.05	4372.82	No
4295.9	4026.15	4274.87	4121.54	4327.18	4629.23	4097.44	4609.23	4200.51	4227.69	4200.51	4291.28	4594.87	4367.69	No
4293.33	4019.49	4271.28	4116.41	4326.67	4625.13	4090.26	4606.67	4204.62	4223.08	4191.28	4281.54	4585.64	4358.46	No
4287.69	4012.82	4262.05	4111.79	4327.69	4618.97	4084.62	4605.64	4202.56	4223.59	4187.18	4269.74	4581.54	4358.46	No
4286.67	4015.38	4262.56	4111.79	4329.74	4617.44	4083.59	4601.54	4188.72	4220.51	4189.23	4274.36	4580.51	4362.05	No
4293.33	4019.49	4272.31	4113.85	4328.72	4620.51	4086.67	4602.56	4190.26	4220.0	4192.82	4281.54	4581.03	4361.54	No
4300.0	4019.49	4277.44	4118.46	4329.23	4621.03	4088.21	4607.18	4199.49	4223.59	4194.87	4283.08	4584.1	4363.59	No
4301.54	4022.05	4280.51	4123.08	4331.28	4618.46	4085.13	4606.67	4193.85	4223.59	4194.36	4286.67	4590.77	4370.77	No
4300.0	4024.62	4276.92	4122.05	4329.23	4618.46	4082.56	4608.21	4194.36	4225.13	4193.85	4288.72	4593.33	4369.23	No
4296.41	4020.51	4266.67	4116.41	4326.15	4624.62	4083.08	4614.36	4206.67	4232.82	4197.44	4283.59	4593.33	4364.1	No
4296.92	4018.46	4263.08	4113.85	4327.18	4625.64	4084.1	4615.9	4208.21	4237.44	4203.08	4282.05	4597.44	4369.23	No
4297.95	4021.03	4273.85	4117.95	4330.77	4624.1	4086.67	4614.36	4207.69	4238.97	4206.15	4289.74	4603.08	4377.44	No
4295.9	4023.08	4281.03	4120.0	4331.79	4626.15	4092.31	4617.95	4214.36	4243.08	4207.18	4295.38	4606.67	4376.92	No
4298.97	4022.05	4271.28	4120.0	4329.74	4626.67	4094.36	4620.0	4207.18	4237.95	4207.18	4292.31	4601.54	4370.26	No
4299.49	4021.54	4264.1	4119.49	4331.28	4626.67	4089.74	4613.85	4192.31	4225.64	4197.95	4283.08	4592.31	4360.51	No
4287.69	4022.56	4264.62	4114.36	4332.31	4626.67	4083.59	4611.79	4200.0	4222.05	4185.64	4271.79	4587.69	4352.31	No
4285.64	4020.0	4266.15	4110.77	4329.74	4623.59	4085.13	4612.82	4207.18	4225.64	4184.1	4268.72	4587.18	4359.49	No
4300.0	4017.44	4267.69	4118.97	4327.18	4620.51	4086.15	4606.67	4192.82	4223.08	4190.77	4278.46	4590.77	4376.41	No
4303.08	4022.05	4267.69	4124.62	4328.21	4616.41	4078.46	4596.41	4185.13	4222.05	4191.28	4285.64	4596.41	4377.44	No
4296.92	4027.69	4264.62	4122.56	4332.82	4613.85	4076.92	4596.41	4192.82	4224.62	4183.08	4280.0	4597.44	4365.13	No
4298.46	4026.15	4262.05	4124.62	4335.38	4614.87	4085.64	4604.1	4198.46	4225.13	4177.95	4274.36	4591.28	4361.03	No
4300.0	4022.56	4266.15	4125.13	4330.26	4618.97	4088.72	4613.33	4204.1	4229.74	4185.13	4276.41	4591.28	4362.05	No
4298.97	4026.15	4273.85	4123.59	4333.85	4623.59	4085.13	4618.97	4214.36	4243.59	4193.85	4283.59	4602.56	4368.72	No
4298.97	4027.18	4272.82	4124.1	4337.95	4625.64	4082.56	4614.36	4213.33	4248.21	4190.26	4286.67	4602.56	4371.28	No
4292.82	4018.97	4265.64	4123.08	4327.69	4624.62	4082.56	4607.18	4196.92	4230.77	4175.9	4278.97	4584.1	4359.49	No
4284.1	4008.72	4262.56	4114.36	4322.05	4621.54	4083.08	4607.18	4192.82	4218.46	4162.56	4272.82	4571.79	4346.67	No
4277.95	4005.13	4260.51	4106.67	4326.67	4619.49	4086.15	4609.23	4202.05	4222.56	4159.49	4270.77	4574.36	4347.18	No
4278.97	4010.26	4259.49	4113.33	4330.26	4622.05	4086.67	4607.69	4203.59	4228.21	4165.64	4269.23	4581.03	4356.41	No
4291.79	4018.97	4266.15	4123.08	4331.79	4621.03	4081.03	4605.64	4198.46	4229.23	4173.33	4274.36	4589.23	4362.05	No
4300.0	4020.0	4270.26	4122.56	4330.26	4614.36	4077.95	4604.1	4199.49	4228.72	4175.38	4280.51	4593.33	4360.51	No
4298.46	4017.44	4267.18	4120.51	4329.23	4613.85	4081.54	4598.97	4194.87	4227.69	4176.41	4278.97	4592.31	4357.95	No
4296.92	4018.97	4267.18	4122.05	4330.26	4618.46	4081.54	4591.28	4179.49	4220.0	4173.33	4276.41	4591.28	4360.51	No
4292.31	4014.87	4266.15	4118.97	4326.15	4616.92	4077.44	4593.85	4182.05	4215.9	4167.69	4276.41	4588.72	4360.0	No
4287.69	4010.26	4265.13	4119.49	4324.62	4615.9	4079.49	4603.59	4195.9	4221.03	4167.69	4277.44	4586.15	4355.9	No
4294.36	4019.49	4273.33	4124.1	4332.31	4620.0	4084.62	4603.59	4196.41	4227.18	4172.31	4284.62	4593.33	4362.56	No
4301.03	4025.64	4278.97	4124.1	4334.87	4622.05	4082.56	4603.59	4200.51	4231.79	4176.41	4291.79	4601.03	4369.23	No
4298.46	4022.05	4274.87	4129.74	4332.31	4617.95	4073.85	4610.77	4209.74	4233.85	4177.44	4284.62	4598.46	4366.15	No
4297.44	4024.1	4276.92	4135.9	4333.85	4615.38	4066.15	4606.67	4201.03	4231.28	4176.41	4277.44	4596.41	4360.0	No
4299.49	4026.15	4280.51	4129.23	4335.9	4620.51	4068.72	4596.92	4187.18	4229.74	4173.33	4283.08	4595.38	4360.0	No
4296.41	4018.97	4269.23	4122.56	4332.31	4624.1	4074.87	4596.92	4185.13	4225.13	4166.67	4280.51	4586.15	4357.44	No
4285.13	4012.31	4257.95	4125.64	4328.72	4620.51	4073.33	4597.95	4184.1	4217.95	4157.95	4265.64	4581.03	4351.79	No
4281.03	4010.26	4262.05	4123.08	4325.64	4616.92	4068.21	4598.97	4190.26	4220.0	4156.92	4264.62	4585.64	4353.33	No
4285.64	4004.62	4264.1	4115.38	4320.0	4615.9	4071.79	4608.72	4201.03	4224.62	4162.56	4271.79	4584.1	4352.31	No
4287.69	4006.15	4260.51	4116.92	4322.56	4615.9	4075.38	4610.77	4198.97	4222.05	4165.13	4273.33	4581.54	4351.28	No
4290.77	4018.97	4268.21	4127.18	4335.38	4617.95	4073.85	4607.18	4197.44	4226.67	4172.31	4278.97	4593.33	4359.49	No
4301.54	4030.26	4281.54	4138.97	4344.62	4617.95	4071.28	4607.69	4200.0	4238.46	4182.56	4288.21	4607.18	4367.18	No
4308.21	4028.72	4287.18	4145.13	4344.1	4617.95	4073.85	4606.67	4195.9	4237.44	4181.54	4289.23	4605.64	4370.26	No
4303.08	4020.51	4284.62	4136.41	4339.49	4627.18	4081.54	4608.72	4194.36	4229.23	4175.38	4289.23	4597.44	4367.18	No
4292.31	4010.77	4274.36	4125.13	4332.82	4634.36	4084.1	4606.67	4187.18	4224.1	4176.92	4288.72	4591.79	4359.49	No
4282.05	4004.1	4264.1	4121.54	4328.21	4627.69	4075.9	4594.36	4173.85	4220.0	4172.31	4280.0	4586.15	4354.87	No
4282.05	4008.21	4261.54	4124.62	4335.38	4621.54	4073.33	4588.21	4175.9	4219.49	4161.54	4269.74	4580.51	4355.9	No
4291.28	4017.44	4263.59	4127.69	4341.54	4626.67	4080.51	4596.92	4193.33	4224.1	4165.13	4271.79	4586.67	4357.95	No
4299.49	4020.0	4265.64	4126.15	4340.0	4630.77	4087.18	4608.21	4210.26	4233.85	4178.97	4281.54	4601.03	4367.69	No
4304.1	4022.56	4270.26	4124.62	4340.51	4628.72	4088.21	4615.38	4218.46	4249.23	4190.26	4290.26	4610.26	4377.44	No
4302.56	4024.62	4268.21	4125.64	4341.03	4625.64	4083.59	4616.41	4216.41	4251.79	4190.26	4289.23	4608.21	4371.28	No
4298.97	4018.97	4262.05	4124.1	4337.95	4625.64	4077.44	4610.77	4211.79	4240.0	4183.59	4282.56	4601.54	4364.1	No
4296.92	4015.38	4261.54	4122.56	4338.97	4627.18	4074.36	4605.64	4207.69	4234.87	4180.0	4278.97	4600.51	4368.72	No
4300.0	4021.54	4264.1	4125.64	4344.62	4626.15	4071.79	4596.92	4195.9	4233.85	4183.59	4277.95	4604.1	4369.74	No
4301.54	4023.59	4260.0	4127.18	4344.1	4625.64	4070.26	4587.18	4190.26	4228.21	4183.08	4274.87	4602.56	4362.05	No
4294.87	4017.44	4252.31	4123.08	4340.0	4629.23	4072.82	4592.82	4202.56	4226.15	4178.46	4271.79	4596.41	4357.44	No
4288.21	4014.87	4249.74	4121.03	4339.49	4627.18	4077.44	4608.21	4211.28	4230.26	4176.92	4271.28	4593.33	4355.38	No
4291.28	4016.92	4253.33	4120.0	4342.05	4622.05	4078.46	4614.36	4206.15	4231.28	4176.92	4274.87	4594.36	4357.44	No
4301.54	4023.59	4265.13	4124.1	4345.64	4623.59	4076.41	4614.87	4207.69	4236.92	4186.67	4284.1	4603.59	4371.79	No
4310.77	4035.9	4279.49	4133.33	4345.13	4622.05	4074.87	4618.97	4216.92	4247.69	4200.0	4293.85	4615.9	4386.15	No
4312.82	4033.85	4275.9	4132.31	4341.54	4617.95	4074.36	4613.85	4209.23	4242.56	4198.97	4291.79	4617.44	4380.51	No
4305.64	4020.0	4262.56	4123.08	4338.46	4623.59	4073.85	4600.0	4189.74	4226.67	4184.1	4279.49	4607.69	4364.1	No
4297.95	4019.49	4261.03	4120.51	4340.0	4632.31	4077.95	4595.38	4189.23	4221.03	4173.85	4271.79	4595.9	4356.92	No
4293.33	4022.05	4264.1	4121.03	4338.46	4632.82	4085.64	4601.54	4203.59	4225.13	4173.85	4271.28	4590.26	4357.44	No
4289.74	4015.38	4260.0	4120.51	4332.31	4628.72	4083.59	4607.69	4209.74	4228.72	4174.36	4269.74	4591.28	4356.92	No
4294.87	4021.03	4262.05	4123.08	4336.92	4628.72	4075.38	4609.23	4208.72	4235.38	4178.97	4270.26	4598.46	4361.03	No
4303.59	4033.33	4265.64	4124.62	4344.62	4629.74	4072.82	4609.74	4211.28	4242.56	4186.15	4278.46	4604.62	4370.77	No
4303.08	4029.23	4262.05	4123.08	4340.0	4624.1	4071.79	4615.38	4218.46	4242.56	4190.26	4284.62	4605.64	4374.36	No
4305.64	4027.69	4268.72	4131.28	4335.9	4617.44	4069.23	4619.49	4222.56	4243.08	4193.33	4287.69	4611.79	4373.33	No
4317.44	4035.38	4280.0	4138.46	4341.54	4618.97	4067.69	4613.85	4211.28	4246.15	4200.51	4296.92	4622.05	4380.0	No
4315.9	4031.79	4275.9	4132.31	4340.51	4624.1	4067.69	4601.03	4191.28	4242.56	4198.46	4295.38	4616.41	4381.03	No
4297.44	4016.92	4261.54	4120.0	4329.74	4625.13	4070.26	4595.38	4188.72	4226.15	4180.51	4277.44	4595.9	4364.62	No
4285.13	4006.15	4252.31	4112.82	4326.67	4626.15	4072.82	4599.49	4196.41	4215.9	4167.18	4267.18	4586.15	4351.79	No
4284.1	4007.69	4253.85	4115.38	4331.28	4627.18	4071.28	4597.44	4186.15	4215.38	4163.59	4265.13	4585.64	4349.74	No
4281.03	4010.77	4255.9	4116.92	4331.79	4625.64	4069.74	4593.85	4182.05	4212.82	4162.56	4261.54	4581.03	4349.74	No
4277.95	4008.21	4257.95	4112.82	4329.23	4622.05	4072.82	4607.18	4208.21	4218.46	4171.28	4270.26	4585.64	4352.82	No
4288.72	4011.28	4262.05	4112.82	4332.82	4616.41	4075.38	4616.92	4221.54	4236.92	4187.18	4284.62	4600.51	4360.0	No
4300.51	4021.54	4266.67	4124.1	4335.9	4613.33	4073.33	4604.62	4206.15	4247.18	4190.26	4278.97	4607.69	4366.67	No
4301.03	4024.1	4269.23	4129.74	4335.38	4615.38	4072.31	4598.97	4201.03	4242.56	4188.72	4271.28	4608.72	4372.82	No
4297.44	4018.97	4266.67	4124.62	4338.46	4622.05	4077.95	4612.31	4215.38	4242.56	4194.36	4277.95	4613.85	4372.82	No
4291.79	4016.92	4257.44	4121.54	4340.0	4627.69	4078.97	4615.38	4224.62	4249.74	4193.85	4276.41	4612.82	4360.0	No
4285.64	4013.85	4247.18	4119.49	4333.85	4626.15	4074.36	4608.21	4218.97	4251.28	4186.15	4266.15	4605.13	4351.28	No
4284.1	4011.79	4249.23	4119.49	4334.36	4625.64	4077.44	4607.18	4205.13	4238.97	4179.49	4264.62	4601.03	4353.85	No
4285.13	4016.92	4251.28	4122.56	4340.51	4630.77	4082.05	4606.67	4196.92	4224.62	4176.41	4265.64	4598.46	4351.28	No
4284.62	4017.95	4249.23	4118.97	4336.41	4628.21	4081.03	4600.0	4193.85	4224.1	4175.9	4265.64	4593.85	4344.1	No
4287.18	4010.26	4256.41	4114.87	4328.72	4617.44	4076.92	4597.44	4188.72	4227.18	4177.44	4271.79	4591.28	4347.18	No
4289.23	4007.18	4264.1	4117.44	4329.23	4614.36	4074.87	4600.51	4190.77	4224.1	4175.38	4275.38	4589.74	4353.33	No
4291.79	4011.79	4264.1	4122.56	4334.36	4617.44	4074.87	4602.56	4197.95	4225.13	4173.85	4271.79	4588.21	4354.36	No
4294.36	4015.38	4261.54	4123.59	4336.92	4616.41	4074.87	4602.05	4198.97	4229.74	4175.9	4272.31	4594.36	4357.95	No
4291.28	4014.36	4261.03	4123.08	4337.44	4613.85	4075.9	4606.15	4204.1	4231.28	4180.0	4277.44	4601.54	4358.97	No
4292.82	4011.79	4263.59	4123.59	4336.92	4615.38	4074.36	4612.31	4212.31	4234.87	4186.15	4281.54	4603.59	4355.9	No
4295.9	4012.82	4265.13	4124.1	4335.9	4617.44	4070.77	4613.85	4207.69	4236.41	4191.28	4283.59	4606.15	4358.46	No
4293.85	4014.87	4262.05	4123.59	4335.9	4617.95	4072.82	4609.23	4194.87	4231.28	4188.21	4283.08	4606.67	4363.59	No
4295.9	4012.31	4261.54	4122.56	4336.41	4622.05	4078.97	4604.62	4196.41	4230.77	4184.1	4280.51	4604.1	4362.05	No
4298.97	4011.79	4265.13	4122.05	4337.44	4627.69	4080.0	4605.13	4207.69	4236.92	4188.21	4277.44	4603.59	4357.95	No
4296.41	4015.38	4260.0	4123.08	4337.95	4625.64	4076.41	4605.64	4207.69	4237.95	4194.36	4274.36	4606.15	4358.97	No
4293.85	4018.97	4255.38	4123.59	4338.97	4620.0	4071.79	4601.54	4204.1	4238.46	4194.87	4272.82	4610.26	4362.05	No
4297.44	4021.54	4261.03	4124.1	4338.97	4622.56	4072.82	4607.69	4214.87	4245.13	4194.87	4273.33	4612.82	4361.54	No
4297.95	4015.9	4258.97	4124.62	4333.33	4625.64	4080.51	4621.03	4217.44	4241.54	4191.28	4270.26	4603.59	4356.92	No
4292.31	4005.64	4246.67	4120.0	4328.21	4620.0	4079.49	4618.46	4199.49	4227.18	4185.13	4266.67	4592.31	4351.79	No
4289.74	4006.15	4245.13	4112.82	4331.28	4615.38	4070.77	4606.15	4195.38	4227.69	4187.18	4268.72	4598.97	4357.44	No
4294.36	4009.74	4252.82	4115.38	4332.31	4618.97	4071.28	4606.15	4209.23	4239.49	4190.77	4274.36	4607.69	4363.08	No
4289.23	4003.59	4248.72	4118.46	4326.67	4622.05	4075.9	4607.18	4205.13	4234.36	4185.13	4273.33	4598.97	4355.38	No
4281.54	4001.03	4247.69	4113.85	4326.67	4616.92	4070.77	4597.95	4190.26	4225.64	4181.54	4268.21	4591.79	4352.82	No
4290.77	4008.21	4259.49	4115.9	4332.31	4612.82	4067.18	4595.9	4192.82	4229.74	4187.69	4271.28	4601.03	4366.67	No
4303.59	4013.33	4267.18	4125.13	4332.31	4615.38	4070.26	4609.74	4214.36	4237.95	4200.51	4284.1	4614.87	4382.56	No
4306.67	4013.33	4269.23	4126.67	4334.87	4617.44	4073.33	4622.56	4224.1	4243.59	4206.15	4294.36	4618.97	4382.56	No
4303.08	4014.36	4270.77	4121.54	4335.9	4615.38	4075.38	4620.0	4209.74	4238.97	4197.44	4290.26	4611.28	4368.72	No
4297.95	4013.33	4270.26	4120.0	4333.33	4616.92	4075.38	4608.21	4195.9	4226.15	4189.74	4283.08	4604.62	4360.51	No
4295.9	4009.23	4264.62	4121.03	4331.79	4616.92	4071.28	4592.82	4188.21	4216.41	4186.67	4278.97	4604.62	4361.03	No
4288.72	4000.51	4255.9	4114.87	4327.18	4613.85	4069.74	4586.67	4185.13	4214.36	4180.0	4270.77	4596.92	4356.41	No
4278.46	3994.36	4252.82	4106.67	4320.51	4618.46	4072.31	4597.44	4191.28	4221.03	4178.97	4269.23	4589.23	4355.38	No
4284.1	4000.51	4258.97	4114.36	4327.18	4625.64	4071.79	4608.21	4202.05	4235.38	4192.82	4283.59	4604.1	4372.31	No
4303.08	4011.79	4269.23	4126.67	4336.92	4622.56	4068.21	4612.31	4211.28	4250.77	4206.15	4294.36	4623.08	4384.1	No
4303.59	4012.82	4274.87	4125.64	4334.87	4617.95	4070.26	4616.41	4212.31	4251.28	4205.13	4291.79	4618.97	4373.85	No
4295.38	4008.21	4273.85	4122.56	4333.85	4618.46	4072.82	4617.44	4204.62	4238.97	4199.49	4291.79	4609.23	4364.62	No
4296.92	4007.18	4267.18	4122.05	4332.31	4612.82	4068.72	4609.23	4198.46	4230.26	4195.38	4288.72	4607.69	4367.69	No
4295.9	4004.62	4263.08	4120.0	4324.62	4606.15	4069.23	4601.03	4194.87	4228.72	4191.28	4280.0	4602.05	4371.79	No
4292.82	4003.59	4263.08	4121.54	4325.13	4611.79	4077.44	4596.41	4184.1	4221.54	4186.67	4275.38	4592.31	4366.15	No
4295.9	4007.18	4261.03	4123.59	4330.26	4618.46	4078.97	4595.38	4183.08	4213.33	4187.69	4274.87	4592.31	4364.1	No
4300.0	4013.33	4261.54	4124.1	4329.74	4613.85	4072.31	4595.9	4197.44	4225.13	4193.33	4276.92	4605.64	4372.31	No
4297.44	4012.82	4257.44	4124.1	4328.21	4609.74	4068.72	4594.87	4198.46	4237.95	4192.31	4275.38	4611.79	4370.26	No
4291.79	4002.56	4251.28	4123.08	4329.23	4614.87	4071.79	4603.59	4195.9	4229.23	4188.21	4270.26	4599.49	4358.46	No
4293.33	4001.03	4258.46	4123.59	4331.28	4617.95	4071.28	4613.85	4204.62	4224.62	4190.26	4276.41	4597.44	4364.1	No
4298.46	4008.21	4266.67	4125.64	4332.82	4615.9	4065.13	4607.69	4196.41	4233.85	4191.79	4286.15	4608.21	4372.82	No
4296.92	4002.56	4263.59	4120.0	4327.69	4614.36	4064.62	4598.46	4178.46	4226.67	4184.1	4280.51	4601.54	4363.08	No
4294.36	3994.36	4266.67	4120.51	4325.64	4612.82	4065.64	4593.85	4182.05	4213.33	4182.05	4277.95	4592.82	4362.05	No
4307.18	4005.13	4281.03	4136.92	4330.77	4609.74	4059.49	4587.69	4187.18	4220.51	4192.82	4287.69	4605.13	4374.36	No
4315.38	4014.87	4281.54	4141.54	4331.28	4609.74	4060.0	4586.15	4178.97	4225.64	4198.46	4290.26	4610.26	4373.33	No
4304.1	4008.72	4268.72	4127.69	4326.67	4614.87	4071.79	4594.87	4190.77	4221.03	4195.9	4287.18	4603.59	4368.72	No
4294.36	3996.92	4262.05	4118.97	4325.64	4616.92	4079.49	4606.67	4210.77	4226.15	4195.9	4286.15	4605.13	4368.72	No
4291.28	3990.26	4263.08	4119.49	4327.18	4616.41	4075.9	4613.85	4212.31	4234.87	4194.87	4281.54	4604.1	4358.97	No
4289.74	3989.23	4262.56	4119.49	4326.15	4616.92	4072.31	4611.28	4208.72	4231.79	4186.15	4276.92	4593.33	4348.72	No
4288.21	3987.69	4255.9	4120.51	4325.13	4617.44	4070.77	4604.1	4202.05	4221.54	4178.46	4272.31	4587.18	4351.28	No
4283.59	3982.05	4247.69	4121.03	4326.15	4615.38	4071.79	4602.05	4194.36	4217.44	4180.0	4269.74	4588.72	4351.79	No
4284.62	3983.08	4250.26	4120.0	4331.79	4615.38	4076.41	4600.0	4193.33	4224.62	4188.72	4274.36	4595.9	4352.31	No
4302.05	3992.82	4262.05	4127.69	4334.87	4615.38	4075.38	4594.87	4191.28	4233.33	4200.0	4284.1	4607.18	4366.15	No
4312.31	3993.33	4266.67	4137.95	4334.36	4612.31	4069.74	4594.36	4190.77	4231.79	4207.18	4287.18	4616.92	4376.92	No
4301.54	3989.23	4265.13	4133.33	4335.9	4612.31	4069.23	4598.97	4199.49	4230.26	4202.56	4283.08	4615.38	4370.77	No
4296.41	3989.23	4266.15	4129.23	4335.9	4617.95	4072.31	4601.54	4206.15	4234.36	4196.41	4281.03	4609.23	4363.08	No
4302.56	3989.74	4266.15	4131.79	4330.26	4624.1	4074.36	4599.49	4199.49	4236.41	4197.95	4282.56	4608.72	4366.67	No
4302.56	3986.67	4264.1	4126.67	4328.21	4623.59	4073.85	4593.33	4188.21	4230.26	4198.97	4284.1	4609.74	4370.77	No
4297.44	3986.15	4264.1	4124.62	4332.82	4620.51	4070.77	4588.21	4188.21	4218.46	4196.41	4285.64	4606.15	4367.18	No
4297.95	3984.62	4265.13	4132.82	4333.33	4623.59	4073.85	4597.44	4200.51	4218.97	4197.44	4287.18	4601.54	4365.64	No
4299.49	3980.0	4264.1	4128.21	4327.69	4623.59	4080.0	4607.18	4201.03	4230.77	4200.0	4285.64	4602.05	4368.21	No
4297.95	3982.05	4262.05	4119.49	4329.23	4615.9	4077.44	4601.54	4194.36	4233.33	4198.97	4281.03	4607.69	4365.64	No
4300.0	3989.23	4261.03	4130.26	4334.87	4611.28	4070.77	4593.85	4201.03	4231.28	4200.51	4282.05	4611.28	4362.05	No
4305.64	3991.28	4266.15	4139.49	4336.41	4615.38	4069.74	4596.41	4206.15	4234.36	4200.0	4281.54	4608.72	4363.59	No
4307.69	3991.79	4271.79	4136.41	4337.44	4621.03	4071.79	4597.95	4201.54	4235.38	4196.41	4282.56	4609.23	4366.15	No
4303.59	3991.28	4268.72	4136.41	4336.41	4623.59	4073.33	4592.31	4197.44	4233.33	4200.0	4285.13	4610.26	4367.69	No
4297.44	3985.64	4264.1	4136.41	4330.77	4624.1	4073.85	4585.64	4192.82	4228.21	4202.05	4282.05	4605.13	4364.1	No
4295.38	3982.56	4262.56	4134.36	4331.79	4622.56	4073.33	4584.1	4187.18	4216.92	4193.33	4278.46	4601.03	4353.85	No
4295.9	3986.15	4264.62	4136.41	4335.38	4621.03	4075.38	4589.23	4192.31	4217.44	4189.74	4277.95	4603.08	4350.77	No
4295.38	3984.62	4268.72	4134.87	4333.33	4620.0	4080.51	4594.87	4196.41	4226.67	4195.9	4277.95	4602.56	4353.85	No
4294.87	3982.56	4266.15	4131.79	4331.79	4620.51	4084.1	4594.87	4195.38	4223.59	4195.9	4280.0	4603.08	4355.38	No
4302.05	3986.15	4268.72	4135.9	4335.9	4617.95	4084.1	4600.51	4203.08	4224.1	4196.92	4286.15	4609.23	4362.56	No
4308.72	3990.77	4277.95	4138.46	4337.44	4613.33	4080.0	4605.13	4208.21	4236.92	4207.18	4289.23	4617.44	4371.28	No
4306.67	3989.74	4274.87	4137.95	4336.92	4614.36	4073.33	4599.49	4203.08	4240.0	4210.26	4289.23	4622.56	4368.21	No
4303.59	3987.69	4263.59	4136.92	4334.36	4615.9	4072.31	4593.33	4196.92	4232.31	4201.54	4289.23	4615.9	4360.51	No
4302.05	3985.64	4261.03	4129.74	4334.36	4615.38	4072.31	4585.64	4192.31	4225.13	4195.9	4283.08	4607.18	4358.46	No
4300.0	3978.46	4256.41	4122.05	4334.36	4616.41	4072.31	4576.92	4192.82	4224.1	4196.41	4275.9	4606.15	4357.44	No
4299.49	3971.28	4248.21	4121.03	4329.74	4618.46	4077.95	4581.03	4199.49	4230.26	4198.46	4278.46	4606.15	4358.46	No
4296.92	3968.21	4247.69	4120.51	4326.15	4620.0	4083.08	4592.31	4196.41	4229.23	4197.44	4281.54	4602.56	4354.36	No
4291.28	3969.74	4250.26	4117.44	4329.23	4617.95	4081.03	4591.28	4180.51	4213.33	4193.85	4275.9	4599.49	4344.62	No
4292.31	3972.31	4253.33	4120.0	4333.33	4615.9	4079.49	4590.77	4182.05	4213.85	4195.38	4275.38	4601.54	4348.21	No
4297.95	3975.38	4259.49	4122.56	4333.85	4616.41	4083.59	4604.1	4203.08	4229.74	4203.08	4283.08	4605.13	4354.87	No
4300.51	3981.03	4260.51	4121.03	4332.82	4615.9	4088.21	4610.77	4211.28	4231.79	4207.18	4282.56	4607.69	4352.82	No
4308.72	3991.28	4261.54	4128.21	4336.41	4614.36	4086.67	4604.62	4203.08	4230.77	4208.72	4284.1	4613.33	4365.13	No
4322.05	3998.97	4271.28	4138.97	4342.05	4614.36	4079.49	4601.54	4200.0	4241.54	4217.44	4296.41	4621.54	4381.54	No
4322.05	3995.9	4276.41	4133.33	4341.54	4613.85	4073.85	4600.51	4204.1	4242.05	4221.54	4301.54	4621.03	4375.9	No
4314.36	3989.23	4275.38	4128.21	4338.97	4612.82	4074.36	4596.41	4207.69	4235.38	4217.95	4297.44	4613.33	4367.18	No
4316.92	3989.23	4274.36	4134.36	4341.03	4614.87	4076.92	4593.33	4203.08	4240.0	4216.92	4295.38	4614.36	4373.85	No
4319.49	3991.28	4269.23	4131.28	4342.56	4621.54	4082.56	4599.49	4204.1	4243.59	4220.0	4292.31	4620.51	4372.82	No
4313.33	3987.69	4266.67	4122.05	4338.97	4627.69	4091.79	4614.87	4216.92	4240.0	4220.51	4291.28	4619.49	4364.1	No
4311.28	3986.67	4273.85	4125.64	4338.97	4626.67	4093.33	4623.59	4217.44	4241.54	4220.0	4295.38	4617.95	4370.26	No
4316.41	3993.33	4278.97	4132.31	4344.62	4625.13	4087.69	4615.38	4198.46	4238.97	4217.44	4297.95	4621.54	4378.46	No
4317.95	3996.41	4270.26	4134.36	4342.56	4626.67	4088.21	4609.23	4192.31	4228.21	4212.31	4294.36	4618.97	4373.33	No
4320.0	3996.92	4265.13	4136.92	4338.97	4618.97	4082.56	4607.69	4202.05	4229.23	4215.38	4291.28	4617.95	4371.79	No
4326.15	4002.05	4273.85	4138.97	4342.56	4604.1	4068.72	4593.85	4193.33	4235.38	4222.05	4293.33	4624.62	4376.92	No
4323.08	4003.08	4275.9	4136.92	4343.08	4599.49	4068.72	4583.59	4179.49	4226.67	4215.38	4289.74	4620.0	4368.72	No
4312.31	3993.85	4268.21	4133.33	4333.33	4605.64	4078.46	4593.33	4192.82	4223.59	4206.67	4284.1	4610.77	4363.08	No
4309.23	3987.18	4265.64	4127.69	4331.28	4612.31	4082.56	4606.15	4211.79	4233.85	4209.74	4286.67	4611.28	4366.15	No
4312.82	3989.23	4268.72	4126.67	4339.49	4614.36	4083.59	4606.67	4213.85	4238.97	4212.31	4290.77	4609.23	4362.05	No
4313.33	3997.44	4264.1	4128.72	4340.51	4616.92	4083.59	4600.0	4210.77	4237.95	4207.18	4288.72	4603.59	4352.82	No
4309.74	3998.46	4258.97	4126.15	4336.41	4622.56	4082.05	4606.67	4214.36	4236.92	4203.59	4283.08	4605.64	4352.82	No
4312.31	3997.44	4262.05	4126.15	4339.49	4620.0	4077.44	4610.26	4208.72	4237.44	4208.72	4284.1	4615.9	4367.69	No
4323.08	4003.08	4266.15	4133.85	4344.62	4609.74	4068.21	4594.87	4196.92	4240.0	4220.0	4292.82	4623.59	4378.97	No
4332.31	4008.72	4271.79	4140.0	4345.13	4603.08	4065.13	4589.23	4194.36	4239.49	4225.13	4300.0	4625.13	4375.9	No
4330.77	4008.21	4273.33	4138.97	4342.05	4606.15	4071.28	4598.97	4198.46	4239.49	4222.05	4301.03	4628.21	4376.92	No
4323.59	4001.54	4267.18	4132.82	4336.41	4610.26	4075.38	4601.03	4199.49	4240.51	4215.9	4298.46	4625.64	4376.92	No
4317.44	3993.85	4265.13	4125.64	4333.33	4609.23	4073.33	4597.95	4202.05	4235.9	4211.28	4291.79	4614.87	4366.15	No
4310.77	3987.69	4266.15	4121.54	4330.26	4608.72	4075.9	4604.1	4211.28	4235.38	4207.69	4286.15	4611.28	4357.95	No
4305.13	3986.67	4262.56	4120.51	4328.21	4614.87	4084.1	4608.21	4211.79	4240.51	4205.64	4284.62	4612.82	4357.95	No
4307.69	3989.74	4261.03	4121.03	4334.36	4619.49	4091.28	4605.64	4204.1	4235.9	4208.72	4287.18	4610.77	4358.46	No
4313.85	3996.92	4264.62	4126.15	4338.97	4617.44	4090.26	4605.64	4206.15	4234.87	4213.85	4293.33	4615.38	4361.54	No
4313.33	3996.41	4265.13	4128.21	4335.38	4617.44	4081.54	4605.64	4204.1	4241.54	4210.77	4290.77	4619.49	4363.08	No
4308.72	3990.26	4260.51	4123.59	4332.31	4614.87	4072.82	4601.03	4192.31	4233.85	4205.13	4282.05	4613.33	4357.44	No
4310.26	3993.33	4262.56	4122.56	4335.9	4609.23	4067.18	4595.9	4196.92	4228.21	4207.69	4282.56	4611.28	4356.41	No
4309.74	3998.97	4261.54	4123.59	4338.46	4611.28	4064.1	4592.31	4207.69	4236.41	4208.21	4286.15	4611.28	4357.44	No
4302.56	3998.46	4251.28	4122.05	4335.9	4615.38	4067.18	4587.18	4196.92	4232.31	4197.95	4275.9	4605.13	4353.33	No
4298.46	3992.82	4244.62	4121.03	4332.31	4616.92	4069.74	4584.1	4187.69	4219.49	4192.82	4265.13	4602.56	4352.31	No
4303.08	3990.77	4249.23	4120.0	4331.79	4616.41	4068.21	4585.64	4195.38	4218.46	4197.95	4269.23	4605.64	4353.33	No
4306.15	3992.31	4257.44	4118.46	4332.82	4615.9	4072.31	4588.72	4193.85	4227.69	4201.54	4278.97	4609.74	4355.38	No
4303.59	3993.33	4262.56	4120.51	4333.85	4620.0	4082.05	4597.44	4191.79	4232.31	4203.59	4282.56	4613.85	4357.95	No
4302.05	3991.79	4264.1	4124.1	4334.87	4626.15	4083.59	4610.26	4203.59	4229.74	4206.15	4278.97	4612.82	4354.36	No
4304.1	3995.38	4261.54	4123.59	4335.9	4625.64	4078.97	4614.36	4210.26	4230.77	4209.23	4279.49	4613.33	4353.85	No
4309.74	4003.59	4263.08	4124.62	4340.0	4617.95	4075.38	4606.15	4202.05	4238.97	4213.33	4287.18	4620.0	4364.62	No
4311.79	4005.64	4271.79	4126.15	4344.1	4613.33	4072.82	4597.44	4199.49	4242.56	4215.9	4291.28	4622.05	4368.21	No
4307.69	4000.0	4273.85	4124.62	4344.62	4617.95	4072.31	4599.49	4205.64	4235.9	4214.36	4288.21	4616.92	4361.03	No
4305.64	4000.0	4266.67	4125.64	4347.18	4623.08	4074.36	4608.21	4212.82	4234.36	4211.79	4289.74	4615.38	4363.08	No
4309.74	4005.13	4263.59	4127.69	4348.21	4621.54	4077.95	4610.26	4215.9	4242.56	4215.38	4292.82	4620.51	4367.69	No
4302.05	3997.44	4264.62	4123.08	4341.54	4621.54	4081.54	4606.67	4206.67	4239.49	4209.23	4285.13	4613.33	4356.41	No
4289.74	3985.13	4257.95	4118.97	4336.41	4624.62	4084.62	4607.69	4194.87	4226.67	4195.9	4276.92	4596.92	4342.05	No
4293.33	3987.18	4251.28	4120.0	4336.92	4621.03	4080.0	4605.64	4195.9	4227.69	4196.92	4279.49	4597.95	4341.54	No
4299.49	3993.85	4255.38	4121.54	4336.41	4615.9	4073.33	4599.49	4197.95	4235.9	4204.1	4280.51	4605.64	4350.77	No
4294.87	3991.28	4261.54	4122.05	4333.85	4613.85	4073.85	4597.44	4188.21	4223.08	4203.08	4279.49	4603.08	4356.41	No
4297.95	3992.82	4264.1	4124.1	4335.9	4612.82	4072.82	4597.44	4189.74	4216.41	4203.08	4282.56	4605.13	4357.44	No
4307.69	4003.08	4263.08	4127.18	4340.51	4611.28	4070.26	4601.54	4203.59	4235.38	4212.31	4287.18	4612.82	4361.54	No
4307.69	4004.1	4265.13	4127.69	4339.49	4608.72	4071.28	4607.69	4209.23	4247.69	4216.41	4291.79	4615.9	4364.1	No
4303.59	3996.92	4269.74	4124.62	4334.36	4610.26	4071.28	4606.15	4206.67	4241.54	4211.28	4294.36	4614.87	4360.51	No
4301.54	3993.85	4269.74	4122.05	4332.31	4616.41	4074.36	4603.08	4207.18	4234.36	4204.1	4289.23	4611.28	4355.38	No
4298.97	3994.87	4263.08	4121.03	4333.33	4620.0	4081.03	4605.13	4206.67	4230.77	4196.92	4276.92	4603.59	4351.28	No
4294.36	3997.44	4259.49	4122.56	4333.85	4617.44	4080.51	4601.03	4196.41	4227.69	4194.87	4271.79	4597.44	4348.72	No
4298.46	4002.05	4262.05	4124.62	4334.36	4615.9	4073.85	4595.38	4187.69	4226.67	4199.49	4278.97	4598.46	4351.79	No
4303.08	4005.13	4263.59	4124.1	4331.79	4613.85	4073.33	4600.51	4191.28	4222.05	4203.08	4285.64	4603.08	4356.41	No
4299.49	4000.51	4259.49	4121.03	4326.67	4606.67	4074.87	4608.21	4194.87	4218.97	4198.97	4278.97	4601.03	4352.31	No
4297.95	3996.41	4253.33	4120.51	4326.67	4603.59	4071.28	4606.15	4189.23	4221.03	4192.31	4269.23	4592.82	4343.59	No
4293.85	3993.85	4248.21	4119.49	4327.18	4605.64	4069.23	4602.05	4191.79	4214.87	4189.74	4265.13	4588.72	4335.38	No
4285.64	3989.74	4246.15	4118.46	4326.67	4609.74	4073.33	4605.64	4202.56	4213.85	4194.36	4267.18	4588.21	4340.51	No
4288.72	3993.33	4253.33	4120.0	4328.21	4612.31	4070.77	4604.62	4205.13	4230.26	4205.64	4275.38	4596.92	4355.9	No
4300.51	3998.97	4261.54	4121.03	4331.28	4610.26	4063.08	4599.49	4206.15	4241.54	4211.79	4282.05	4609.23	4362.05	No
4302.56	3998.46	4256.92	4120.51	4331.79	4606.15	4061.03	4601.54	4210.77	4236.41	4207.18	4280.51	4610.26	4356.92	No
4298.46	3996.41	4248.72	4120.51	4329.23	4604.62	4062.56	4603.59	4202.56	4230.26	4204.62	4276.92	4606.67	4352.31	No
4292.31	3994.87	4247.18	4120.0	4327.69	4601.03	4063.59	4596.41	4188.72	4229.23	4205.13	4272.31	4606.15	4350.77	No
4289.74	3992.31	4254.36	4122.05	4325.64	4598.46	4068.72	4594.87	4188.72	4222.56	4204.62	4275.38	4604.1	4350.26	No
4292.31	3985.64	4262.05	4118.97	4322.05	4604.62	4075.9	4603.08	4192.31	4215.9	4198.97	4283.59	4599.49	4350.26	No
4292.31	3982.05	4258.97	4109.23	4321.54	4612.31	4075.9	4602.05	4189.23	4213.85	4192.82	4277.44	4596.92	4349.74	No
4287.18	3984.1	4248.21	4108.21	4321.54	4612.31	4071.79	4594.87	4180.51	4208.72	4188.72	4266.15	4593.33	4343.08	No
4284.1	3985.64	4245.64	4114.36	4318.97	4608.72	4071.28	4591.28	4177.95	4200.51	4185.13	4266.15	4587.18	4336.41	No
4287.18	3987.69	4250.26	4116.92	4317.95	4603.59	4066.67	4589.74	4185.64	4206.15	4191.79	4274.87	4590.26	4343.59	No
4295.9	3990.77	4249.23	4117.95	4322.05	4600.0	4058.97	4593.85	4192.31	4223.59	4205.64	4280.51	4600.0	4354.87	No
4296.92	3993.33	4248.72	4122.56	4327.18	4601.03	4057.95	4600.51	4196.41	4228.21	4208.21	4276.92	4605.13	4352.82	No
4291.28	3992.82	4253.85	4123.59	4328.21	4602.56	4065.13	4605.64	4201.03	4223.59	4203.59	4273.33	4603.59	4346.15	No
4292.82	3992.82	4260.51	4122.05	4323.59	4600.51	4068.72	4610.77	4203.08	4226.15	4204.62	4279.49	4606.15	4352.31	No
4301.03	3997.44	4265.64	4129.23	4324.1	4601.54	4068.72	4616.92	4207.69	4237.44	4212.82	4292.82	4614.87	4366.67	No
4302.56	4003.08	4266.67	4133.85	4330.77	4610.26	4075.38	4619.49	4218.46	4241.54	4215.38	4292.31	4617.95	4361.54	No
4294.87	3999.49	4257.95	4124.1	4332.31	4617.44	4078.46	4613.85	4209.74	4229.74	4202.56	4274.87	4605.64	4342.56	No
4289.23	3994.87	4248.21	4118.46	4329.74	4616.92	4073.33	4601.03	4180.51	4217.44	4187.69	4261.03	4593.85	4342.05	No
4296.92	3998.97	4248.21	4125.13	4330.26	4616.41	4071.28	4596.41	4177.44	4221.03	4191.79	4269.23	4600.0	4354.87	No
4301.54	3999.49	4254.87	4125.64	4329.74	4617.95	4070.26	4605.64	4200.0	4231.28	4205.13	4285.13	4610.77	4355.38	No
4294.36	3997.44	4261.54	4121.54	4329.74	4614.36	4066.67	4610.77	4209.74	4229.74	4207.69	4285.64	4608.21	4351.79	No
4291.79	4000.0	4262.05	4124.1	4332.82	4608.21	4069.23	4612.82	4207.69	4231.79	4206.15	4279.49	4604.1	4355.38	No
4295.9	3998.46	4254.36	4125.13	4330.26	4606.67	4071.79	4612.82	4209.23	4239.49	4207.18	4277.95	4608.21	4356.92	No
4294.36	3994.87	4247.69	4122.05	4324.62	4608.21	4067.18	4605.64	4207.69	4238.46	4208.21	4275.9	4613.33	4351.79	No
4289.74	3995.38	4248.21	4120.0	4329.74	4612.31	4065.64	4598.46	4198.97	4232.31	4206.67	4270.77	4608.72	4347.18	No
4288.21	3995.38	4247.69	4119.49	4335.9	4616.41	4070.26	4598.46	4196.41	4230.77	4200.0	4267.18	4603.08	4348.21	No
4286.15	3990.77	4238.97	4115.9	4328.21	4615.38	4070.26	4600.51	4198.97	4227.18	4195.38	4267.69	4602.56	4346.67	No
4277.95	3981.54	4230.26	4109.74	4317.44	4614.36	4069.74	4605.64	4199.49	4221.54	4192.31	4263.59	4593.85	4333.85	No
4272.82	3981.54	4235.9	4112.31	4320.51	4614.36	4072.31	4611.28	4195.38	4222.56	4190.77	4258.97	4581.54	4329.23	No
4280.51	3996.92	4247.69	4121.03	4329.74	4608.21	4071.28	4607.18	4194.87	4224.1	4195.9	4265.13	4587.69	4343.59	No
4290.26	4005.13	4255.38	4127.69	4333.33	4603.08	4068.21	4603.08	4200.0	4224.62	4199.49	4274.36	4602.56	4355.38	No
4293.33	4002.05	4257.95	4132.82	4331.79	4606.67	4070.77	4602.05	4198.97	4230.77	4200.51	4276.41	4605.64	4353.33	No
4296.41	4004.62	4261.03	4138.46	4331.28	4609.74	4072.82	4596.41	4193.33	4231.28	4201.54	4277.95	4604.62	4349.74	No
4299.49	4009.74	4262.05	4135.9	4334.87	4608.72	4069.74	4594.87	4198.97	4229.23	4203.59	4277.95	4609.23	4353.33	No
4298.46	4005.13	4254.36	4127.18	4336.41	4613.85	4069.23	4602.56	4203.59	4232.82	4201.03	4272.31	4608.72	4353.33	No
4296.92	4000.0	4251.79	4125.13	4333.33	4618.46	4073.85	4606.67	4204.1	4233.33	4200.51	4270.26	4602.05	4348.72	No
4298.46	4006.67	4260.0	4126.67	4332.31	4616.41	4076.92	4606.15	4205.13	4231.28	4207.18	4276.41	4606.67	4355.9	No
4296.92	4008.21	4256.92	4128.72	4331.28	4616.41	4075.38	4604.1	4197.44	4226.67	4206.15	4273.33	4611.79	4361.54	No
4296.41	4000.0	4244.62	4132.82	4326.15	4616.92	4074.36	4598.46	4184.1	4213.33	4193.33	4264.1	4598.46	4357.44	No
4309.23	4006.15	4252.82	4136.92	4326.67	4609.23	4073.85	4596.41	4188.72	4209.23	4194.87	4271.79	4596.41	4369.23	No
4329.23	4027.69	4267.69	4142.05	4333.33	4604.1	4069.74	4601.03	4201.03	4223.59	4211.79	4287.69	4616.41	4391.28	No
4338.46	4036.92	4264.62	4146.67	4333.85	4608.72	4064.1	4598.46	4195.38	4228.72	4213.85	4287.18	4623.59	4391.79	No
4343.08	4034.87	4264.1	4147.18	4332.31	4608.21	4057.95	4587.69	4185.13	4220.0	4208.21	4281.54	4617.95	4387.18	No
4354.87	4043.08	4274.87	4149.23	4334.36	4605.13	4056.41	4586.67	4186.67	4217.44	4212.82	4282.05	4621.54	4398.97	No
4366.67	4058.46	4280.51	4156.41	4334.87	4609.23	4062.56	4597.44	4191.79	4217.44	4214.36	4283.59	4624.1	4408.72	No
4373.33	4066.67	4278.97	4157.95	4335.38	4614.36	4067.18	4605.13	4195.9	4223.08	4215.9	4291.28	4622.05	4410.26	No
4374.87	4063.59	4281.03	4154.36	4335.38	4614.87	4066.67	4607.18	4197.95	4231.28	4220.51	4297.95	4624.1	4409.23	No
4370.77	4058.46	4279.49	4153.33	4334.87	4614.87	4067.18	4607.69	4201.54	4226.67	4220.0	4291.28	4623.59	4404.62	No
4366.15	4057.44	4273.85	4153.33	4335.9	4613.85	4073.33	4613.85	4208.72	4224.1	4220.51	4286.67	4624.62	4401.54	No
4362.56	4052.82	4272.82	4148.72	4337.44	4616.92	4079.49	4614.87	4203.59	4229.23	4220.51	4289.74	4626.67	4399.49	No
4361.03	4046.67	4273.85	4141.54	4338.46	4618.97	4078.97	4600.0	4181.54	4221.03	4216.92	4291.28	4623.08	4398.46	No
4359.49	4047.18	4274.87	4141.03	4340.0	4610.77	4074.87	4591.28	4174.87	4211.28	4218.97	4294.36	4621.03	4397.44	No
4357.44	4045.13	4272.82	4141.54	4340.0	4606.15	4074.36	4600.51	4190.26	4220.0	4220.0	4294.87	4623.59	4394.36	No
4352.82	4037.44	4266.15	4137.44	4336.41	4611.79	4079.49	4605.64	4197.44	4228.72	4208.21	4287.18	4618.97	4388.72	No
4346.15	4033.85	4261.54	4137.44	4334.36	4616.92	4084.62	4605.13	4197.44	4224.62	4198.46	4281.03	4613.33	4386.67	No
4346.67	4033.85	4269.23	4140.51	4333.85	4617.44	4087.69	4612.82	4205.13	4226.67	4197.95	4288.21	4615.9	4388.21	No
4346.15	4029.23	4274.87	4137.44	4328.72	4616.41	4089.74	4615.9	4202.05	4229.74	4195.38	4296.41	4614.36	4386.15	No
4339.49	4026.67	4271.28	4134.87	4325.64	4611.79	4084.1	4607.69	4193.33	4227.18	4192.31	4295.9	4613.85	4385.64	No
4336.92	4030.77	4266.67	4134.87	4330.26	4609.74	4078.46	4608.21	4199.49	4226.67	4188.21	4287.69	4623.08	4385.13	No
4336.92	4032.82	4264.1	4135.38	4339.49	4615.38	4083.08	4616.41	4209.23	4230.26	4181.54	4280.0	4625.13	4381.03	No
4331.79	4029.23	4264.62	4136.41	4344.1	4620.0	4085.13	4611.79	4206.15	4234.87	4178.46	4277.44	4619.49	4373.85	No
4324.62	4024.1	4261.03	4131.79	4339.49	4617.95	4076.92	4600.0	4193.33	4232.31	4173.85	4275.9	4614.36	4366.67	No
4315.9	4015.9	4253.33	4121.03	4330.77	4614.87	4070.26	4595.38	4185.64	4224.62	4162.56	4272.82	4606.15	4359.49	No
4307.18	4009.74	4246.67	4116.41	4331.28	4616.41	4074.36	4595.38	4188.72	4222.05	4154.87	4264.1	4600.51	4351.28	No
4309.23	4013.33	4246.67	4122.56	4337.95	4617.44	4084.1	4600.0	4198.46	4228.72	4163.08	4258.97	4609.23	4353.85	No
4316.41	4020.0	4251.79	4127.18	4335.38	4616.92	4088.21	4610.26	4206.15	4235.38	4173.33	4266.67	4617.95	4367.18	No
4317.44	4021.54	4261.03	4125.13	4331.79	4617.44	4087.18	4615.38	4206.67	4238.97	4172.31	4282.05	4618.97	4374.87	No
4324.1	4022.56	4269.74	4125.13	4332.31	4615.9	4089.23	4612.31	4201.54	4238.46	4170.26	4293.33	4618.97	4373.33	No
4331.79	4022.05	4272.82	4125.13	4328.72	4613.33	4090.26	4603.59	4193.85	4231.28	4170.26	4294.87	4616.41	4376.41	No
4329.74	4018.97	4272.31	4123.59	4326.15	4612.82	4086.67	4599.49	4192.82	4226.15	4162.56	4288.72	4609.23	4381.03	No
4328.21	4021.03	4268.72	4124.1	4331.79	4613.33	4081.54	4604.62	4199.49	4226.15	4158.97	4284.1	4610.26	4382.05	No
4328.21	4022.05	4265.13	4125.64	4332.31	4612.82	4075.9	4604.1	4196.92	4222.56	4164.1	4288.72	4615.38	4381.03	No
4322.56	4016.92	4265.13	4123.08	4327.18	4610.26	4071.28	4600.0	4188.21	4217.95	4160.0	4291.79	4609.74	4374.87	No
4321.03	4015.9	4265.13	4122.56	4333.33	4613.33	4072.82	4602.05	4192.31	4223.08	4155.38	4286.15	4608.21	4371.79	No
4323.59	4017.95	4261.54	4124.1	4338.97	4614.87	4079.49	4605.64	4195.9	4228.72	4161.54	4280.51	4612.31	4368.72	No
4316.92	4015.9	4260.51	4121.54	4332.31	4611.79	4081.03	4605.64	4188.21	4221.54	4160.51	4277.44	4607.69	4361.54	No
4315.9	4019.49	4262.56	4121.03	4328.72	4611.79	4076.41	4603.59	4191.79	4223.08	4157.95	4276.41	4608.72	4366.67	No
4322.05	4025.64	4264.1	4124.62	4333.33	4611.28	4072.31	4600.51	4200.51	4234.87	4165.64	4281.54	4617.44	4378.46	No
4317.95	4018.97	4265.64	4125.64	4331.28	4606.67	4071.79	4596.92	4195.38	4232.31	4164.1	4285.13	4612.82	4373.33	No
4307.69	4007.69	4262.05	4119.49	4324.62	4607.18	4072.31	4598.46	4190.77	4223.59	4150.77	4277.44	4599.49	4356.92	No
4300.0	4004.1	4250.77	4108.72	4323.59	4609.74	4068.21	4595.38	4185.64	4220.0	4143.59	4267.18	4593.33	4349.23	No
4294.87	4005.13	4245.13	4106.67	4327.18	4610.77	4066.67	4593.33	4180.0	4211.28	4143.59	4265.64	4594.36	4347.69	No
4295.38	4004.1	4250.26	4115.9	4329.23	4610.77	4068.21	4597.95	4182.05	4207.69	4144.62	4269.23	4597.95	4350.26	No
4300.51	4004.62	4259.49	4121.54	4327.18	4605.64	4066.67	4592.82	4178.46	4213.33	4144.1	4271.79	4599.49	4354.87	No
4300.51	4005.64	4264.1	4120.51	4326.67	4604.62	4070.26	4587.69	4174.87	4213.85	4144.1	4274.87	4596.41	4355.38	No
4297.95	4005.64	4256.92	4121.03	4331.79	4610.77	4077.44	4592.31	4180.0	4209.74	4144.62	4275.38	4598.97	4354.36	No
4298.46	4009.23	4253.85	4123.59	4332.82	4606.67	4072.31	4587.18	4175.9	4210.26	4145.13	4271.79	4602.05	4358.46	No
4306.67	4016.41	4264.1	4126.15	4329.74	4599.49	4061.54	4574.87	4165.64	4211.28	4146.67	4273.33	4603.59	4367.18	No
4317.44	4017.44	4272.82	4128.21	4331.28	4603.08	4063.08	4578.46	4173.85	4212.31	4148.72	4282.05	4607.69	4366.67	No
4316.41	4011.28	4273.85	4125.64	4332.31	4605.13	4068.21	4588.21	4180.0	4213.85	4147.18	4286.67	4603.59	4356.92	No
4308.72	4009.23	4271.28	4123.59	4330.26	4600.51	4067.69	4589.74	4175.9	4211.28	4140.0	4278.97	4593.85	4354.87	No
4307.69	4010.26	4266.67	4125.13	4329.74	4603.08	4067.69	4591.28	4176.41	4209.23	4138.97	4270.26	4591.79	4357.44	No
4305.13	4008.72	4265.64	4123.59	4330.26	4608.21	4067.69	4588.72	4173.85	4210.77	4142.56	4271.79	4594.87	4353.85	No
4298.97	4004.62	4263.59	4122.05	4328.72	4609.23	4068.21	4580.51	4165.64	4208.21	4138.97	4272.31	4592.82	4346.67	No
4293.85	3996.92	4252.82	4120.51	4327.69	4609.74	4069.23	4576.92	4161.54	4198.97	4130.77	4262.05	4586.15	4338.46	No
4288.21	3990.77	4247.18	4112.31	4325.13	4607.69	4071.28	4580.0	4169.74	4196.41	4131.28	4261.03	4580.0	4335.9	No
4286.67	3993.33	4249.23	4110.77	4322.05	4606.67	4073.33	4589.74	4181.54	4201.03	4132.31	4269.23	4577.44	4340.51	No
4290.26	4000.0	4248.72	4116.41	4327.18	4608.72	4070.77	4595.38	4186.67	4207.18	4131.79	4266.15	4583.08	4341.03	No
4291.79	4002.05	4249.74	4118.97	4333.33	4609.23	4065.64	4592.82	4187.18	4215.9	4138.46	4263.59	4590.77	4339.49	No
4289.23	4001.03	4250.26	4117.44	4329.74	4609.23	4067.18	4593.85	4188.72	4216.92	4138.46	4269.74	4591.79	4344.62	No
4289.23	4000.51	4249.74	4116.92	4323.59	4610.26	4069.74	4600.51	4193.85	4213.33	4134.87	4271.79	4592.31	4348.21	No
4290.77	3999.49	4249.74	4117.95	4325.13	4605.13	4064.1	4596.41	4191.28	4216.92	4138.97	4265.64	4597.95	4345.64	No
4294.36	4002.56	4250.26	4118.46	4326.67	4598.46	4060.0	4586.15	4178.97	4214.36	4142.05	4260.51	4596.41	4344.1	No
4297.95	4007.18	4248.72	4121.03	4325.13	4601.03	4065.13	4584.1	4170.77	4205.13	4140.51	4262.56	4591.79	4349.23	No
4296.92	4007.18	4249.74	4121.03	4325.64	4601.03	4069.74	4585.64	4177.95	4208.21	4143.08	4270.26	4598.46	4353.85	No
4296.41	4006.15	4256.41	4120.51	4329.74	4599.49	4070.26	4586.67	4181.03	4214.87	4145.13	4275.9	4605.64	4355.9	No
4296.92	4005.64	4262.05	4122.56	4328.21	4603.59	4072.82	4587.18	4174.87	4213.33	4145.13	4279.49	4605.13	4355.9	No
4298.46	4003.59	4260.0	4121.03	4321.03	4602.56	4071.79	4591.28	4180.0	4212.82	4148.72	4281.54	4605.64	4355.9	No
4305.64	4009.23	4260.0	4120.51	4321.03	4599.49	4063.59	4594.36	4181.54	4216.41	4148.72	4276.41	4609.23	4361.54	No
4311.79	4017.95	4265.13	4127.69	4327.18	4601.03	4058.97	4591.79	4175.9	4210.26	4142.05	4269.74	4603.08	4363.08	No
4315.9	4016.92	4265.13	4135.9	4326.67	4600.0	4065.64	4589.74	4175.38	4200.51	4137.44	4272.82	4592.82	4365.13	No
4326.15	4022.05	4264.62	4137.44	4325.13	4598.97	4065.64	4584.62	4165.13	4202.05	4141.54	4281.54	4595.9	4379.49	No
4340.0	4041.03	4270.26	4140.0	4329.23	4602.56	4060.0	4578.46	4155.38	4206.67	4145.64	4284.62	4604.62	4392.31	No
4347.69	4051.28	4275.38	4141.54	4327.69	4602.05	4060.51	4583.08	4170.26	4203.59	4145.13	4282.05	4610.26	4394.87	No
4355.9	4048.72	4275.38	4144.1	4322.05	4598.46	4058.46	4592.31	4184.62	4205.64	4148.72	4282.05	4617.95	4401.03	No
4362.56	4053.33	4269.23	4148.72	4321.03	4597.44	4054.87	4587.69	4178.97	4213.33	4151.79	4280.51	4624.1	4407.18	No
4362.05	4061.54	4262.56	4148.72	4321.03	4592.82	4054.87	4576.41	4172.82	4211.28	4148.21	4277.95	4620.51	4407.69	No
4366.67	4064.1	4268.21	4148.21	4324.62	4590.77	4054.87	4575.9	4167.18	4202.56	4151.28	4283.59	4622.05	4418.97	No
4380.0	4073.85	4281.54	4156.92	4331.28	4593.33	4056.41	4579.49	4165.13	4201.54	4161.03	4296.92	4629.74	4432.82	No
4389.23	4082.05	4284.62	4159.49	4330.26	4590.26	4058.97	4582.05	4171.28	4204.1	4163.08	4304.62	4627.18	4434.36	No
4390.77	4073.85	4279.49	4151.79	4320.51	4584.1	4057.44	4582.05	4165.13	4200.0	4158.97	4303.59	4625.64	4438.46	No
4398.46	4072.82	4281.03	4152.31	4316.92	4584.62	4054.36	4581.54	4152.31	4197.95	4158.46	4301.03	4633.85	4449.74	No
4411.28	4088.72	4285.64	4157.95	4322.05	4588.72	4054.87	4579.49	4156.41	4205.13	4162.56	4296.41	4642.56	4452.31	No
4407.18	4087.69	4279.49	4154.36	4321.54	4594.87	4058.97	4584.1	4173.33	4209.74	4162.56	4288.72	4642.05	4443.59	No
4396.41	4078.46	4272.31	4148.21	4318.97	4594.87	4059.49	4588.72	4177.44	4201.54	4158.97	4286.15	4637.95	4443.08	No
4409.23	4087.69	4281.03	4155.9	4320.0	4584.1	4051.28	4578.46	4167.69	4200.51	4164.62	4298.46	4642.05	4456.41	No
4429.74	4098.46	4296.92	4169.74	4320.51	4582.05	4045.64	4567.18	4164.62	4215.38	4174.87	4313.33	4651.79	4470.77	No
4435.9	4095.9	4300.51	4172.31	4320.0	4587.69	4051.28	4572.31	4175.9	4220.0	4180.0	4317.44	4663.08	4478.46	No
4435.38	4087.18	4296.41	4166.67	4319.49	4585.64	4057.95	4580.51	4178.97	4213.85	4182.05	4317.44	4669.23	4478.46	No
4435.38	4084.62	4297.95	4167.18	4318.46	4586.15	4056.92	4582.05	4172.31	4214.87	4178.97	4315.38	4662.05	4474.87	No
4435.38	4088.21	4298.97	4169.74	4317.95	4592.31	4058.97	4589.23	4173.85	4219.49	4174.36	4312.31	4655.9	4473.85	No
4428.72	4084.62	4292.31	4163.08	4319.49	4592.31	4066.15	4594.87	4172.31	4215.9	4174.87	4307.69	4661.54	4468.72	No
4413.85	4072.82	4279.49	4153.85	4324.1	4592.31	4067.18	4587.18	4170.26	4209.23	4172.82	4296.92	4661.03	4455.38	No
4406.15	4069.74	4265.13	4151.28	4326.15	4598.97	4065.64	4590.26	4185.13	4211.28	4168.72	4286.67	4656.41	4452.31	No
4411.79	4072.31	4266.15	4153.85	4326.67	4604.62	4068.72	4602.56	4198.97	4226.15	4181.03	4293.33	4673.33	4471.28	No
4424.1	4067.69	4281.03	4153.85	4329.74	4606.67	4071.28	4601.54	4198.46	4243.59	4201.03	4314.87	4700.51	4492.82	No
4438.46	4070.26	4292.31	4153.85	4328.21	4600.0	4063.59	4595.38	4199.49	4248.72	4210.26	4328.21	4713.85	4505.64	No
4449.74	4078.97	4301.54	4162.56	4320.0	4590.77	4055.38	4600.51	4203.59	4251.79	4215.9	4335.38	4721.54	4517.95	No
4451.79	4074.87	4310.77	4167.18	4316.92	4589.74	4060.0	4610.77	4202.56	4257.95	4218.97	4341.54	4722.56	4516.92	No
4447.18	4062.56	4308.21	4160.51	4315.38	4592.82	4069.74	4614.87	4201.54	4253.85	4212.82	4334.36	4713.33	4505.13	No
4438.46	4051.79	4297.44	4150.77	4306.67	4591.28	4074.36	4608.72	4195.9	4245.13	4206.67	4323.08	4707.69	4500.0	No
4427.69	4041.03	4286.67	4141.03	4304.62	4588.72	4075.38	4602.56	4185.13	4240.0	4205.13	4318.97	4707.69	4498.46	No
4422.05	4037.44	4280.0	4140.0	4310.77	4587.69	4075.9	4606.15	4189.23	4240.51	4205.13	4316.92	4708.21	4495.38	No
4420.51	4042.05	4279.49	4147.18	4313.85	4587.69	4072.82	4603.59	4199.49	4243.59	4202.05	4310.26	4707.18	4492.82	No
4412.82	4042.05	4275.9	4147.18	4317.95	4593.33	4066.15	4589.74	4187.69	4237.44	4196.41	4304.1	4697.95	4482.05	No
4400.51	4035.9	4264.62	4137.44	4322.56	4598.97	4062.05	4585.64	4169.74	4223.59	4189.23	4301.03	4687.69	4467.69	No
4392.31	4027.18	4260.0	4134.87	4321.03	4591.28	4056.41	4592.31	4177.95	4221.54	4188.21	4302.05	4690.77	4467.18	No
4387.18	4019.49	4266.67	4135.9	4317.95	4587.18	4051.28	4598.46	4193.85	4232.82	4193.33	4307.18	4697.95	4470.77	No
4389.23	4018.97	4274.36	4136.41	4319.49	4593.33	4053.85	4607.69	4196.92	4239.49	4200.0	4310.77	4701.54	4470.77	No
4406.15	4023.08	4283.08	4142.56	4320.0	4593.85	4056.92	4613.33	4203.08	4245.64	4209.23	4315.9	4711.79	4484.1	No
4415.9	4023.08	4290.26	4143.08	4316.41	4587.69	4056.92	4609.74	4205.13	4254.87	4213.85	4322.56	4719.49	4498.46	No
4408.72	4023.59	4289.23	4138.97	4314.87	4587.69	4060.0	4608.72	4195.9	4256.41	4214.36	4323.59	4720.51	4493.85	No
4399.49	4022.56	4283.59	4138.97	4315.38	4594.36	4064.1	4613.85	4200.0	4258.97	4218.97	4319.49	4722.05	4483.08	No
4396.41	4021.54	4278.97	4139.49	4316.92	4597.95	4068.72	4618.46	4213.33	4265.13	4220.51	4314.87	4720.51	4484.1	No
4220.0	3974.36	4234.36	4109.23	4341.03	4613.85	4077.95	4600.51	4186.67	4216.41	4170.26	4248.21	4547.69	4285.13	No
4211.79	3970.26	4225.64	4105.64	4336.41	4616.92	4082.05	4605.64	4192.82	4212.82	4173.33	4244.62	4543.08	4279.49	No
4210.77	3969.23	4214.87	4105.64	4335.38	4617.95	4081.54	4607.18	4196.41	4217.95	4173.33	4244.1	4542.56	4270.26	No
4211.28	3967.69	4213.85	4103.59	4337.95	4615.9	4077.95	4595.9	4185.13	4212.82	4165.13	4242.05	4545.64	4269.23	No
4210.26	3964.1	4215.9	4095.9	4334.87	4615.9	4076.92	4592.31	4183.59	4206.67	4162.05	4242.56	4544.62	4273.85	No
4209.74	3964.62	4214.87	4092.31	4330.77	4615.38	4076.92	4596.92	4189.74	4210.77	4168.21	4244.1	4542.56	4273.33	No
4213.85	3964.62	4218.46	4095.9	4333.33	4614.87	4075.38	4601.03	4190.26	4208.21	4170.26	4242.05	4540.0	4272.31	No
4217.95	3965.64	4224.62	4102.05	4336.92	4616.41	4075.38	4606.15	4193.33	4205.64	4169.23	4242.56	4541.03	4281.54	No
4215.9	3967.69	4224.62	4103.59	4335.9	4615.38	4075.9	4603.08	4195.9	4211.79	4172.31	4248.21	4545.13	4284.62	No
4208.72	3962.05	4218.97	4092.82	4333.33	4613.85	4075.9	4592.31	4190.26	4211.28	4173.33	4250.77	4543.08	4276.41	No
4206.67	3957.44	4215.9	4089.23	4332.31	4614.36	4075.38	4588.72	4185.64	4205.64	4169.74	4248.21	4536.92	4272.31	No
4214.87	3969.23	4222.56	4102.05	4336.41	4615.38	4076.92	4595.9	4192.82	4209.23	4168.72	4248.21	4540.51	4278.97	No
4225.13	3978.46	4232.31	4110.77	4340.0	4616.92	4081.03	4604.62	4202.05	4219.49	4174.36	4254.36	4549.74	4289.23	No
4227.69	3973.85	4232.82	4107.18	4337.44	4617.95	4080.0	4606.15	4198.97	4224.62	4180.0	4256.41	4551.28	4290.26	No
4223.08	3969.74	4222.56	4102.05	4331.28	4617.44	4073.85	4601.03	4185.64	4216.92	4175.9	4250.26	4546.15	4282.56	No
4215.9	3970.26	4215.9	4097.95	4332.31	4614.87	4076.92	4598.46	4186.67	4207.18	4170.26	4245.13	4544.62	4280.51	No
4216.92	3972.31	4222.56	4095.38	4337.95	4615.38	4081.54	4602.05	4197.95	4211.79	4175.38	4249.23	4548.72	4285.13	No
4218.46	3969.23	4224.1	4093.33	4334.87	4616.41	4076.92	4602.05	4195.38	4214.36	4177.95	4250.26	4549.74	4282.05	No
4213.33	3963.08	4216.92	4092.82	4328.21	4615.38	4074.36	4604.62	4193.33	4207.69	4171.28	4245.13	4546.67	4278.97	No
4215.38	3967.69	4214.36	4094.36	4331.79	4614.87	4074.36	4610.77	4204.62	4214.36	4171.28	4241.54	4547.69	4290.77	No
4220.0	3972.82	4216.92	4093.85	4332.82	4616.41	4071.79	4607.69	4206.15	4224.1	4174.36	4243.59	4548.72	4290.77	No
4216.92	3970.26	4217.44	4092.31	4328.72	4615.9	4071.28	4600.0	4192.31	4213.85	4166.15	4244.1	4543.59	4275.9	No
4213.85	3971.28	4219.49	4100.0	4330.26	4617.44	4072.82	4595.38	4186.67	4205.13	4159.49	4242.05	4538.97	4278.46	No
4214.36	3974.36	4220.0	4105.64	4332.82	4620.0	4072.31	4597.44	4196.41	4214.87	4169.23	4242.56	4544.62	4286.15	No
4218.46	3973.33	4218.46	4102.05	4332.82	4618.46	4072.31	4596.92	4195.38	4216.41	4175.9	4243.59	4550.77	4279.49	No
4218.97	3973.33	4217.44	4098.97	4333.33	4618.97	4073.33	4590.77	4182.05	4203.59	4164.1	4242.56	4544.1	4273.33	No
4213.85	3970.26	4214.36	4094.87	4331.79	4621.54	4075.38	4593.85	4186.15	4202.05	4158.46	4239.49	4534.87	4278.46	No
4212.31	3968.21	4213.33	4088.21	4329.74	4618.46	4078.97	4608.21	4205.13	4215.38	4169.23	4242.05	4541.54	4284.62	No
4217.95	3971.28	4218.97	4094.87	4329.23	4616.41	4080.0	4615.38	4211.79	4224.62	4176.92	4247.18	4550.77	4283.59	No
4216.41	3974.87	4221.03	4103.59	4329.74	4617.95	4076.92	4610.77	4200.51	4220.51	4170.26	4244.62	4548.21	4277.95	No
4208.72	3970.77	4215.38	4097.44	4332.82	4618.97	4074.87	4601.54	4187.69	4209.23	4160.51	4238.97	4541.03	4278.46	No
4209.74	3970.26	4212.82	4093.33	4336.92	4619.49	4076.92	4596.41	4191.28	4205.64	4161.54	4242.56	4541.03	4285.13	No
4217.44	3975.38	4216.41	4096.92	4333.85	4618.46	4073.33	4600.0	4204.1	4216.41	4171.79	4250.26	4547.69	4283.08	No
4220.0	3975.38	4221.03	4092.31	4325.13	4614.87	4067.18	4606.15	4202.05	4221.54	4171.79	4248.72	4550.77	4278.46	No
4214.87	3969.23	4225.13	4092.31	4322.05	4613.33	4068.72	4607.18	4190.77	4210.77	4164.1	4246.67	4546.67	4286.67	No
4220.51	3973.33	4229.74	4106.15	4326.15	4613.85	4069.74	4603.08	4190.77	4208.72	4169.74	4254.36	4548.21	4298.97	No
4232.31	3982.05	4231.79	4106.67	4332.82	4616.41	4069.23	4604.1	4196.92	4220.51	4182.05	4258.46	4557.95	4298.46	No
4229.23	3977.95	4229.23	4092.31	4335.38	4621.03	4072.31	4609.23	4201.03	4223.08	4181.03	4254.87	4561.54	4291.28	No
4223.08	3973.33	4228.72	4093.85	4333.33	4620.0	4071.79	4606.67	4201.03	4215.38	4177.44	4252.82	4554.87	4292.82	No
4227.18	3977.95	4230.77	4105.64	4331.79	4615.9	4068.21	4600.0	4191.79	4212.82	4179.49	4254.36	4554.36	4295.9	No
4231.28	3980.51	4230.77	4106.67	4334.36	4616.92	4068.72	4602.05	4189.23	4212.82	4178.46	4256.92	4557.95	4291.79	No
4229.74	3977.44	4229.74	4103.08	4335.38	4618.97	4069.74	4604.1	4195.9	4212.31	4174.36	4256.92	4553.85	4287.69	No
4225.64	3976.41	4229.23	4105.64	4331.79	4616.92	4067.18	4600.0	4195.38	4215.38	4173.33	4253.33	4552.31	4291.28	No
4224.1	3980.0	4230.26	4105.64	4331.28	4613.85	4065.64	4595.9	4192.31	4217.44	4175.9	4249.74	4558.97	4293.85	No
4229.23	3980.51	4231.79	4104.62	4331.79	4612.31	4065.13	4595.38	4192.82	4214.36	4175.9	4248.72	4562.56	4292.82	No
4234.36	3979.49	4232.31	4106.15	4333.85	4613.33	4064.62	4599.49	4191.28	4211.79	4175.9	4250.77	4558.97	4295.9	No
4230.26	3978.97	4232.31	4106.15	4333.85	4616.92	4066.67	4602.05	4190.26	4213.85	4177.44	4253.33	4556.41	4295.38	No
4229.23	3976.92	4233.33	4104.62	4332.31	4618.97	4071.79	4602.56	4193.85	4214.36	4175.38	4250.26	4554.87	4289.74	No
4232.31	3975.9	4233.85	4106.15	4330.26	4616.41	4073.33	4608.21	4198.97	4212.82	4174.36	4246.67	4549.74	4290.77	No
4231.28	3976.41	4232.82	4104.62	4329.74	4615.38	4074.36	4613.85	4204.62	4217.44	4176.41	4250.77	4549.74	4293.33	No
4231.28	3973.85	4233.33	4100.51	4330.77	4617.44	4074.87	4608.72	4207.18	4221.54	4177.44	4255.38	4554.87	4291.79	No
4232.82	3971.79	4234.87	4102.56	4331.28	4618.46	4073.85	4604.62	4204.62	4217.95	4175.9	4255.38	4556.41	4292.31	No
4232.82	3972.82	4233.85	4106.67	4331.79	4615.38	4070.77	4607.18	4201.54	4215.9	4175.9	4251.79	4555.9	4294.36	No
4235.38	3976.41	4232.82	4104.1	4335.9	4614.87	4069.23	4605.64	4194.87	4217.44	4175.38	4251.28	4558.97	4299.49	No
4245.13	3986.15	4238.97	4109.23	4341.03	4618.46	4070.26	4605.13	4194.87	4217.44	4177.95	4255.9	4566.67	4309.74	No
4252.31	3993.85	4247.18	4120.0	4338.46	4617.44	4068.21	4605.64	4203.08	4219.49	4186.67	4260.0	4574.87	4314.87	No
4250.77	3991.28	4247.69	4115.38	4331.28	4613.85	4066.15	4606.15	4204.62	4223.08	4188.72	4258.97	4575.38	4303.59	No
4242.05	3982.56	4240.51	4103.59	4330.26	4613.33	4069.23	4608.72	4196.92	4224.1	4181.54	4255.9	4568.72	4295.38	No
4238.97	3976.92	4238.97	4103.59	4334.87	4618.46	4073.85	4610.77	4195.38	4219.49	4178.97	4257.95	4564.1	4301.03	No
4245.64	3982.56	4247.18	4108.21	4338.46	4620.51	4074.87	4610.26	4200.0	4216.41	4182.56	4260.51	4566.15	4306.15	No
4242.56	3989.74	4245.64	4106.67	4338.46	4616.92	4071.28	4609.74	4197.95	4217.95	4179.49	4256.41	4568.72	4303.08	No
4236.41	3987.69	4241.54	4105.64	4339.49	4616.41	4072.31	4611.28	4197.95	4223.59	4179.49	4256.41	4569.74	4302.05	No
4240.0	3987.69	4241.54	4109.74	4345.64	4617.44	4080.0	4617.44	4207.69	4227.18	4191.28	4263.59	4573.33	4309.23	No
4244.1	3994.87	4239.49	4111.79	4347.18	4617.44	4081.54	4621.54	4215.38	4227.69	4195.38	4262.56	4576.41	4307.18	No
4241.03	3990.26	4237.44	4108.21	4339.49	4617.95	4074.87	4614.87	4208.21	4225.13	4184.1	4258.97	4571.28	4292.82	No
4236.41	3977.95	4237.44	4103.59	4334.36	4617.44	4072.31	4608.21	4193.85	4215.38	4173.85	4258.97	4562.05	4292.31	No
4238.97	3979.49	4238.46	4108.21	4338.46	4617.44	4072.82	4604.62	4188.72	4205.13	4177.44	4257.44	4560.51	4301.54	No
4242.56	3982.05	4238.97	4110.26	4337.95	4616.41	4072.31	4600.0	4190.77	4200.51	4177.44	4255.9	4560.0	4297.44	No
4238.97	3975.9	4238.97	4101.03	4332.31	4615.9	4071.28	4601.03	4189.74	4198.97	4169.23	4257.95	4554.87	4291.28	No
4235.9	3972.82	4238.97	4097.95	4330.77	4619.49	4073.85	4608.72	4185.13	4201.54	4170.26	4258.97	4555.38	4292.82	No
4244.1	3975.9	4242.56	4105.13	4332.82	4624.1	4080.0	4613.85	4189.74	4213.33	4177.95	4256.92	4560.0	4297.95	No
4249.23	3982.05	4247.18	4107.69	4334.36	4621.54	4080.51	4610.77	4198.46	4219.49	4180.51	4256.41	4564.62	4307.18	No
4244.62	3984.1	4243.08	4105.64	4336.92	4616.41	4075.38	4604.62	4195.9	4213.33	4180.0	4258.46	4564.62	4305.13	No
4246.15	3981.03	4237.95	4105.64	4341.03	4616.92	4073.85	4602.05	4190.77	4216.41	4179.49	4258.97	4562.56	4295.9	No
4249.74	3983.59	4233.85	4105.64	4340.51	4618.46	4076.41	4603.59	4193.33	4220.0	4178.97	4255.38	4564.1	4300.51	No
4245.64	3987.69	4233.33	4105.13	4336.41	4615.9	4073.33	4605.64	4199.49	4213.85	4180.51	4253.85	4566.15	4304.62	No
4242.05	3979.49	4232.31	4102.05	4332.82	4614.36	4066.15	4605.13	4193.33	4208.72	4179.49	4255.9	4563.08	4296.92	No
4244.1	3974.36	4230.26	4095.9	4333.33	4615.38	4066.15	4603.08	4182.05	4210.26	4174.87	4256.92	4556.92	4289.74	No
4244.1	3979.49	4232.31	4092.31	4335.38	4616.41	4071.28	4602.05	4187.18	4213.85	4174.36	4256.41	4557.95	4292.31	No
4240.51	3974.36	4229.74	4089.23	4330.26	4618.97	4076.41	4601.03	4193.85	4216.41	4174.87	4253.85	4557.95	4295.9	No
4241.03	3967.69	4226.15	4087.18	4328.72	4622.05	4080.0	4604.1	4193.33	4212.31	4175.9	4250.26	4556.92	4295.9	No
4245.64	3979.49	4229.23	4093.85	4336.92	4625.64	4081.03	4609.74	4195.9	4208.21	4180.0	4255.38	4560.51	4299.49	No
4248.21	3987.18	4232.31	4098.46	4339.49	4629.23	4081.54	4612.31	4198.97	4212.82	4181.54	4258.97	4565.13	4302.56	No
4248.21	3981.03	4232.31	4093.33	4334.36	4628.21	4082.56	4613.33	4195.9	4218.46	4183.59	4256.92	4569.74	4300.51	No
4250.26	3981.03	4232.82	4094.87	4332.31	4618.97	4081.03	4611.28	4196.92	4223.59	4190.77	4256.41	4571.79	4301.03	No
4251.79	3986.15	4231.79	4098.97	4331.28	4613.33	4075.9	4600.51	4194.87	4224.1	4191.28	4260.0	4572.31	4307.18	No
4255.38	3987.69	4234.87	4098.46	4329.23	4615.9	4072.31	4594.36	4190.77	4217.95	4189.23	4263.08	4573.33	4307.69	No
4259.49	3987.18	4247.18	4101.03	4330.77	4617.95	4075.9	4606.15	4197.95	4219.49	4190.77	4267.69	4574.36	4304.62	No
4257.44	3985.64	4247.18	4103.08	4330.26	4615.38	4079.49	4614.87	4205.64	4224.62	4191.28	4271.28	4573.85	4306.67	No
4253.85	3984.62	4235.38	4099.49	4328.72	4615.9	4080.51	4612.82	4205.64	4225.64	4191.79	4266.67	4575.9	4305.64	No
4253.85	3985.13	4232.31	4096.92	4331.79	4623.59	4087.18	4617.44	4206.15	4223.59	4195.38	4261.54	4577.95	4303.08	No
4251.79	3981.03	4234.87	4092.31	4330.77	4627.69	4091.28	4622.56	4199.49	4212.82	4189.23	4262.56	4570.26	4302.05	No
4248.72	3980.0	4233.33	4090.77	4329.23	4622.56	4085.13	4614.87	4189.74	4205.13	4178.97	4261.03	4563.08	4300.51	No
4251.28	3987.18	4232.82	4101.54	4331.79	4616.92	4078.46	4604.1	4192.82	4213.33	4181.03	4254.87	4565.13	4302.56	No
4256.92	3995.38	4238.46	4108.21	4336.92	4621.03	4078.97	4605.64	4198.97	4224.1	4187.69	4255.9	4572.31	4311.28	No
4261.54	4000.0	4246.67	4105.64	4338.46	4626.15	4083.08	4613.33	4201.03	4225.64	4191.28	4264.1	4578.46	4317.44	No
4264.1	3996.92	4247.18	4107.18	4334.87	4625.64	4086.67	4617.44	4203.08	4226.15	4190.77	4266.15	4577.44	4308.72	No
4267.18	3994.36	4245.64	4107.18	4333.85	4622.56	4084.62	4614.87	4196.41	4218.46	4189.23	4264.62	4573.33	4306.67	No
4272.31	3999.49	4252.82	4106.67	4336.92	4618.46	4075.38	4608.72	4192.31	4213.33	4193.85	4268.72	4580.0	4323.08	No
4276.92	4001.54	4256.92	4108.72	4334.87	4613.85	4071.28	4608.72	4197.95	4223.59	4200.0	4274.36	4588.72	4333.33	No
4275.9	3994.36	4250.26	4108.21	4330.77	4614.36	4078.46	4617.44	4201.54	4230.26	4197.95	4276.92	4585.13	4327.18	No
4269.23	3990.77	4246.67	4103.59	4331.28	4619.49	4085.13	4618.97	4195.9	4225.64	4192.31	4274.36	4577.44	4320.0	No
4260.0	3988.21	4247.69	4097.44	4330.26	4615.9	4082.05	4608.72	4188.72	4215.38	4191.79	4265.13	4571.79	4317.44	No
4255.9	3981.54	4244.62	4094.87	4326.67	4612.82	4082.56	4609.23	4195.9	4212.82	4191.28	4261.54	4569.74	4316.41	No
4258.46	3979.49	4243.08	4101.54	4329.74	4623.08	4091.79	4621.03	4209.74	4221.03	4194.36	4269.23	4577.44	4316.41	No
4261.03	3984.62	4246.15	4106.67	4335.9	4627.18	4092.31	4620.0	4201.03	4220.0	4196.41	4269.74	4582.05	4312.82	No
4257.44	3988.21	4240.51	4101.03	4333.33	4616.41	4081.03	4607.69	4181.54	4211.79	4191.79	4260.0	4573.33	4306.15	No
4252.31	3984.62	4230.77	4095.38	4321.54	4607.18	4076.41	4605.13	4186.15	4216.41	4191.28	4257.95	4570.26	4309.23	No
4257.44	3983.08	4235.9	4100.0	4320.0	4610.26	4081.54	4614.87	4203.08	4230.26	4195.9	4264.62	4578.97	4323.08	No
4266.15	3990.26	4246.67	4107.18	4332.31	4617.95	4085.64	4617.95	4203.59	4234.87	4196.92	4267.18	4582.56	4324.1	No
4265.64	3996.41	4247.18	4107.69	4339.49	4622.56	4088.21	4612.31	4196.92	4230.26	4193.85	4268.21	4580.0	4313.33	No
4260.0	3996.41	4245.13	4106.67	4336.41	4624.62	4090.77	4610.77	4195.38	4220.51	4192.31	4268.21	4578.46	4313.33	No
4262.56	3996.92	4247.69	4107.18	4336.41	4624.62	4089.23	4611.79	4197.95	4218.46	4192.82	4265.64	4576.92	4321.54	No
4270.26	3997.95	4249.23	4108.72	4340.0	4623.08	4089.74	4615.38	4205.64	4230.26	4194.87	4268.72	4580.0	4324.62	No
4272.31	3995.38	4250.77	4109.74	4339.49	4624.1	4091.28	4620.51	4206.15	4229.23	4200.0	4274.36	4586.15	4323.08	No
4273.33	3996.92	4257.95	4109.74	4340.51	4626.67	4089.23	4617.95	4196.92	4210.77	4199.49	4274.87	4585.64	4326.15	No
4273.33	3998.97	4262.05	4108.21	4341.03	4626.67	4089.74	4611.79	4192.82	4209.23	4194.87	4274.36	4581.03	4329.23	No
4272.82	3996.92	4261.54	4109.74	4338.46	4628.72	4090.26	4615.38	4200.51	4228.21	4194.87	4276.92	4582.05	4326.67	No
4274.87	3996.92	4261.54	4112.31	4337.95	4628.72	4088.72	4621.03	4207.69	4234.36	4201.03	4279.49	4582.05	4328.72	No
4274.87	3997.95	4258.46	4110.77	4337.44	4620.0	4087.69	4621.03	4210.26	4224.62	4203.59	4278.97	4581.54	4330.26	No
4268.72	3993.85	4250.77	4108.21	4332.82	4614.87	4088.72	4618.46	4201.03	4218.97	4197.95	4273.85	4583.08	4320.0	No
4265.64	3993.85	4247.69	4106.67	4331.79	4618.46	4083.59	4612.82	4187.18	4215.9	4190.77	4266.67	4581.03	4314.36	No
4270.26	3994.87	4252.82	4106.15	4333.85	4619.49	4080.0	4605.13	4188.72	4212.31	4189.74	4270.26	4574.36	4323.08	No
4269.74	3986.67	4253.33	4103.59	4330.77	4616.92	4085.64	4604.1	4192.82	4211.28	4192.31	4275.38	4573.33	4321.54	No
4269.74	3986.15	4250.77	4104.62	4330.26	4615.9	4082.56	4604.1	4189.74	4207.18	4193.33	4274.36	4577.95	4320.51	No
4272.31	3992.31	4249.74	4109.74	4332.31	4615.38	4070.26	4603.59	4189.23	4204.62	4186.15	4269.23	4574.36	4320.0	No
4268.72	3987.18	4250.77	4107.69	4327.18	4614.36	4073.33	4609.74	4197.44	4212.31	4179.49	4264.62	4566.67	4312.31	No
4272.31	3985.64	4252.82	4104.62	4327.18	4613.33	4082.56	4616.92	4204.1	4220.51	4189.74	4271.79	4574.87	4320.0	No
4277.44	3989.74	4252.31	4106.15	4331.79	4614.87	4080.51	4611.28	4194.36	4217.44	4198.97	4277.95	4585.64	4326.15	No
4270.77	3985.13	4249.74	4102.56	4331.79	4617.44	4077.95	4597.95	4179.49	4214.36	4192.31	4272.31	4579.49	4314.87	No
4265.13	3983.59	4248.21	4100.0	4331.79	4615.38	4077.95	4594.87	4186.15	4217.95	4188.21	4266.15	4574.87	4312.31	No
4271.28	3985.64	4250.26	4107.18	4330.77	4611.28	4076.92	4600.0	4199.49	4219.49	4193.85	4267.18	4579.49	4317.95	No
4270.26	3980.51	4249.74	4105.64	4327.69	4612.82	4079.49	4601.03	4195.9	4217.44	4191.28	4265.64	4576.41	4315.9	No
4260.0	3977.44	4244.62	4099.49	4329.23	4617.44	4084.1	4603.59	4193.85	4216.92	4184.1	4262.56	4569.74	4315.38	No
4262.56	3980.51	4242.05	4102.05	4329.23	4618.97	4083.59	4607.69	4198.97	4217.44	4185.13	4265.13	4571.28	4317.95	No
4270.77	3984.1	4244.62	4106.67	4329.74	4615.9	4080.51	4605.64	4195.9	4220.0	4190.26	4268.21	4575.38	4318.46	No
4276.92	3992.82	4249.74	4113.85	4336.41	4614.87	4078.97	4604.1	4190.77	4224.62	4193.33	4271.79	4578.97	4323.59	No
4280.51	3997.95	4252.31	4118.97	4337.95	4616.92	4077.95	4612.82	4197.44	4224.62	4192.82	4273.85	4578.97	4324.1	No
4278.97	3992.31	4250.26	4113.33	4329.23	4615.38	4076.92	4622.05	4204.1	4220.51	4191.79	4273.33	4576.92	4316.41	No
4271.79	3984.1	4248.72	4106.67	4326.15	4613.33	4077.44	4623.08	4201.54	4216.41	4192.31	4272.31	4580.51	4318.46	No
4268.21	3981.03	4249.23	4107.18	4330.26	4615.9	4080.0	4620.0	4204.1	4224.1	4193.85	4272.82	4585.64	4329.23	No
4271.79	3980.51	4249.23	4106.67	4328.72	4617.44	4083.08	4618.97	4208.72	4234.87	4192.31	4272.82	4583.59	4330.26	No
4269.74	3979.49	4248.21	4105.13	4321.54	4615.9	4083.08	4615.9	4198.46	4228.21	4189.23	4270.77	4575.38	4321.03	No
4267.18	3975.9	4248.72	4105.64	4321.54	4614.87	4079.49	4608.21	4189.23	4218.46	4189.23	4268.21	4573.33	4320.0	No
4270.77	3977.95	4251.28	4106.15	4328.72	4613.85	4075.38	4604.62	4199.49	4224.62	4190.26	4268.21	4578.97	4329.23	No
4269.74	3978.97	4251.79	4108.72	4332.31	4615.9	4072.31	4604.62	4203.59	4228.72	4190.26	4272.31	4580.51	4326.15	No
4264.62	3972.31	4251.79	4106.15	4331.79	4620.0	4074.36	4604.62	4201.03	4214.36	4185.13	4273.33	4575.38	4316.41	No
4266.15	3971.79	4255.9	4105.64	4332.31	4620.51	4080.51	4614.36	4206.15	4210.26	4184.62	4271.28	4572.31	4317.44	No
4272.82	3980.0	4265.13	4114.36	4329.74	4615.9	4082.05	4621.54	4203.08	4223.59	4189.23	4271.79	4573.85	4322.05	No
4271.79	3980.51	4264.1	4116.41	4326.67	4614.36	4081.54	4615.38	4192.31	4226.15	4189.23	4271.28	4575.38	4322.05	No
4269.23	3977.95	4252.31	4111.28	4329.23	4616.92	4085.13	4614.87	4196.92	4223.08	4188.21	4267.69	4580.51	4324.62	No
4271.79	3982.56	4251.79	4116.41	4331.79	4617.95	4087.69	4625.13	4207.69	4229.74	4192.82	4267.69	4584.62	4323.08	No
4280.0	3986.15	4262.56	4123.08	4331.28	4615.9	4077.44	4620.51	4206.15	4228.72	4194.87	4272.82	4584.62	4324.1	No
4281.54	3981.03	4262.05	4116.92	4329.74	4613.33	4069.74	4609.23	4201.54	4221.54	4188.21	4272.31	4583.59	4331.28	No
4272.31	3976.41	4249.23	4109.74	4328.72	4612.82	4075.38	4610.77	4201.03	4224.1	4182.05	4266.67	4574.36	4322.05	No
4264.1	3976.41	4244.1	4109.74	4330.77	4614.87	4077.95	4609.74	4193.33	4225.13	4178.97	4262.56	4566.15	4311.79	No
4264.1	3975.38	4246.67	4108.21	4329.23	4613.85	4073.85	4602.56	4185.13	4216.41	4181.03	4261.54	4570.26	4321.54	No
4267.18	3969.23	4250.26	4106.67	4321.03	4606.15	4071.79	4603.59	4184.1	4206.67	4184.1	4266.15	4571.28	4330.26	No
4264.62	3966.67	4252.31	4106.15	4319.49	4598.97	4072.31	4606.67	4187.69	4203.59	4182.56	4271.28	4562.05	4321.54	No
4263.59	3967.69	4250.77	4107.18	4324.62	4598.46	4071.79	4609.23	4191.28	4208.72	4177.95	4270.26	4560.51	4314.87	No
4265.13	3964.62	4249.74	4104.62	4323.59	4604.62	4072.31	4613.33	4192.82	4215.38	4177.95	4267.18	4566.15	4318.97	No
4261.54	3955.9	4247.18	4095.9	4316.92	4610.77	4074.36	4611.79	4190.26	4212.31	4177.95	4264.62	4564.62	4318.46	No
4260.0	3955.38	4245.13	4096.92	4317.44	4606.67	4072.82	4598.97	4188.72	4208.21	4174.87	4265.13	4565.13	4317.44	No
4269.74	3963.59	4253.33	4107.18	4323.08	4602.56	4071.79	4591.28	4193.85	4211.28	4176.92	4266.67	4572.31	4326.15	No
4276.92	3966.15	4262.05	4108.21	4323.59	4605.64	4075.38	4600.51	4196.92	4213.85	4181.54	4271.28	4574.87	4332.31	No
4270.77	3965.13	4262.56	4103.08	4325.13	4609.23	4077.44	4612.31	4194.87	4210.77	4185.13	4273.33	4574.87	4329.23	No
4271.28	3969.74	4262.05	4110.77	4331.28	4608.72	4074.87	4608.72	4192.31	4208.72	4189.74	4272.82	4576.92	4327.18	No
4277.44	3974.87	4260.0	4116.41	4332.82	4605.13	4072.82	4603.08	4189.74	4214.36	4189.74	4271.79	4575.38	4327.69	No
4275.9	3972.82	4251.79	4112.82	4326.67	4606.67	4072.31	4606.67	4188.72	4218.97	4182.56	4267.18	4573.33	4328.21	No
4274.36	3969.74	4247.18	4114.36	4328.21	4613.33	4073.85	4609.23	4191.79	4219.49	4182.05	4264.62	4576.41	4333.33	No
4274.87	3973.85	4250.26	4118.97	4336.41	4614.36	4080.51	4609.74	4204.62	4220.0	4190.77	4269.23	4579.49	4331.28	No
4274.36	3976.41	4251.28	4114.87	4335.38	4611.79	4083.08	4611.79	4209.74	4223.59	4192.31	4274.36	4581.54	4328.21	No
4276.92	3973.33	4249.74	4108.72	4328.72	4611.28	4073.85	4606.15	4196.92	4225.13	4187.18	4272.31	4581.54	4335.38	No
4280.51	3970.26	4249.74	4108.21	4325.13	4609.23	4066.67	4603.08	4194.87	4225.13	4185.13	4267.69	4578.97	4341.03	No
4280.0	3971.28	4251.79	4108.72	4327.69	4609.23	4074.36	4610.77	4204.1	4226.15	4188.21	4268.21	4578.97	4338.46	No
4276.92	3971.79	4249.23	4106.15	4330.77	4615.38	4081.54	4614.87	4199.49	4226.67	4192.31	4270.26	4580.0	4323.08	No
4268.21	3964.62	4237.95	4101.54	4327.69	4614.87	4075.9	4605.64	4188.72	4216.92	4186.67	4262.56	4572.82	4306.15	No
4260.51	3956.92	4231.79	4095.38	4324.62	4608.72	4073.85	4599.49	4186.67	4209.74	4176.41	4256.41	4568.21	4311.28	No
4263.59	3960.51	4235.9	4097.44	4328.21	4606.15	4079.49	4600.51	4187.69	4216.92	4175.9	4261.54	4574.36	4328.72	No
4270.26	3970.26	4237.44	4101.54	4329.74	4608.72	4083.08	4602.56	4192.82	4219.49	4181.54	4263.08	4573.85	4330.77	No
4269.74	3966.67	4232.31	4096.92	4325.64	4614.36	4084.1	4608.21	4200.51	4215.9	4182.05	4261.54	4568.21	4324.1	No
4263.08	3958.97	4230.77	4090.77	4325.64	4614.87	4082.56	4609.23	4197.95	4218.46	4181.03	4262.05	4572.31	4320.0	No
4259.49	3963.08	4233.85	4093.33	4325.13	4609.23	4078.97	4609.23	4194.36	4222.05	4184.1	4262.56	4578.46	4318.97	No
4265.64	3968.72	4234.36	4095.9	4320.51	4606.67	4077.95	4613.33	4198.46	4223.08	4189.23	4265.13	4578.97	4329.23	No
4271.28	3968.72	4233.85	4098.97	4322.56	4607.69	4076.92	4608.72	4198.97	4222.56	4192.31	4270.26	4578.97	4331.28	No
4267.18	3970.26	4233.85	4104.1	4326.67	4606.67	4073.85	4601.03	4194.87	4222.56	4189.23	4270.26	4581.03	4321.03	No
4269.23	3975.9	4236.41	4104.62	4325.64	4604.62	4073.33	4603.08	4191.28	4221.03	4187.69	4269.23	4582.05	4325.64	No
4274.36	3972.82	4235.38	4096.92	4320.51	4606.67	4074.36	4602.56	4186.15	4213.33	4188.21	4268.72	4580.51	4338.97	No
4269.23	3965.64	4232.82	4092.82	4317.95	4611.79	4074.87	4600.51	4189.74	4209.74	4187.18	4266.67	4577.95	4336.92	No
4268.72	3968.21	4240.0	4098.46	4322.05	4615.9	4079.49	4611.28	4206.67	4222.56	4191.28	4271.28	4580.51	4330.77	No
4276.92	3972.31	4248.21	4104.62	4324.62	4615.38	4083.08	4616.41	4207.18	4232.31	4196.41	4274.87	4585.13	4335.9	No
4274.36	3967.69	4247.18	4100.0	4321.54	4610.26	4078.97	4605.13	4187.69	4225.13	4189.74	4268.21	4582.05	4333.85	No
4267.18	3965.13	4244.62	4096.41	4321.03	4605.13	4076.41	4596.41	4183.59	4215.9	4179.49	4263.59	4577.95	4327.69	No
4271.79	3972.31	4246.15	4104.1	4327.18	4605.64	4079.49	4597.95	4199.49	4218.46	4182.56	4267.18	4584.1	4331.79	No
4279.49	3979.49	4251.79	4108.72	4329.74	4607.18	4077.95	4597.44	4202.05	4226.15	4193.33	4272.31	4588.72	4340.0	No
4285.64	3984.1	4261.03	4108.21	4328.21	4607.18	4074.87	4598.46	4197.44	4227.18	4194.87	4279.49	4585.64	4342.56	No
4286.15	3982.05	4266.15	4108.72	4326.67	4612.82	4081.03	4611.79	4203.08	4222.56	4191.28	4283.08	4583.08	4340.0	No
4278.46	3974.36	4261.03	4106.67	4326.67	4616.41	4085.13	4624.1	4209.74	4225.13	4192.82	4281.03	4584.1	4339.49	No
4277.44	3974.87	4253.85	4104.1	4327.18	4608.21	4076.92	4621.03	4210.77	4230.26	4194.87	4281.54	4587.18	4338.97	No
4280.0	3975.9	4250.26	4104.62	4324.1	4604.62	4071.79	4611.28	4200.0	4221.54	4190.77	4279.49	4584.62	4333.33	No
4275.38	3970.77	4247.69	4104.1	4322.56	4611.79	4080.51	4606.67	4193.33	4211.28	4188.21	4275.9	4579.49	4330.77	No
4275.38	3973.85	4249.74	4106.67	4328.72	4611.28	4083.08	4603.59	4198.97	4220.51	4191.28	4280.51	4583.59	4337.95	No
4283.59	3983.59	4255.9	4111.28	4331.28	4607.18	4076.41	4599.49	4200.51	4230.77	4197.44	4284.62	4591.79	4339.49	No
4282.56	3983.59	4256.41	4111.28	4328.21	4608.21	4076.41	4604.62	4202.05	4225.13	4201.03	4278.97	4589.74	4337.44	No
4276.92	3976.92	4250.77	4106.67	4325.64	4610.26	4083.59	4613.33	4206.15	4224.1	4198.97	4278.46	4583.59	4340.0	No
4277.44	3976.41	4248.21	4103.08	4324.62	4610.26	4086.15	4612.31	4196.92	4231.28	4198.46	4280.51	4587.18	4337.95	No
4273.85	3976.41	4249.23	4101.54	4323.59	4608.72	4086.15	4608.72	4191.79	4230.26	4203.08	4272.82	4590.26	4335.38	No
4268.72	3973.33	4245.13	4100.0	4326.15	4608.72	4086.15	4613.33	4205.64	4224.62	4201.03	4269.23	4585.64	4335.38	No
4269.74	3973.33	4244.1	4096.41	4328.72	4612.31	4081.03	4614.36	4210.26	4227.18	4195.9	4271.28	4581.03	4331.28	No
4273.33	3975.38	4248.21	4098.46	4327.69	4612.31	4073.85	4608.72	4209.23	4232.82	4199.49	4274.36	4588.72	4336.92	No
4272.82	3975.38	4248.21	4104.62	4324.62	4607.69	4074.87	4611.28	4216.41	4233.85	4201.54	4275.38	4595.38	4346.15	No
4270.77	3975.38	4243.59	4101.03	4320.51	4605.13	4075.9	4612.31	4209.23	4227.69	4193.33	4273.33	4585.64	4340.51	No
4269.23	3973.33	4240.51	4093.33	4315.38	4601.54	4073.85	4605.13	4196.92	4221.03	4189.74	4271.79	4575.38	4333.33	No
4267.18	3967.69	4242.56	4090.77	4312.82	4598.46	4075.38	4604.62	4198.97	4212.31	4189.23	4270.26	4571.79	4331.28	No
4269.23	3968.72	4247.18	4094.36	4316.41	4603.59	4075.9	4604.62	4196.41	4209.23	4187.69	4271.79	4573.85	4328.72	No
4274.87	3974.87	4250.77	4102.05	4320.0	4608.21	4073.85	4600.0	4192.31	4222.05	4191.28	4271.79	4577.44	4331.79	No
4277.95	3974.87	4249.23	4108.21	4318.97	4607.18	4073.85	4601.03	4201.03	4228.72	4192.82	4270.26	4575.9	4336.41	No
4277.44	3977.44	4252.31	4108.72	4318.97	4604.62	4073.33	4603.08	4202.05	4220.51	4189.74	4269.74	4576.92	4336.41	No
4278.46	3983.59	4259.49	4108.21	4322.05	4608.21	4072.82	4599.49	4196.92	4224.1	4195.38	4274.87	4584.1	4336.92	No
4279.49	3983.08	4260.51	4110.77	4322.56	4612.82	4075.9	4604.1	4203.08	4234.87	4204.1	4278.97	4588.21	4335.38	No
4278.46	3981.03	4256.41	4110.26	4321.54	4614.87	4075.9	4618.46	4210.77	4231.28	4204.62	4277.44	4587.69	4335.38	No
4278.97	3986.15	4253.85	4109.23	4323.08	4614.36	4073.85	4629.23	4218.46	4230.26	4202.56	4278.46	4591.28	4344.62	No
4282.56	3991.79	4255.9	4112.31	4327.18	4613.85	4076.41	4633.33	4228.72	4242.05	4204.1	4279.49	4595.38	4350.77	No
4288.21	3994.87	4261.03	4118.46	4330.26	4615.9	4077.95	4622.56	4217.44	4240.0	4206.15	4280.51	4596.41	4350.77	No
4293.33	3999.49	4263.59	4121.03	4330.77	4617.95	4073.85	4601.54	4194.36	4230.26	4206.15	4282.56	4596.92	4357.44	No
4301.54	4005.13	4262.05	4120.51	4330.26	4616.92	4071.79	4597.95	4201.54	4233.85	4206.15	4284.62	4600.0	4367.18	No
4313.85	4015.38	4263.08	4122.05	4328.21	4614.36	4074.36	4610.77	4217.95	4238.97	4208.72	4287.18	4604.1	4375.9	No
4327.69	4026.15	4269.23	4126.15	4324.62	4609.74	4072.31	4612.31	4207.69	4231.79	4210.26	4284.1	4609.23	4385.64	No
4346.67	4037.44	4275.38	4131.79	4321.03	4603.59	4068.21	4601.54	4194.87	4224.62	4208.72	4277.44	4610.26	4394.36	No
4370.26	4057.95	4282.56	4143.08	4321.03	4602.05	4066.15	4600.0	4200.51	4221.54	4204.1	4280.51	4609.23	4412.31	No
4394.36	4085.13	4289.74	4156.92	4325.64	4605.13	4063.08	4602.56	4208.72	4217.44	4209.74	4293.33	4614.87	4435.38	No
4413.33	4103.08	4291.79	4166.15	4329.23	4604.62	4058.46	4601.54	4206.67	4220.0	4218.97	4303.08	4625.13	4442.05	No
4420.0	4107.69	4292.31	4166.67	4329.23	4604.1	4056.41	4602.56	4195.9	4225.64	4216.41	4298.46	4623.59	4440.0	No
4418.97	4107.69	4293.85	4166.67	4328.21	4605.13	4057.95	4600.51	4182.05	4215.38	4204.62	4289.23	4610.26	4445.64	No
4420.0	4108.72	4297.44	4170.26	4326.67	4604.1	4058.46	4591.79	4182.56	4204.62	4203.08	4294.36	4606.67	4451.28	No
4424.62	4109.74	4304.1	4171.28	4324.62	4602.05	4056.41	4594.87	4194.87	4213.85	4210.26	4306.15	4614.87	4451.79	No
4425.64	4107.18	4308.21	4169.74	4324.1	4605.13	4060.51	4610.26	4199.49	4224.1	4216.92	4308.72	4622.05	4445.64	No
4422.05	4104.1	4301.54	4171.79	4327.18	4613.33	4069.23	4615.9	4204.1	4224.1	4219.49	4305.13	4622.05	4437.95	No
4412.31	4099.49	4294.87	4168.21	4332.31	4616.92	4073.85	4614.36	4211.79	4226.15	4214.87	4301.54	4615.9	4434.87	No
4400.51	4086.67	4293.33	4157.44	4332.31	4615.38	4073.85	4609.23	4205.13	4228.72	4206.67	4297.95	4609.23	4430.77	No
4389.23	4070.77	4290.77	4151.79	4323.08	4612.82	4074.36	4601.03	4193.33	4218.46	4204.62	4298.46	4604.1	4417.44	No
4381.03	4062.05	4289.74	4148.21	4318.97	4613.33	4078.46	4606.15	4201.03	4210.77	4205.64	4300.51	4604.1	4413.85	No
4376.92	4060.0	4288.21	4143.59	4328.72	4615.9	4081.03	4616.41	4208.21	4220.51	4204.1	4298.97	4606.15	4414.87	No
4371.28	4057.44	4283.08	4145.13	4332.31	4614.87	4076.92	4613.85	4198.46	4228.72	4204.1	4294.36	4606.67	4406.15	No
4370.77	4057.44	4285.64	4154.36	4329.23	4610.26	4070.77	4606.67	4197.44	4225.64	4210.26	4294.36	4610.77	4409.23	No
4373.85	4059.49	4294.36	4156.41	4332.31	4612.82	4072.31	4612.31	4209.74	4224.62	4215.38	4301.03	4610.26	4414.36	No
4365.13	4049.23	4291.28	4145.13	4327.69	4615.9	4077.95	4620.0	4209.74	4229.23	4209.23	4296.92	4602.56	4397.95	No
4354.87	4037.95	4282.56	4137.44	4318.97	4608.72	4074.87	4611.79	4201.54	4232.31	4201.54	4287.69	4598.97	4393.33	No
4355.38	4040.0	4280.51	4140.51	4323.59	4606.15	4069.74	4600.51	4201.54	4233.33	4205.64	4291.79	4604.1	4402.56	No
4354.36	4037.95	4280.51	4142.05	4330.26	4610.77	4071.28	4602.05	4203.59	4228.21	4205.64	4292.82	4599.49	4390.26	No
4346.67	4027.69	4282.05	4140.0	4326.67	4608.21	4074.87	4607.18	4202.05	4223.59	4197.44	4287.18	4590.77	4379.49	No
4340.0	4023.59	4280.0	4140.0	4325.64	4605.13	4075.38	4603.59	4196.41	4228.21	4196.41	4287.18	4591.79	4382.56	No
4327.18	4020.51	4271.28	4135.38	4327.69	4614.87	4075.9	4607.69	4198.97	4227.18	4197.95	4285.64	4591.28	4371.79	No
4316.92	4017.44	4267.69	4130.26	4329.23	4620.51	4080.51	4624.1	4211.79	4223.59	4193.85	4281.54	4588.21	4366.67	No
4324.1	4023.08	4275.9	4135.38	4333.85	4616.92	4082.56	4631.28	4212.82	4231.79	4195.9	4285.64	4593.33	4379.49	No
4327.69	4026.67	4282.56	4139.49	4334.87	4620.51	4084.62	4622.05	4201.03	4235.38	4201.03	4293.33	4594.87	4377.44	No
4318.46	4018.46	4279.49	4136.41	4332.31	4624.62	4087.18	4614.36	4199.49	4227.18	4197.95	4289.74	4591.28	4362.05	No
4314.36	4011.79	4270.77	4132.31	4332.82	4621.54	4088.72	4622.05	4208.72	4224.62	4192.31	4283.59	4589.74	4360.0	No
4315.38	4010.26	4268.72	4127.69	4334.36	4622.05	4085.64	4627.18	4211.28	4227.69	4192.31	4284.1	4588.21	4369.74	No
4310.77	4005.64	4269.74	4123.08	4332.82	4624.1	4082.56	4623.59	4214.87	4231.28	4194.87	4286.15	4583.08	4369.23	No
4309.23	4002.56	4267.69	4122.56	4332.31	4620.51	4083.59	4624.1	4214.36	4236.92	4192.31	4286.15	4581.54	4352.31	No
4309.23	4003.08	4265.64	4123.08	4333.33	4620.0	4086.15	4621.03	4203.08	4230.77	4188.72	4287.18	4583.08	4342.56	No
4304.1	3998.97	4267.18	4121.54	4333.33	4624.62	4081.54	4616.41	4199.49	4220.51	4188.72	4288.21	4580.51	4354.36	No
4298.46	3991.79	4265.13	4119.49	4335.38	4624.1	4076.41	4617.95	4208.72	4221.03	4190.26	4282.56	4577.95	4359.49	No
4295.9	3991.79	4261.03	4119.49	4337.95	4622.56	4081.54	4619.49	4211.28	4228.72	4189.74	4278.97	4577.95	4347.18	No
4296.92	3996.92	4260.51	4120.51	4337.44	4627.69	4085.64	4616.92	4210.77	4233.85	4187.69	4281.54	4580.51	4343.08	No
4298.46	3997.44	4259.49	4120.51	4331.28	4625.64	4084.1	4621.03	4211.79	4235.9	4189.74	4280.51	4581.03	4348.21	No
4298.97	3987.18	4263.08	4109.23	4327.69	4621.54	4085.13	4615.38	4212.31	4238.46	4207.69	4292.31	4595.38	4361.54	No
4309.74	3988.72	4265.64	4111.79	4329.23	4617.44	4088.72	4621.03	4213.33	4243.59	4217.95	4301.03	4617.44	4370.77	No
4303.59	3987.69	4266.15	4109.74	4326.67	4618.46	4087.69	4623.59	4209.74	4238.46	4212.31	4293.33	4609.23	4362.56	No
4295.38	3982.56	4265.13	4106.67	4322.05	4618.97	4086.67	4621.54	4209.23	4231.79	4206.67	4287.18	4594.87	4361.54	No
4297.95	3975.9	4263.08	4106.67	4317.95	4616.92	4085.64	4619.49	4208.72	4228.72	4206.15	4292.82	4597.95	4366.15	No
4305.13	3977.44	4269.74	4106.67	4321.54	4616.92	4079.49	4621.03	4212.82	4241.03	4207.69	4300.0	4605.13	4363.59	No
4307.69	3985.64	4278.97	4106.15	4324.1	4617.95	4073.33	4624.62	4212.82	4253.33	4211.79	4300.0	4605.64	4368.21	No
4305.13	3982.56	4273.33	4107.18	4320.0	4618.46	4069.74	4622.56	4205.13	4244.1	4208.72	4296.41	4601.54	4370.26	No
4295.9	3972.82	4262.56	4106.15	4316.41	4618.97	4070.26	4607.18	4193.85	4229.23	4200.51	4291.28	4595.38	4357.95	No
4285.64	3970.26	4262.56	4099.49	4315.9	4618.97	4076.41	4597.95	4188.72	4225.64	4203.59	4286.67	4590.26	4351.79	No
4287.69	3969.74	4264.62	4095.9	4316.41	4617.95	4082.56	4608.72	4198.46	4230.77	4206.67	4287.18	4591.28	4356.92	No
4289.23	3967.69	4262.05	4095.38	4315.9	4614.87	4083.08	4625.13	4214.36	4238.46	4200.0	4288.21	4593.85	4359.49	No
4286.67	3970.77	4261.03	4096.41	4316.92	4615.9	4082.05	4629.74	4212.31	4245.13	4200.51	4285.64	4593.33	4356.41	No
4290.77	3976.92	4262.05	4104.62	4323.59	4620.51	4084.62	4628.72	4205.64	4244.62	4208.21	4288.72	4598.97	4356.41	No
4296.92	3978.46	4264.1	4109.23	4326.15	4618.97	4084.1	4630.77	4217.44	4237.95	4208.72	4293.33	4600.51	4357.44	No
4287.18	3972.31	4264.1	4100.0	4322.05	4618.97	4081.03	4632.82	4223.08	4238.46	4205.64	4292.82	4593.85	4356.92	No
4274.36	3966.15	4258.97	4096.41	4318.46	4624.62	4081.03	4630.26	4208.21	4242.05	4205.13	4287.18	4591.28	4353.85	No
4281.03	3971.79	4256.92	4106.15	4317.95	4621.03	4077.44	4622.05	4204.1	4242.05	4206.67	4285.64	4595.38	4354.87	No
4292.31	3985.64	4261.03	4109.23	4321.54	4616.92	4076.92	4621.03	4215.38	4241.03	4208.21	4288.72	4599.49	4362.05	No
4296.41	3988.72	4265.64	4106.15	4329.74	4625.64	4085.13	4630.26	4221.03	4245.13	4209.74	4291.79	4603.08	4368.21	No
4297.44	3982.56	4265.64	4109.74	4331.79	4631.28	4087.69	4632.82	4220.0	4251.79	4213.33	4291.28	4603.59	4368.21	No
4291.79	3977.95	4261.03	4108.72	4322.56	4627.69	4084.62	4629.23	4221.54	4247.69	4212.31	4286.67	4597.95	4362.05	No
4284.1	3975.9	4260.51	4102.05	4318.46	4626.67	4088.72	4629.23	4222.56	4241.03	4206.67	4285.64	4593.85	4360.0	No
4284.62	3975.38	4267.18	4100.51	4323.08	4626.67	4090.77	4630.26	4222.56	4251.28	4209.23	4292.31	4595.9	4366.15	No
4291.79	3977.95	4269.74	4105.64	4326.15	4625.64	4086.67	4630.26	4225.13	4260.0	4213.33	4294.87	4599.49	4369.23	No
4293.85	3978.46	4265.64	4108.21	4328.21	4627.69	4089.23	4629.74	4222.05	4249.23	4210.77	4291.79	4600.51	4364.1	No
4289.74	3972.82	4265.64	4107.18	4326.67	4626.67	4088.72	4625.64	4209.74	4242.05	4207.18	4290.26	4596.92	4360.51	No
4286.15	3973.33	4269.23	4105.13	4324.1	4625.64	4084.1	4626.15	4209.74	4244.62	4208.72	4291.28	4592.31	4360.0	No
4287.69	3976.41	4267.18	4105.13	4321.54	4626.67	4088.21	4635.38	4222.56	4240.0	4206.67	4289.74	4590.26	4352.82	No
4291.79	3975.38	4262.05	4105.13	4321.54	4626.67	4090.77	4637.95	4221.54	4238.46	4203.08	4289.74	4593.85	4354.87	No
4295.38	3982.05	4263.59	4106.15	4327.18	4626.15	4083.08	4627.69	4211.79	4245.64	4208.72	4294.87	4598.97	4369.23	No
4292.82	3987.18	4264.62	4107.69	4328.21	4625.64	4077.44	4622.05	4212.82	4242.56	4213.85	4294.36	4600.0	4366.67	No
4285.64	3978.46	4255.9	4104.1	4321.03	4620.51	4075.9	4623.08	4211.28	4236.41	4205.13	4286.67	4593.33	4351.79	No
4281.54	3973.33	4253.33	4101.54	4321.03	4614.87	4071.28	4617.44	4200.51	4237.95	4193.85	4279.49	4585.64	4349.74	No
4282.56	3978.97	4260.51	4103.08	4325.13	4614.87	4072.31	4612.31	4197.44	4236.92	4194.87	4282.56	4588.21	4357.95	No
4284.1	3978.46	4263.59	4105.64	4318.97	4615.9	4077.44	4616.41	4202.56	4232.82	4198.97	4284.62	4591.79	4361.54	No
4283.59	3973.33	4258.46	4105.64	4315.9	4616.41	4081.03	4624.62	4209.23	4237.44	4197.95	4276.92	4588.21	4355.38	No
4277.95	3973.85	4252.31	4102.05	4321.54	4619.49	4086.67	4630.26	4215.38	4242.56	4197.44	4276.41	4586.15	4351.28	No
4272.31	3975.38	4251.79	4100.51	4324.1	4621.54	4087.69	4631.28	4214.87	4235.9	4196.92	4282.56	4586.15	4353.85	No
4274.36	3972.31	4252.82	4100.0	4317.95	4618.97	4080.0	4626.67	4209.23	4231.79	4193.85	4282.56	4581.03	4352.31	No
4277.44	3972.31	4249.74	4098.46	4314.87	4615.9	4073.33	4619.49	4204.1	4237.44	4194.36	4278.97	4578.97	4344.62	No
4278.46	3975.9	4252.82	4101.03	4320.51	4613.85	4072.31	4613.33	4201.54	4241.54	4197.95	4278.97	4588.21	4349.23	No
4283.59	3978.97	4261.54	4109.23	4323.08	4613.85	4071.79	4610.26	4196.92	4236.41	4197.95	4280.0	4591.28	4358.46	No
4282.56	3975.38	4257.95	4107.18	4318.97	4615.9	4072.82	4611.28	4200.51	4225.64	4190.26	4279.49	4580.0	4352.82	No
4275.9	3971.79	4250.77	4100.51	4316.41	4615.9	4077.44	4616.92	4210.77	4225.64	4190.26	4281.03	4575.9	4345.64	No
4277.44	3972.31	4257.95	4104.62	4320.0	4617.95	4082.56	4622.56	4213.85	4238.97	4201.03	4284.62	4585.64	4354.36	No
4282.56	3974.87	4265.64	4107.18	4325.13	4625.13	4083.08	4623.59	4208.72	4245.13	4203.59	4284.62	4592.31	4363.08	No
4281.03	3976.41	4260.0	4105.13	4325.13	4624.62	4078.97	4618.46	4201.03	4235.38	4195.9	4277.95	4586.15	4351.79	No
4277.95	3973.85	4248.72	4105.13	4319.49	4615.38	4077.44	4609.23	4194.36	4226.15	4190.77	4274.87	4578.46	4343.08	No
4276.92	3972.31	4247.69	4105.13	4319.49	4616.41	4083.08	4609.74	4201.54	4226.67	4192.82	4277.95	4580.0	4352.31	No
4280.51	3978.97	4256.41	4109.23	4326.15	4626.67	4086.67	4622.05	4216.92	4232.31	4201.03	4283.59	4589.23	4362.05	No
4288.72	3989.23	4263.59	4117.44	4330.26	4629.23	4083.59	4625.64	4219.49	4241.54	4206.15	4291.79	4596.41	4364.62	No
4290.26	3987.69	4261.54	4118.46	4326.15	4622.05	4082.56	4620.0	4208.72	4243.59	4202.05	4291.28	4595.38	4358.97	No
4281.03	3976.92	4253.33	4107.18	4316.41	4614.87	4081.03	4617.95	4205.13	4239.49	4197.44	4280.0	4589.74	4353.33	No
4277.95	3974.36	4248.21	4103.08	4313.85	4612.82	4078.46	4615.9	4209.23	4238.97	4202.05	4276.92	4589.23	4360.0	No
4284.1	3978.97	4252.82	4109.23	4318.46	4614.36	4080.0	4611.28	4207.18	4241.54	4207.69	4284.1	4593.33	4364.1	No
4283.59	3980.51	4253.33	4108.72	4318.97	4614.36	4079.49	4609.74	4197.95	4234.87	4204.1	4282.56	4591.28	4354.87	No
4276.41	3975.9	4247.18	4103.08	4320.51	4615.9	4080.0	4612.82	4198.46	4230.26	4195.9	4275.38	4585.64	4352.82	No
4276.92	3978.46	4251.28	4105.13	4324.62	4617.44	4078.97	4611.79	4204.62	4234.36	4195.38	4276.92	4584.62	4360.51	No
4285.64	3987.18	4261.03	4112.82	4326.15	4617.95	4073.85	4607.69	4197.95	4231.28	4200.0	4286.15	4589.23	4366.15	No
4294.87	3990.77	4266.67	4118.46	4328.72	4623.59	4077.95	4613.85	4200.51	4230.26	4204.1	4292.31	4597.44	4373.33	No
4298.97	3990.26	4268.21	4120.51	4331.28	4629.74	4085.13	4625.13	4214.36	4235.9	4208.21	4293.33	4601.54	4372.82	No
4296.92	3990.26	4266.15	4121.03	4327.69	4627.18	4083.59	4622.05	4208.72	4233.85	4203.59	4287.69	4595.38	4363.59	No
4295.38	3991.79	4267.69	4121.03	4327.69	4625.64	4082.05	4613.85	4197.95	4229.74	4198.46	4286.15	4591.79	4368.72	No
4297.44	3990.26	4267.69	4120.51	4328.21	4625.64	4087.18	4617.95	4208.21	4234.36	4206.67	4293.85	4598.46	4377.44	No
4297.44	3986.67	4265.13	4118.97	4324.62	4617.95	4081.03	4619.49	4212.31	4240.51	4208.21	4292.82	4597.44	4371.79	No
4295.9	3989.23	4268.21	4123.08	4325.13	4613.85	4071.79	4612.82	4200.0	4234.36	4195.38	4287.69	4588.21	4366.67	No
4300.0	3994.36	4272.31	4121.54	4328.72	4621.54	4080.0	4614.36	4201.03	4229.74	4193.85	4290.26	4589.74	4367.18	No
4301.54	3990.26	4267.18	4109.74	4328.21	4627.18	4086.15	4622.05	4210.77	4233.85	4202.56	4291.28	4594.36	4368.72	No
4303.08	3988.21	4262.05	4109.74	4329.23	4628.21	4084.1	4625.13	4211.79	4237.95	4205.13	4287.69	4591.28	4376.41	No
4305.13	3994.36	4264.1	4122.56	4332.31	4628.72	4086.15	4620.51	4212.31	4241.03	4208.72	4287.18	4595.9	4380.0	No
4300.51	3992.82	4263.08	4122.05	4330.26	4627.18	4090.77	4621.03	4218.97	4249.74	4214.36	4290.77	4605.64	4373.33	No
4297.95	3985.13	4260.51	4108.21	4326.67	4627.69	4090.26	4629.74	4217.95	4250.77	4211.28	4290.26	4602.56	4370.26	No
4302.56	3986.67	4261.54	4103.59	4325.64	4623.08	4085.13	4623.08	4202.56	4239.49	4206.15	4286.67	4593.85	4369.74	No
4301.03	3991.79	4260.51	4107.18	4324.62	4618.97	4081.03	4608.72	4190.77	4234.36	4203.08	4282.05	4593.33	4365.64	No
4292.31	3986.67	4255.38	4105.64	4324.62	4622.56	4080.51	4609.23	4194.36	4235.9	4201.03	4281.54	4594.36	4368.21	No
4290.26	3979.49	4249.74	4101.03	4326.15	4624.1	4080.51	4617.44	4211.28	4234.87	4202.05	4282.05	4595.9	4368.72	No
4290.26	3982.56	4247.69	4098.46	4324.62	4623.59	4081.54	4622.56	4222.05	4238.46	4204.62	4278.46	4594.87	4362.56	No
4290.26	3988.72	4249.74	4098.46	4323.08	4628.72	4083.08	4625.64	4216.92	4247.69	4204.1	4278.46	4593.33	4366.67	No
4293.33	3988.21	4251.28	4103.08	4323.59	4631.28	4081.54	4621.03	4212.31	4252.31	4208.21	4281.54	4597.44	4373.85	No
4292.31	3984.1	4248.21	4102.56	4324.62	4624.62	4077.95	4616.41	4213.85	4250.26	4211.79	4282.05	4602.56	4370.26	No
4293.33	3986.67	4251.28	4099.49	4326.67	4619.49	4076.41	4618.46	4209.74	4249.74	4210.26	4285.13	4604.62	4372.31	No
4299.49	3990.26	4263.08	4103.59	4326.67	4618.46	4075.9	4616.92	4202.56	4244.62	4209.23	4290.26	4600.0	4377.95	No
4302.05	3991.28	4269.74	4109.23	4325.64	4618.46	4076.41	4614.87	4202.05	4231.79	4207.18	4292.82	4591.79	4373.85	No
4298.46	3989.74	4262.05	4106.67	4323.59	4619.49	4076.92	4614.36	4205.13	4229.74	4203.08	4289.74	4592.31	4366.67	No
4294.87	3988.72	4251.79	4102.05	4323.08	4620.0	4078.97	4611.28	4206.15	4242.05	4203.08	4285.13	4594.87	4366.67	No
4290.77	3988.72	4250.26	4096.92	4327.18	4620.0	4079.49	4610.26	4206.15	4244.1	4205.13	4279.49	4592.82	4368.72	No
4289.23	3987.18	4250.26	4090.77	4330.26	4623.08	4078.46	4611.79	4203.59	4237.95	4201.54	4275.9	4592.82	4367.18	No
4292.82	3987.18	4249.23	4097.44	4327.69	4624.1	4077.44	4611.28	4200.51	4236.92	4198.97	4274.87	4595.38	4366.15	No
4298.46	3993.85	4252.82	4108.21	4325.64	4625.64	4078.97	4615.38	4205.64	4234.87	4202.56	4278.46	4592.31	4371.79	No
4301.03	3998.97	4261.03	4107.69	4331.79	4630.26	4086.67	4625.13	4212.31	4237.44	4209.74	4286.15	4597.95	4374.87	No
4301.03	3997.95	4263.59	4104.62	4335.9	4630.26	4089.74	4620.0	4206.67	4243.08	4210.26	4291.28	4610.26	4372.31	No
4302.05	4001.03	4263.59	4106.67	4332.82	4625.13	4079.49	4606.67	4199.49	4244.1	4206.15	4289.74	4605.64	4376.92	No
4300.51	4001.03	4265.64	4109.74	4328.72	4623.59	4074.36	4608.72	4204.62	4238.97	4204.62	4284.62	4597.44	4381.03	No
4300.0	3996.41	4265.64	4109.74	4330.77	4627.69	4083.59	4614.87	4206.67	4238.46	4204.1	4282.56	4599.49	4372.82	No
4302.05	3998.46	4263.08	4108.21	4335.9	4631.28	4089.74	4613.33	4204.62	4238.97	4203.08	4285.13	4601.03	4368.72	No
4303.08	4000.0	4263.59	4109.23	4336.41	4634.36	4085.13	4616.41	4208.72	4240.0	4206.15	4286.67	4600.0	4375.38	No
4304.62	3997.44	4268.72	4111.28	4333.33	4632.31	4086.15	4621.03	4211.28	4242.05	4208.72	4289.23	4600.0	4377.95	No
4306.15	3996.41	4273.85	4110.77	4331.79	4626.67	4090.26	4617.44	4208.21	4239.49	4207.69	4292.31	4597.44	4377.44	No
4304.62	3993.85	4271.79	4107.18	4332.82	4627.69	4087.69	4614.36	4205.64	4234.36	4205.64	4291.28	4593.85	4376.41	No
4302.05	3988.72	4265.64	4106.15	4332.31	4630.26	4086.67	4616.41	4205.13	4230.26	4198.46	4281.54	4591.79	4368.21	No
4301.54	3989.23	4265.13	4108.72	4331.79	4628.72	4088.72	4616.92	4205.13	4231.28	4193.85	4280.0	4590.77	4366.67	No
4304.1	3993.85	4266.67	4108.72	4332.31	4628.72	4085.64	4614.87	4203.08	4233.33	4198.97	4287.18	4595.38	4373.85	No
4306.67	3996.41	4263.59	4106.15	4333.85	4629.74	4083.59	4616.41	4205.64	4235.9	4206.15	4291.79	4602.05	4376.41	No
4305.64	3998.46	4262.56	4108.21	4336.92	4627.69	4089.23	4627.18	4225.13	4249.74	4214.87	4294.87	4607.69	4385.13	No
4303.08	3997.95	4264.1	4113.33	4333.85	4626.67	4092.82	4635.9	4234.36	4263.08	4216.92	4294.36	4610.77	4390.26	No
4300.51	3994.36	4263.59	4108.72	4330.77	4629.23	4088.21	4629.23	4213.85	4253.85	4205.64	4285.13	4605.13	4377.95	No
4298.97	3991.79	4263.08	4107.69	4335.9	4630.26	4085.64	4619.49	4207.18	4239.49	4201.54	4283.08	4600.0	4373.85	No
4298.46	3992.82	4264.1	4115.38	4337.44	4630.77	4086.67	4624.1	4220.0	4243.59	4211.79	4289.74	4599.49	4380.0	No
4299.49	3994.36	4264.62	4113.85	4332.82	4628.21	4082.56	4625.64	4212.31	4245.64	4210.26	4288.72	4596.92	4372.82	No
4300.51	3993.85	4264.62	4106.15	4330.77	4625.13	4077.44	4614.36	4195.9	4233.85	4199.49	4283.08	4594.36	4369.74	No
4300.51	3993.33	4263.59	4106.67	4331.79	4622.05	4079.49	4610.77	4203.08	4229.23	4202.56	4285.13	4597.44	4380.51	No
4301.54	3997.95	4271.28	4113.85	4335.38	4617.44	4080.51	4618.46	4215.9	4242.05	4209.23	4291.79	4601.03	4381.03	No
4302.56	3997.44	4277.44	4111.28	4336.41	4618.46	4081.54	4613.85	4202.05	4244.62	4204.62	4291.79	4597.95	4376.41	No
4304.1	3992.82	4271.28	4111.28	4331.79	4623.08	4083.08	4601.03	4188.72	4232.82	4201.54	4287.18	4593.33	4383.08	No
4306.67	3996.41	4269.74	4119.49	4334.36	4626.67	4081.03	4604.62	4201.54	4233.33	4204.62	4287.69	4597.44	4382.56	No
4306.67	4002.56	4271.28	4116.92	4342.56	4629.74	4080.0	4616.41	4213.33	4244.62	4203.59	4288.21	4602.56	4374.87	No
4300.51	4003.08	4265.64	4110.26	4341.54	4633.85	4085.13	4620.0	4212.31	4248.72	4203.59	4285.64	4603.08	4374.87	No
4297.44	4003.08	4262.05	4115.9	4334.87	4630.26	4089.23	4621.54	4212.82	4244.1	4208.72	4287.18	4605.13	4374.36	No
4299.49	4000.51	4263.59	4118.97	4334.36	4623.59	4086.67	4621.54	4212.82	4242.05	4208.21	4289.23	4605.13	4371.79	No
4297.44	3996.41	4266.67	4112.82	4338.97	4625.64	4086.67	4621.54	4214.36	4245.64	4205.64	4284.62	4601.03	4375.38	No
4296.92	3998.97	4274.87	4115.9	4337.95	4630.26	4091.28	4628.72	4224.1	4250.77	4206.67	4283.59	4600.0	4379.49	No
4301.54	4003.59	4275.38	4124.1	4334.36	4631.28	4091.79	4626.67	4221.03	4251.79	4210.77	4291.28	4606.15	4380.51	No
4301.54	4002.56	4264.1	4121.03	4337.95	4627.18	4085.64	4612.82	4208.72	4251.28	4214.36	4293.33	4611.28	4382.56	No
4296.92	3997.44	4263.08	4111.28	4338.97	4622.56	4082.05	4608.72	4203.59	4243.08	4209.74	4286.15	4605.13	4372.31	No
4292.31	3992.31	4267.18	4107.18	4332.82	4621.54	4080.0	4607.69	4195.38	4228.21	4195.9	4279.49	4592.82	4356.41	No
4290.77	3994.87	4264.62	4115.38	4333.85	4622.05	4077.95	4602.56	4194.36	4228.21	4192.82	4280.0	4589.23	4361.54	No
4294.36	4001.54	4264.1	4124.62	4336.41	4623.08	4078.97	4609.74	4206.67	4241.54	4202.56	4284.1	4594.36	4376.41	No
4294.36	3999.49	4265.64	4117.95	4330.26	4622.05	4080.51	4617.44	4208.72	4241.54	4203.08	4283.08	4594.36	4373.33	No
4291.79	3992.82	4264.1	4107.18	4328.21	4622.05	4083.08	4616.92	4209.23	4234.87	4195.9	4280.0	4590.77	4366.15	No
4293.85	3993.85	4266.67	4109.23	4330.77	4626.15	4089.23	4622.05	4215.9	4243.08	4198.97	4282.56	4592.31	4374.36	No
4295.9	3997.44	4269.74	4115.9	4329.74	4628.21	4089.23	4624.62	4211.79	4247.18	4205.13	4289.23	4593.33	4380.0	No
4295.9	3995.38	4266.67	4114.36	4328.21	4622.56	4078.97	4616.41	4206.67	4238.97	4206.67	4288.72	4598.46	4373.85	No
4295.9	3994.36	4263.08	4113.33	4329.74	4617.95	4073.33	4610.77	4207.18	4237.44	4205.64	4284.1	4604.62	4367.69	No
4294.36	3998.97	4264.1	4116.41	4330.77	4622.56	4077.44	4609.74	4202.05	4240.0	4206.15	4285.13	4603.08	4367.69	No
4292.31	3996.41	4263.08	4112.31	4329.23	4622.05	4075.9	4605.13	4196.41	4235.9	4203.08	4284.1	4598.46	4371.28	No
4288.72	3989.23	4260.51	4107.69	4322.05	4613.33	4069.74	4602.05	4195.9	4227.69	4196.92	4279.49	4597.95	4373.85	No
4286.67	3990.26	4260.51	4111.28	4316.92	4612.31	4071.79	4603.59	4200.51	4227.69	4198.97	4283.08	4597.95	4376.92	No
4294.87	3998.46	4264.62	4117.44	4322.05	4615.9	4076.41	4605.64	4202.56	4230.26	4206.15	4290.26	4598.46	4382.56	No
4298.97	4000.51	4268.21	4116.41	4326.15	4610.77	4070.26	4605.64	4193.33	4231.79	4204.1	4288.72	4598.46	4381.54	No
4284.62	3991.28	4260.0	4109.23	4319.49	4601.03	4062.56	4606.15	4190.77	4230.26	4194.36	4279.49	4590.77	4364.62	No
4274.36	3985.13	4248.72	4104.62	4318.97	4606.67	4068.21	4611.79	4202.05	4226.15	4192.31	4275.38	4583.08	4355.38	No
4281.54	3995.38	4247.69	4109.23	4330.77	4621.54	4075.9	4608.72	4199.49	4230.26	4196.41	4276.92	4588.72	4366.67	No
4288.72	4003.59	4252.31	4115.38	4329.23	4623.59	4071.28	4600.0	4189.23	4232.82	4195.38	4276.41	4595.9	4369.23	No
4287.69	4002.05	4257.95	4120.0	4319.49	4614.36	4067.18	4601.03	4196.92	4228.21	4194.36	4276.92	4593.85	4364.1	No
4292.82	4003.59	4265.13	4124.1	4323.08	4612.82	4070.77	4606.15	4206.15	4231.28	4201.54	4282.05	4597.44	4373.33	No
4298.46	4006.67	4266.67	4122.56	4329.23	4615.9	4076.92	4607.18	4203.08	4241.03	4207.69	4287.18	4604.62	4377.44	No
4297.95	4001.54	4264.1	4120.0	4329.74	4616.41	4079.49	4609.23	4203.59	4234.36	4202.56	4286.15	4600.0	4371.79	No
4292.82	3997.95	4261.03	4120.0	4329.74	4620.51	4080.51	4609.74	4207.18	4226.15	4192.31	4278.46	4591.28	4370.77	No
4288.21	3998.97	4255.38	4117.95	4329.74	4625.64	4081.54	4609.23	4208.72	4237.44	4193.85	4273.33	4592.82	4368.21	No
4291.79	3999.49	4256.41	4115.9	4327.69	4620.0	4076.41	4612.82	4209.74	4248.21	4203.08	4277.95	4600.0	4365.64	No
4300.0	4001.03	4262.56	4117.95	4326.67	4615.38	4070.77	4610.26	4203.08	4242.56	4202.05	4282.05	4603.08	4370.26	No
4301.03	4002.05	4264.1	4120.51	4324.1	4617.44	4071.79	4600.0	4194.36	4231.28	4197.44	4281.03	4603.08	4372.31	No
4300.51	4003.59	4263.59	4122.05	4326.15	4618.97	4071.79	4602.05	4202.05	4236.41	4204.62	4286.15	4605.64	4377.95	No
4305.64	4007.69	4266.67	4126.15	4335.38	4620.0	4070.77	4613.85	4213.85	4248.21	4212.82	4294.87	4611.28	4386.15	No
4304.1	4007.18	4266.15	4126.67	4339.49	4622.56	4070.77	4610.26	4207.18	4243.59	4209.23	4293.85	4609.74	4378.97	No
4296.41	4003.59	4262.05	4122.56	4336.92	4625.13	4070.26	4598.46	4196.92	4234.36	4200.51	4286.15	4600.0	4368.21	No
4296.41	4001.54	4261.54	4123.59	4335.38	4624.62	4071.28	4602.05	4203.59	4239.49	4195.38	4282.56	4593.33	4368.21	No
4296.92	3995.9	4262.56	4123.08	4332.31	4621.54	4074.36	4611.79	4210.26	4240.51	4194.36	4282.56	4593.85	4366.15	No
4291.28	3991.28	4262.56	4120.0	4330.77	4620.51	4077.44	4613.33	4201.03	4228.21	4195.38	4285.13	4594.87	4363.08	No
4291.79	3995.9	4261.03	4122.05	4331.79	4621.54	4078.97	4609.23	4191.79	4228.21	4192.82	4287.69	4591.28	4368.21	No
4296.41	4003.59	4262.56	4126.15	4329.23	4618.46	4077.44	4601.54	4190.26	4235.9	4190.77	4283.08	4589.74	4369.74	No
4293.85	4003.08	4262.56	4125.13	4329.23	4613.85	4073.33	4592.31	4188.72	4231.28	4188.72	4274.36	4590.26	4365.13	No
4290.26	3997.44	4253.85	4121.54	4334.87	4617.95	4074.87	4591.79	4189.74	4224.62	4189.23	4274.36	4590.77	4363.59	No
4288.72	3994.87	4248.21	4118.46	4336.41	4621.54	4077.44	4601.54	4201.03	4231.79	4196.92	4281.03	4595.38	4367.69	No
4294.87	4003.08	4257.44	4123.08	4338.46	4621.54	4074.36	4612.82	4212.82	4247.18	4205.13	4287.18	4604.1	4382.05	No
4305.64	4009.74	4263.08	4130.77	4343.08	4621.54	4072.82	4614.36	4208.21	4252.82	4209.74	4292.31	4613.85	4393.33	No
4303.08	4004.62	4253.33	4128.72	4339.49	4621.03	4071.28	4604.1	4194.87	4245.13	4205.64	4287.69	4614.87	4381.03	No
4289.74	4001.54	4246.15	4121.54	4333.33	4617.95	4066.15	4595.38	4188.21	4233.85	4195.9	4274.87	4600.51	4360.51	No
4286.15	4007.69	4246.15	4120.51	4336.41	4617.44	4066.15	4594.36	4189.74	4228.72	4190.26	4269.74	4586.67	4363.59	No
4294.36	4016.41	4247.18	4126.15	4343.08	4622.56	4070.77	4596.92	4196.41	4230.26	4191.28	4277.44	4590.26	4379.49	No
4304.62	4022.56	4247.69	4132.31	4346.15	4629.23	4072.31	4601.54	4203.59	4235.9	4193.33	4285.64	4594.87	4381.03	No
4305.64	4024.1	4249.74	4136.92	4345.13	4631.28	4074.36	4612.82	4214.36	4243.08	4199.49	4285.13	4596.41	4376.41	No
4301.03	4022.05	4255.9	4137.44	4341.03	4625.13	4077.44	4622.05	4220.0	4249.23	4205.64	4283.59	4601.54	4381.54	No
4304.62	4020.51	4265.13	4136.92	4340.0	4622.56	4076.92	4619.49	4215.38	4246.67	4205.13	4289.74	4602.56	4387.69	No
4311.28	4016.41	4267.69	4135.9	4340.0	4627.18	4077.44	4616.92	4213.33	4239.49	4200.51	4294.87	4600.0	4383.08	No
4300.51	4011.28	4257.44	4133.33	4338.97	4627.18	4079.49	4615.38	4210.26	4235.38	4197.44	4286.67	4594.36	4369.74	No
4289.23	4011.79	4248.21	4134.36	4338.97	4622.56	4079.49	4603.59	4192.82	4233.33	4195.38	4274.87	4587.69	4358.46	No
4294.36	4011.28	4248.21	4137.44	4342.05	4621.54	4077.44	4593.85	4182.05	4233.85	4191.79	4271.28	4585.64	4360.0	No
4304.1	4013.33	4256.92	4137.95	4344.1	4624.62	4075.38	4601.03	4194.36	4235.38	4189.23	4273.85	4587.18	4371.79	No
4307.18	4018.46	4262.56	4134.87	4344.1	4627.69	4073.85	4609.23	4203.08	4234.36	4196.41	4278.97	4588.72	4377.95	No
4304.1	4014.87	4256.92	4128.72	4342.56	4628.72	4070.77	4605.64	4194.87	4233.33	4197.44	4282.56	4589.23	4372.31	No
4300.0	4007.18	4249.23	4123.59	4338.46	4629.23	4069.74	4605.64	4191.79	4229.74	4185.13	4276.41	4583.59	4363.59	No
4298.46	4008.72	4249.23	4122.05	4335.9	4631.79	4071.79	4614.36	4204.1	4221.03	4182.05	4268.72	4575.38	4360.0	No
4303.08	4014.36	4251.79	4123.59	4336.41	4629.74	4073.85	4612.82	4206.67	4218.97	4185.13	4275.38	4577.44	4364.1	No
4303.59	4011.28	4248.72	4122.05	4336.92	4623.59	4078.97	4605.13	4195.38	4228.72	4183.08	4282.56	4583.59	4368.72	No
4298.46	4006.15	4247.69	4113.85	4338.46	4626.15	4083.59	4604.62	4195.9	4234.87	4186.15	4280.0	4585.64	4366.67	No
4295.9	4003.59	4245.64	4111.28	4341.54	4628.72	4083.08	4604.1	4200.0	4231.28	4190.77	4272.82	4583.08	4356.41	No
4296.41	4005.64	4239.49	4120.0	4344.1	4625.64	4078.97	4595.38	4192.31	4230.77	4189.74	4269.23	4584.62	4353.85	No
4298.97	4008.72	4241.54	4119.49	4341.54	4624.62	4078.46	4593.33	4191.79	4234.87	4194.36	4272.82	4590.26	4363.59	No
4297.44	4003.08	4243.59	4109.23	4337.44	4622.56	4081.54	4600.51	4196.41	4233.85	4197.44	4278.46	4594.36	4368.72	No
4292.82	3998.97	4235.9	4104.1	4334.36	4620.51	4080.51	4602.05	4192.31	4228.72	4190.77	4273.33	4590.26	4364.1	No
4288.72	4002.56	4234.87	4104.1	4334.36	4624.62	4078.46	4598.46	4189.23	4228.21	4187.69	4265.64	4583.59	4363.08	No
4292.31	4007.69	4244.1	4108.72	4335.38	4624.1	4075.38	4596.92	4192.31	4230.26	4189.23	4267.69	4584.1	4366.15	No
4302.05	4011.79	4250.26	4118.46	4337.44	4617.44	4075.38	4598.97	4203.59	4234.87	4194.87	4274.36	4591.79	4369.74	No
4312.82	4023.08	4258.46	4125.13	4340.51	4621.54	4079.49	4603.59	4212.31	4242.05	4203.08	4285.64	4599.49	4376.92	No
4321.54	4035.38	4267.18	4125.64	4345.64	4632.82	4081.54	4607.69	4206.67	4239.49	4208.21	4297.95	4604.1	4385.13	No
4324.1	4032.31	4267.18	4125.64	4345.13	4632.31	4082.05	4610.26	4203.59	4240.0	4209.74	4299.49	4606.67	4388.21	No
4320.51	4020.51	4265.13	4124.62	4336.92	4624.1	4081.03	4615.38	4209.23	4248.21	4206.15	4293.33	4603.59	4388.21	No
4313.85	4017.44	4262.56	4123.08	4334.87	4619.49	4077.44	4614.87	4206.67	4244.1	4198.97	4285.64	4596.92	4380.51	No
4306.15	4015.9	4252.31	4117.95	4336.41	4621.54	4074.36	4604.62	4196.92	4232.31	4193.85	4276.41	4594.87	4369.23	No
4296.92	4006.67	4245.64	4106.67	4333.33	4627.18	4076.92	4598.46	4193.85	4234.36	4193.33	4273.33	4592.31	4366.67	No
4291.79	4000.51	4246.15	4103.08	4331.28	4627.69	4079.49	4602.05	4193.33	4239.49	4193.85	4274.87	4590.26	4370.77	No
4295.9	4003.59	4247.18	4106.15	4333.33	4621.54	4075.38	4605.13	4200.51	4234.36	4195.9	4275.9	4591.79	4373.33	No
4302.05	4006.15	4250.26	4106.15	4336.92	4617.44	4071.79	4604.1	4208.21	4238.46	4200.0	4280.0	4596.41	4375.38	No
4303.08	4008.21	4251.79	4110.77	4338.97	4621.54	4072.31	4605.64	4205.64	4249.23	4201.54	4283.08	4600.0	4378.46	No
4306.67	4015.38	4248.72	4119.49	4341.03	4629.23	4073.33	4610.26	4206.15	4252.31	4204.1	4283.59	4604.62	4386.15	No
4314.36	4025.13	4252.31	4123.08	4341.54	4630.77	4074.36	4613.85	4210.77	4251.28	4209.23	4286.67	4612.31	4393.33	No
4317.95	4026.15	4262.56	4123.59	4337.44	4628.21	4079.49	4614.36	4214.36	4253.33	4211.79	4291.28	4613.85	4390.26	No
4313.85	4022.05	4266.15	4123.59	4335.9	4628.21	4082.56	4614.36	4216.41	4253.33	4208.72	4294.36	4607.69	4387.18	No
4312.31	4018.97	4262.05	4121.03	4340.0	4634.36	4081.54	4615.38	4215.38	4246.15	4204.1	4293.33	4604.1	4387.69	No
4311.28	4013.33	4255.38	4119.49	4342.05	4637.95	4086.15	4619.49	4210.77	4243.08	4197.95	4286.15	4602.05	4382.05	No
4311.28	4013.85	4256.41	4121.54	4342.56	4633.85	4086.15	4615.9	4202.05	4246.15	4198.97	4286.15	4600.51	4385.13	No
4320.51	4023.08	4265.64	4122.05	4346.15	4629.23	4080.0	4604.1	4198.97	4250.77	4210.26	4294.87	4607.18	4394.87	No
4324.62	4026.67	4269.74	4124.1	4347.18	4627.18	4083.59	4602.05	4202.05	4253.33	4213.85	4300.51	4610.77	4392.31	No
4315.38	4019.49	4266.15	4124.62	4341.54	4625.64	4089.23	4606.15	4200.51	4248.72	4204.1	4293.33	4601.54	4379.49	No
4304.62	4009.23	4260.0	4116.92	4334.36	4626.15	4087.18	4605.64	4196.41	4236.92	4194.36	4278.46	4590.77	4364.1	No
4295.9	4000.51	4252.31	4105.13	4329.23	4631.79	4090.77	4605.13	4190.26	4226.67	4189.23	4269.23	4582.56	4359.49	No
4295.38	3999.49	4251.28	4102.05	4327.18	4633.33	4098.46	4604.1	4182.56	4223.59	4190.26	4274.36	4580.51	4373.33	No
4309.23	4008.72	4262.56	4108.72	4330.77	4623.08	4092.31	4600.51	4190.26	4230.26	4200.51	4285.64	4594.87	4390.26	No
4322.56	4019.49	4270.26	4120.51	4342.05	4616.92	4080.51	4603.59	4211.28	4248.21	4213.33	4291.28	4610.77	4394.87	No
4323.08	4028.72	4269.23	4128.72	4351.79	4624.1	4080.51	4611.28	4218.46	4261.54	4216.41	4291.79	4613.33	4391.79	No
4318.97	4028.21	4266.67	4127.69	4349.23	4631.28	4084.1	4610.26	4208.21	4258.46	4209.23	4287.69	4608.72	4383.59	No
4305.13	4015.38	4253.33	4115.9	4340.0	4629.74	4083.08	4605.13	4198.46	4241.03	4192.31	4275.38	4594.87	4368.72	No
4288.21	4003.59	4236.92	4103.59	4334.36	4626.67	4077.44	4599.49	4191.28	4222.05	4179.49	4265.13	4575.9	4356.41	No
4287.18	4001.54	4236.92	4101.54	4335.38	4626.15	4072.82	4593.33	4185.13	4218.46	4180.51	4267.18	4571.28	4358.46	No
4296.41	4005.64	4247.18	4107.18	4340.51	4625.13	4074.36	4592.31	4183.59	4225.64	4188.72	4271.79	4581.54	4369.74	No
4300.51	4009.23	4247.18	4107.69	4340.0	4627.18	4076.41	4596.92	4186.67	4226.67	4190.77	4269.23	4586.15	4369.23	No
4303.59	4009.74	4244.1	4108.21	4337.95	4630.26	4075.9	4601.03	4194.87	4230.77	4190.77	4270.77	4585.64	4368.72	No
4306.67	4010.26	4250.26	4111.28	4337.44	4629.74	4081.03	4605.64	4202.05	4240.51	4200.51	4281.03	4591.79	4376.92	No
4303.08	4008.72	4248.72	4105.64	4333.85	4629.74	4087.18	4612.31	4203.08	4237.44	4204.1	4283.59	4594.87	4375.38	No
4306.15	4012.31	4247.18	4107.69	4333.33	4625.64	4081.03	4608.21	4195.9	4235.9	4197.44	4281.54	4598.46	4376.41	No
4318.97	4026.67	4259.49	4123.08	4341.54	4620.0	4072.82	4600.0	4197.95	4247.69	4202.05	4284.1	4611.79	4393.33	No
4323.59	4034.36	4266.67	4127.69	4347.18	4625.13	4074.87	4604.62	4207.69	4253.85	4211.28	4287.69	4617.95	4400.51	No
4321.03	4029.74	4265.13	4123.08	4347.18	4632.82	4076.41	4607.69	4206.15	4253.33	4210.77	4291.28	4609.74	4393.33	No
4323.08	4031.79	4266.15	4125.64	4344.62	4630.26	4072.31	4601.54	4203.08	4251.79	4206.67	4292.82	4607.18	4391.79	No
4325.64	4036.41	4266.67	4126.15	4342.56	4624.1	4071.28	4600.0	4209.23	4248.21	4208.72	4291.79	4611.79	4391.79	No
4318.46	4026.15	4263.08	4120.51	4341.54	4627.69	4077.44	4609.74	4210.77	4247.18	4205.13	4286.15	4607.18	4387.18	No
4309.23	4016.41	4259.49	4118.97	4341.54	4632.31	4085.13	4614.36	4204.62	4248.72	4199.49	4278.97	4600.51	4382.56	No
4307.18	4016.92	4253.33	4113.33	4341.03	4633.85	4086.15	4607.18	4197.95	4243.08	4199.49	4274.87	4598.97	4377.44	No
4300.0	4012.82	4246.67	4104.62	4340.0	4634.36	4084.62	4600.51	4190.77	4231.79	4192.82	4272.82	4590.77	4365.64	No
4291.79	4010.77	4244.62	4109.23	4342.56	4632.82	4085.13	4599.49	4190.77	4232.31	4186.15	4269.74	4583.59	4362.05	No
4301.54	4022.05	4247.69	4122.05	4347.69	4630.77	4077.95	4592.31	4201.54	4246.15	4196.92	4272.82	4594.87	4376.92	No
4312.31	4029.74	4251.28	4125.64	4346.15	4626.67	4070.77	4586.15	4204.1	4254.87	4209.74	4276.92	4611.28	4386.67	No
4304.1	4022.05	4248.21	4120.51	4340.51	4622.56	4072.82	4595.9	4202.05	4252.31	4205.13	4274.87	4609.23	4377.95	No
4303.08	4017.44	4246.67	4118.46	4340.51	4623.08	4075.38	4606.15	4207.69	4250.26	4200.51	4274.87	4602.05	4372.82	No
4312.82	4023.59	4255.38	4120.51	4340.51	4629.74	4079.49	4609.23	4210.26	4251.28	4204.62	4280.51	4603.59	4378.46	No
4314.36	4027.69	4261.54	4122.05	4341.03	4634.36	4088.72	4612.31	4208.21	4251.28	4207.69	4284.62	4607.18	4384.1	No
4316.41	4028.21	4261.03	4123.59	4345.13	4633.33	4090.77	4608.21	4199.49	4250.26	4208.21	4286.15	4608.21	4385.13	No
4320.0	4028.21	4261.03	4127.69	4344.62	4631.79	4083.59	4596.41	4188.72	4241.54	4204.1	4284.1	4605.13	4384.62	No
4321.03	4028.21	4263.59	4134.36	4342.05	4632.82	4076.41	4587.18	4189.74	4238.97	4204.62	4285.13	4606.15	4390.26	No
4320.51	4025.64	4265.13	4135.38	4344.62	4635.38	4076.92	4584.62	4193.33	4242.05	4206.67	4285.64	4609.23	4385.64	No
4313.85	4021.54	4258.46	4127.69	4346.67	4636.41	4083.59	4590.26	4195.38	4237.44	4198.97	4278.97	4599.49	4367.69	No
4302.56	4018.46	4249.74	4121.03	4345.64	4633.33	4081.54	4600.0	4201.03	4237.95	4193.33	4271.28	4589.23	4362.05	No
4302.56	4017.95	4247.69	4120.51	4345.64	4632.31	4074.36	4602.56	4197.95	4237.95	4195.38	4268.21	4593.33	4371.28	No
4309.23	4020.0	4248.72	4122.56	4346.67	4633.33	4071.79	4595.38	4190.26	4232.82	4198.46	4270.77	4602.56	4375.9	No
4310.26	4021.54	4251.79	4126.15	4346.67	4632.82	4072.31	4597.95	4201.03	4242.56	4204.1	4281.54	4605.64	4378.46	No
4313.33	4022.05	4260.51	4127.18	4347.69	4632.82	4072.82	4606.67	4209.23	4257.44	4213.33	4289.74	4609.74	4386.15	No
4314.36	4021.54	4263.08	4124.1	4346.15	4632.82	4074.36	4603.08	4197.95	4253.85	4211.79	4283.59	4613.33	4385.64	No
4308.21	4017.44	4251.79	4121.03	4343.59	4632.31	4074.87	4595.9	4190.26	4242.05	4201.54	4277.44	4606.67	4373.85	No
4307.18	4015.9	4248.72	4121.03	4342.05	4631.79	4071.79	4595.38	4189.74	4237.95	4200.0	4283.59	4602.56	4367.69	No
4309.74	4016.41	4257.95	4120.51	4340.0	4629.23	4072.31	4594.36	4191.28	4238.46	4208.21	4290.77	4608.72	4375.38	No
4305.64	4012.31	4259.49	4119.49	4337.95	4630.26	4079.49	4598.46	4198.46	4245.13	4214.87	4291.79	4613.33	4385.13	No
4303.08	4012.82	4256.92	4123.59	4340.0	4632.82	4083.08	4609.23	4207.69	4252.82	4215.9	4290.77	4613.85	4385.64	No
4310.26	4021.03	4260.0	4128.21	4342.56	4632.82	4083.08	4614.87	4212.82	4251.79	4212.31	4289.74	4612.31	4382.05	No
4313.85	4022.56	4261.03	4125.64	4341.54	4631.79	4082.56	4610.26	4209.23	4249.74	4207.18	4287.18	4610.26	4381.03	No
4309.74	4019.49	4261.03	4126.67	4341.54	4630.26	4080.0	4605.13	4196.41	4254.36	4207.18	4287.69	4612.31	4384.62	No
4310.77	4022.05	4264.62	4132.82	4342.56	4626.67	4075.9	4597.44	4189.74	4253.85	4213.33	4293.33	4617.95	4384.62	No
4313.33	4021.54	4258.97	4130.26	4340.0	4624.1	4073.33	4589.74	4187.69	4241.54	4210.26	4292.82	4615.9	4375.9	No
4308.72	4015.9	4248.72	4123.08	4337.95	4626.67	4075.9	4589.23	4181.03	4234.87	4203.08	4285.13	4610.77	4373.85	No
4305.13	4016.92	4249.23	4123.08	4340.0	4631.79	4082.56	4593.33	4183.08	4240.0	4203.08	4282.56	4610.26	4379.49	No
4305.64	4022.05	4252.31	4124.1	4340.0	4632.31	4082.05	4595.9	4194.36	4242.05	4201.03	4281.03	4605.64	4375.9	No
4302.05	4015.9	4250.26	4120.0	4333.33	4629.74	4076.92	4600.0	4199.49	4236.92	4194.87	4275.9	4596.41	4367.18	No
4296.92	4008.21	4247.69	4120.0	4330.77	4630.77	4078.46	4606.15	4198.97	4236.41	4192.82	4273.85	4592.82	4363.59	No
4295.9	4009.23	4248.72	4122.05	4334.87	4632.31	4082.05	4608.72	4204.1	4238.46	4194.87	4275.9	4596.92	4364.62	No
4295.9	4009.74	4251.28	4121.54	4332.82	4627.18	4081.03	4609.74	4206.15	4237.95	4201.03	4277.95	4602.56	4370.77	No
4301.03	4012.31	4250.26	4121.54	4330.77	4620.0	4078.46	4602.05	4196.92	4240.51	4204.62	4281.54	4607.69	4375.9	No
4305.64	4016.41	4247.18	4123.59	4335.38	4616.92	4072.82	4585.13	4184.62	4246.67	4196.92	4281.03	4607.69	4372.82	No
4301.54	4012.31	4246.67	4124.1	4335.38	4616.41	4066.67	4578.46	4178.46	4243.08	4192.82	4274.87	4600.51	4368.72	No
4297.44	4006.15	4248.21	4121.54	4330.77	4618.97	4067.69	4586.15	4176.92	4230.26	4194.36	4272.31	4594.36	4365.64	No
4297.95	4006.15	4245.64	4120.0	4329.74	4620.0	4071.28	4596.41	4181.54	4228.72	4190.77	4274.36	4595.9	4366.15	No
4292.31	4006.15	4242.05	4121.03	4333.33	4621.03	4074.36	4603.08	4193.85	4234.36	4189.74	4273.85	4596.41	4368.72	No
4292.82	4007.69	4242.05	4122.56	4338.97	4625.13	4080.51	4603.08	4194.36	4234.87	4195.38	4273.33	4596.41	4370.77	No
4306.15	4018.97	4247.18	4128.21	4346.15	4628.21	4084.1	4599.49	4189.23	4240.0	4201.54	4279.49	4605.64	4377.95	No
4310.77	4023.59	4251.28	4134.87	4347.69	4632.31	4086.67	4606.67	4205.64	4252.31	4208.72	4289.23	4615.9	4383.59	No
4307.69	4021.03	4248.21	4136.92	4346.67	4635.38	4089.74	4615.38	4219.49	4259.49	4212.82	4290.26	4617.44	4382.56	No
4309.74	4021.54	4253.33	4136.92	4348.21	4634.87	4088.72	4610.77	4206.67	4251.28	4210.77	4288.21	4613.85	4383.59	No
4311.28	4021.54	4263.59	4138.97	4349.23	4634.87	4086.15	4605.64	4200.51	4243.59	4207.69	4287.69	4611.28	4383.08	No
4306.67	4017.44	4257.95	4136.41	4347.18	4637.44	4086.67	4605.64	4206.15	4247.69	4206.15	4284.1	4612.31	4383.08	No
4307.18	4017.44	4246.15	4131.79	4345.13	4634.87	4088.21	4606.15	4200.51	4252.31	4207.18	4281.03	4614.87	4388.72	No
4310.26	4019.49	4248.72	4134.87	4344.1	4632.31	4086.67	4610.26	4197.44	4248.21	4207.69	4285.64	4614.87	4386.15	No
4308.21	4016.41	4252.31	4137.44	4341.54	4632.82	4083.59	4611.79	4204.62	4244.1	4199.49	4282.05	4604.1	4372.82	No
4306.67	4017.44	4249.23	4135.38	4339.49	4631.28	4081.54	4609.23	4202.56	4245.13	4194.87	4274.87	4596.41	4375.9	No
4306.15	4020.0	4249.74	4135.9	4343.59	4628.72	4079.49	4603.59	4191.79	4243.59	4201.54	4280.51	4603.08	4386.67	No
4305.13	4016.41	4249.74	4135.9	4346.67	4628.21	4078.46	4597.95	4191.28	4238.46	4201.54	4281.54	4604.62	4378.97	No
4304.62	4013.85	4251.79	4134.36	4344.1	4627.18	4082.56	4595.38	4198.46	4240.51	4194.87	4274.87	4595.9	4371.79	No
4310.26	4022.05	4261.03	4136.92	4344.1	4630.26	4086.67	4595.38	4197.95	4244.62	4197.44	4278.97	4601.54	4382.56	No
4319.49	4027.18	4265.13	4138.46	4348.21	4637.44	4087.18	4600.0	4194.87	4244.1	4205.13	4287.18	4612.82	4388.21	No
4321.03	4018.97	4263.59	4132.82	4346.15	4636.92	4088.21	4607.18	4202.56	4244.62	4207.69	4287.69	4609.74	4383.59	No
4313.33	4013.85	4263.59	4128.21	4340.0	4630.77	4089.74	4610.77	4210.26	4250.26	4207.69	4287.18	4604.62	4386.67	No
4309.23	4015.9	4257.44	4125.13	4338.97	4628.72	4089.74	4608.72	4205.64	4248.72	4207.18	4285.13	4604.62	4387.69	No
4312.82	4012.82	4248.72	4126.15	4338.97	4628.72	4088.21	4610.77	4204.1	4244.1	4203.08	4280.51	4601.54	4382.56	No
4319.49	4013.33	4253.33	4132.31	4344.62	4633.85	4088.21	4613.85	4206.67	4249.74	4205.13	4287.18	4608.21	4390.77	No
4322.56	4020.0	4257.44	4131.28	4351.79	4639.49	4089.23	4611.79	4203.59	4255.9	4217.44	4295.9	4623.08	4400.51	No
4318.97	4018.97	4249.23	4122.56	4348.72	4636.92	4088.72	4612.31	4206.15	4256.92	4222.05	4295.38	4624.62	4393.85	No
4315.38	4014.36	4245.13	4122.56	4344.62	4636.41	4090.26	4612.82	4209.74	4254.36	4214.36	4289.23	4614.36	4383.59	No
4315.38	4015.9	4248.72	4127.18	4349.74	4641.03	4091.28	4609.23	4204.62	4251.28	4208.21	4285.13	4607.69	4381.54	No
4314.87	4017.44	4250.26	4125.13	4350.77	4640.0	4089.74	4604.62	4201.54	4250.26	4206.67	4284.1	4608.21	4382.05	No
4312.31	4015.38	4249.74	4122.56	4344.62	4633.33	4084.62	4604.62	4205.13	4253.33	4205.64	4283.59	4609.74	4383.59	No
4313.85	4016.41	4250.26	4125.13	4343.08	4630.26	4078.97	4607.18	4206.67	4258.46	4208.21	4288.21	4611.28	4391.28	No
4318.46	4020.51	4252.82	4127.69	4345.13	4630.77	4078.97	4608.72	4207.18	4261.03	4212.82	4294.87	4613.85	4395.9	No
4318.97	4022.56	4253.85	4127.18	4346.67	4632.31	4080.51	4609.23	4207.69	4255.38	4211.79	4291.79	4612.31	4388.21	No
4313.85	4020.51	4250.26	4126.67	4346.15	4633.33	4078.46	4607.18	4203.08	4247.18	4207.69	4284.62	4609.74	4380.0	No
4311.79	4016.41	4247.18	4125.64	4342.56	4631.28	4076.41	4601.03	4197.44	4245.13	4205.13	4284.1	4607.69	4381.03	No
4314.36	4014.36	4246.67	4122.05	4341.03	4627.18	4074.87	4591.28	4189.74	4244.1	4207.69	4287.18	4610.26	4388.21	No
4314.87	4013.85	4247.69	4122.05	4339.49	4623.59	4072.82	4587.69	4184.62	4240.51	4210.26	4289.74	4611.79	4390.77	No
4313.33	4012.82	4247.69	4122.56	4339.49	4626.15	4073.33	4597.44	4190.26	4236.92	4207.69	4288.72	4607.69	4388.72	No
4314.36	4014.36	4246.67	4123.59	4344.1	4628.72	4076.41	4602.56	4197.95	4241.03	4207.18	4283.08	4608.21	4387.69	No
4316.92	4018.46	4246.67	4126.67	4344.62	4628.72	4078.46	4597.44	4193.33	4247.18	4209.23	4281.54	4614.36	4387.69	No
4318.46	4018.97	4248.21	4127.18	4342.56	4631.28	4078.97	4597.95	4188.72	4240.0	4207.18	4284.62	4612.31	4385.64	No
4313.85	4014.36	4249.23	4122.05	4340.51	4631.79	4078.97	4602.05	4192.31	4231.79	4202.56	4285.13	4604.62	4384.1	No
4310.77	4013.85	4249.23	4123.59	4338.97	4628.21	4082.56	4597.95	4192.82	4242.56	4204.62	4287.18	4607.18	4390.26	No
4313.85	4018.46	4249.74	4126.67	4340.0	4628.72	4088.21	4600.51	4196.92	4254.87	4210.77	4289.74	4613.85	4391.79	No
4312.31	4016.41	4246.67	4123.08	4342.05	4629.23	4090.77	4608.72	4203.08	4250.77	4208.21	4285.64	4610.77	4383.08	No
4308.21	4010.77	4243.59	4120.51	4342.05	4631.28	4089.74	4607.69	4201.03	4248.21	4200.51	4283.08	4603.59	4378.97	No
4309.74	4009.74	4246.15	4123.08	4339.49	4632.82	4087.18	4602.05	4195.38	4247.69	4194.87	4287.69	4601.03	4381.54	No
4310.26	4008.72	4246.67	4123.08	4336.92	4624.62	4084.1	4598.97	4188.72	4242.05	4191.79	4289.23	4601.54	4383.59	No
4308.21	4004.62	4243.59	4120.51	4337.95	4620.0	4079.49	4592.82	4178.46	4235.9	4190.26	4284.62	4599.49	4383.08	No
4307.69	4003.08	4244.62	4121.03	4340.51	4621.54	4076.41	4587.18	4173.85	4231.28	4192.31	4283.59	4595.9	4378.97	No
4304.62	4005.13	4248.72	4123.08	4340.0	4623.08	4080.0	4591.28	4183.59	4231.28	4190.77	4286.15	4595.38	4375.38	No
4303.59	4008.72	4246.67	4122.56	4342.05	4624.62	4081.54	4600.51	4190.77	4235.9	4186.15	4285.13	4598.97	4376.41	No
4310.26	4012.82	4245.64	4124.1	4344.1	4626.67	4076.92	4602.05	4195.38	4241.54	4194.36	4284.62	4603.59	4382.56	No
4313.33	4014.87	4247.69	4125.13	4338.46	4627.18	4081.03	4607.69	4210.77	4251.28	4203.08	4288.21	4607.69	4388.72	No
4312.31	4013.85	4247.18	4122.56	4336.92	4630.26	4091.28	4616.92	4211.79	4251.79	4197.95	4290.26	4610.77	4387.69	No
4311.79	4014.36	4245.13	4122.05	4343.08	4634.36	4088.72	4606.67	4192.31	4238.46	4198.46	4287.69	4608.21	4379.49	No
4309.74	4016.41	4247.18	4123.59	4342.05	4631.79	4082.56	4593.33	4186.15	4238.97	4206.15	4286.67	4605.64	4377.95	No
4311.28	4016.41	4248.72	4123.08	4341.54	4632.31	4083.59	4601.03	4194.36	4253.33	4205.13	4292.31	4612.82	4390.26	No
4316.92	4015.9	4247.18	4123.08	4344.62	4631.79	4084.1	4605.13	4193.85	4253.85	4201.54	4290.26	4614.36	4391.28	No
4310.77	4014.36	4246.67	4125.13	4346.15	4630.26	4083.59	4594.87	4190.26	4244.1	4198.46	4278.97	4605.64	4372.82	No
4299.49	4011.79	4243.59	4124.62	4347.18	4632.31	4085.64	4594.87	4192.31	4243.08	4191.28	4274.36	4602.05	4366.15	No
4300.51	4013.85	4239.49	4123.08	4346.15	4632.31	4084.62	4598.97	4192.82	4250.77	4193.85	4281.03	4608.21	4381.03	No
4305.64	4015.9	4242.05	4121.54	4339.49	4630.26	4082.56	4600.0	4200.0	4258.97	4206.15	4286.15	4612.82	4391.28	No
4308.21	4012.82	4246.67	4121.03	4338.97	4631.79	4084.1	4603.59	4207.18	4258.97	4206.15	4287.18	4613.33	4387.18	No
4310.26	4010.77	4247.18	4122.56	4342.56	4632.82	4086.67	4608.21	4204.62	4252.82	4202.56	4290.26	4613.33	4384.62	No
4307.18	4010.77	4246.15	4122.56	4337.44	4627.69	4087.18	4613.85	4204.62	4251.28	4208.21	4293.33	4613.33	4382.56	No
4303.59	4006.67	4244.62	4121.03	4334.36	4625.64	4086.15	4617.44	4203.59	4252.31	4208.21	4290.26	4613.85	4376.92	No
4304.1	4003.59	4243.59	4120.0	4337.44	4630.77	4086.67	4611.28	4191.79	4245.13	4198.46	4284.62	4609.74	4374.36	No
4307.69	4007.18	4245.64	4120.51	4340.0	4632.31	4084.62	4603.08	4188.72	4237.44	4197.95	4282.56	4607.18	4380.51	No
4313.85	4015.38	4249.23	4124.1	4345.13	4626.67	4078.46	4603.08	4203.59	4245.64	4209.23	4287.69	4613.33	4387.18	No
4318.97	4019.49	4250.26	4127.18	4347.69	4621.03	4072.31	4602.56	4207.69	4257.44	4215.38	4292.31	4622.05	4387.18	No
4314.36	4017.95	4249.23	4131.79	4344.1	4623.59	4066.67	4596.41	4197.95	4253.33	4210.77	4285.64	4621.03	4382.05	No
4307.18	4014.87	4247.18	4132.82	4346.67	4623.59	4064.1	4592.82	4196.41	4247.18	4205.13	4280.0	4612.82	4376.92	No
4304.1	4015.38	4248.21	4129.23	4350.26	4620.0	4068.21	4595.38	4194.87	4251.28	4203.59	4282.05	4609.74	4376.41	No
4300.51	4014.36	4248.21	4126.67	4344.1	4621.03	4080.51	4600.0	4192.82	4251.28	4203.08	4277.95	4607.69	4372.31	No
4296.92	4011.79	4241.54	4124.1	4339.49	4621.54	4087.69	4604.62	4196.41	4242.56	4197.95	4274.87	4601.03	4366.15	No
4297.44	4011.28	4238.46	4125.64	4343.59	4623.59	4086.15	4605.64	4195.38	4239.49	4193.33	4278.97	4599.49	4368.21	No
4298.46	4012.82	4244.62	4131.28	4342.56	4626.15	4085.13	4599.49	4185.13	4239.49	4194.87	4279.49	4599.49	4374.36	No
4296.92	4009.74	4248.72	4129.23	4336.92	4621.54	4081.03	4592.82	4184.1	4235.9	4194.36	4278.97	4594.36	4369.74	No
4297.95	4004.1	4247.18	4119.49	4337.95	4618.97	4075.38	4597.44	4194.87	4234.36	4190.77	4282.56	4593.33	4361.03	No
4304.1	4011.28	4248.72	4124.62	4343.59	4625.13	4074.36	4606.67	4198.97	4237.95	4194.36	4284.62	4600.51	4370.26	No
4310.26	4024.1	4252.31	4137.95	4344.62	4624.1	4071.79	4602.05	4193.85	4242.05	4203.59	4286.15	4608.21	4382.56	No
4312.31	4022.56	4250.77	4140.51	4344.1	4620.51	4068.72	4591.28	4191.79	4243.59	4206.67	4287.69	4612.31	4379.49	No
4311.79	4016.92	4250.26	4137.44	4348.72	4627.18	4075.38	4600.51	4197.95	4248.21	4208.21	4291.79	4614.36	4378.97	No
4314.87	4019.49	4254.87	4138.97	4348.72	4630.77	4081.54	4611.28	4197.44	4252.31	4209.74	4295.38	4611.79	4385.64	No
4313.33	4018.46	4254.36	4134.87	4343.59	4627.69	4080.51	4602.05	4188.72	4247.18	4201.54	4290.26	4605.13	4377.95	No
4304.62	4011.79	4248.21	4125.64	4345.64	4630.26	4083.59	4594.87	4189.74	4242.56	4195.9	4281.54	4600.51	4367.69	No
4300.51	4011.79	4245.13	4124.62	4350.77	4636.92	4089.74	4605.64	4199.49	4244.1	4197.44	4279.49	4600.0	4369.74	No
4300.51	4011.79	4246.67	4126.15	4349.74	4635.9	4087.69	4609.23	4202.05	4246.15	4193.33	4281.03	4599.49	4369.74	No
4296.41	4007.18	4245.13	4123.59	4344.1	4628.72	4078.97	4596.41	4187.18	4237.44	4184.62	4277.95	4592.31	4363.08	No
4297.44	4005.13	4244.62	4123.59	4343.08	4624.62	4077.95	4589.74	4174.87	4227.18	4183.08	4273.33	4583.59	4360.0	No
4308.21	4007.69	4249.74	4126.67	4344.62	4625.64	4082.05	4596.41	4183.08	4230.77	4190.77	4279.49	4589.74	4369.74	No
4309.23	4007.69	4251.79	4130.26	4345.13	4625.13	4080.0	4596.41	4185.13	4240.0	4196.92	4288.72	4601.03	4378.97	No
4305.13	4007.18	4247.69	4133.33	4344.1	4623.59	4075.38	4590.77	4178.46	4236.41	4198.97	4288.72	4601.03	4376.41	No
4314.87	4020.51	4250.77	4135.38	4345.64	4626.67	4076.92	4598.46	4191.79	4234.87	4204.1	4289.23	4602.56	4383.59	No
4334.87	4038.46	4264.62	4142.56	4350.77	4633.85	4085.64	4612.31	4212.31	4252.31	4211.79	4296.92	4616.41	4406.67	No
4350.26	4044.62	4277.44	4152.82	4354.36	4637.95	4089.74	4611.28	4207.69	4262.56	4219.49	4304.1	4628.72	4421.54	No
4358.46	4047.69	4279.49	4154.36	4353.85	4633.85	4084.1	4605.13	4198.97	4250.77	4223.59	4307.69	4630.77	4424.62	No
4367.18	4061.03	4278.46	4152.31	4354.36	4628.72	4076.92	4602.05	4200.0	4246.15	4221.54	4305.13	4630.77	4431.28	No
4380.0	4075.9	4278.97	4160.0	4357.44	4632.31	4076.41	4593.85	4196.41	4250.26	4220.0	4305.13	4633.85	4441.54	No
4391.79	4083.59	4282.56	4169.74	4357.95	4630.77	4080.51	4590.26	4194.87	4249.74	4224.62	4310.77	4640.0	4448.72	No
4397.95	4080.51	4282.05	4170.77	4351.28	4622.05	4083.08	4595.38	4191.28	4244.62	4225.13	4307.69	4641.03	4451.28	No
4403.59	4079.49	4278.97	4166.67	4343.59	4620.51	4078.97	4591.28	4179.49	4234.87	4215.38	4300.51	4634.87	4455.9	No
4410.26	4090.77	4276.92	4169.23	4343.08	4624.1	4074.87	4583.59	4173.33	4225.13	4209.23	4301.54	4630.26	4461.54	No
4416.41	4097.95	4276.92	4171.79	4343.08	4620.0	4074.87	4586.15	4175.38	4224.1	4211.79	4306.67	4629.74	4462.56	No
4427.18	4096.41	4284.1	4168.21	4336.92	4612.82	4071.79	4587.69	4174.36	4228.72	4213.85	4309.74	4630.77	4468.72	No
4437.44	4099.49	4293.33	4173.33	4335.38	4614.87	4068.21	4585.64	4171.79	4224.62	4215.38	4313.85	4633.85	4481.54	No
4448.72	4116.41	4300.51	4186.15	4344.1	4617.44	4069.74	4584.62	4173.85	4223.08	4222.56	4316.92	4640.0	4490.26	No
4456.92	4128.21	4303.08	4191.28	4348.72	4614.36	4070.77	4580.51	4178.46	4230.26	4227.18	4316.41	4645.13	4492.82	No
4455.38	4124.1	4302.05	4187.69	4345.13	4613.85	4070.77	4582.05	4188.72	4239.49	4230.77	4316.41	4651.28	4495.38	No
4451.79	4121.03	4297.44	4185.13	4343.08	4616.41	4073.85	4594.87	4201.03	4246.67	4238.46	4318.46	4656.41	4493.33	No
4453.85	4121.03	4296.92	4184.62	4343.59	4614.87	4075.9	4601.03	4201.54	4250.77	4235.38	4317.95	4655.38	4488.21	No
4451.28	4114.87	4294.36	4183.08	4340.51	4614.36	4077.95	4594.87	4190.26	4242.05	4224.1	4311.28	4650.26	4484.1	No
4441.54	4112.31	4286.15	4181.54	4337.44	4614.36	4077.95	4589.23	4176.41	4227.18	4222.56	4307.69	4647.18	4481.03	No
4443.08	4123.08	4284.1	4184.62	4340.51	4604.62	4069.74	4582.05	4169.74	4228.21	4224.1	4304.62	4648.72	4483.59	No
4450.77	4124.62	4285.13	4185.64	4344.1	4602.56	4068.72	4573.85	4163.59	4234.36	4223.08	4301.03	4651.79	4489.74	No
4445.64	4111.28	4282.56	4177.44	4342.05	4613.85	4075.38	4574.87	4164.62	4232.82	4226.67	4303.59	4651.79	4486.15	No
4429.74	4093.33	4280.0	4167.18	4337.44	4617.44	4075.38	4584.1	4182.56	4235.38	4229.74	4307.69	4649.23	4474.36	No
4422.05	4084.62	4280.0	4165.64	4338.97	4615.38	4076.41	4596.41	4204.1	4244.1	4226.67	4305.64	4649.23	4470.26	No
4430.26	4092.82	4280.51	4169.74	4343.59	4618.97	4084.1	4608.21	4213.85	4249.74	4222.56	4302.56	4645.64	4472.82	No
4431.79	4095.9	4278.46	4169.23	4343.08	4620.0	4082.56	4605.13	4200.51	4245.64	4216.92	4299.49	4641.54	4472.31	No
4424.1	4088.72	4276.92	4166.15	4340.51	4615.9	4076.41	4592.31	4184.1	4239.49	4218.46	4297.44	4646.15	4471.28	No
4431.79	4090.77	4283.59	4173.33	4343.59	4614.87	4080.0	4595.38	4195.9	4250.26	4234.36	4309.74	4658.97	4483.59	No
4448.21	4100.51	4300.51	4186.67	4346.15	4610.26	4077.95	4605.13	4204.1	4268.21	4248.72	4328.72	4673.85	4497.95	No
4446.15	4099.49	4303.08	4186.15	4341.54	4604.1	4067.69	4593.33	4180.51	4257.95	4244.1	4325.13	4673.33	4489.74	No
4430.26	4091.79	4288.21	4173.85	4337.44	4607.18	4068.21	4577.44	4165.64	4238.46	4229.23	4308.21	4656.92	4472.31	No
4423.59	4086.15	4279.49	4167.18	4336.41	4608.21	4074.36	4576.41	4174.36	4241.54	4226.15	4307.69	4649.23	4471.79	No
4426.15	4081.03	4280.51	4169.74	4336.41	4608.21	4071.79	4575.9	4175.9	4245.13	4234.87	4316.92	4655.38	4479.49	No
4423.59	4075.9	4277.44	4166.67	4335.9	4611.79	4070.77	4574.36	4176.92	4240.51	4233.85	4310.77	4655.9	4471.79	No
4413.85	4069.23	4271.28	4156.41	4333.85	4610.26	4073.33	4577.44	4182.56	4241.54	4223.08	4299.49	4650.26	4464.1	No
4412.31	4066.15	4274.36	4158.46	4334.87	4607.69	4071.79	4581.03	4181.03	4238.97	4224.1	4302.56	4649.74	4470.26	No
4420.51	4066.67	4281.54	4167.69	4342.05	4611.79	4071.79	4588.21	4185.13	4229.23	4226.67	4311.79	4647.69	4473.33	No
4428.21	4069.74	4287.18	4171.28	4345.64	4610.77	4073.85	4597.95	4194.36	4237.44	4226.15	4314.36	4649.74	4475.38	No
4432.82	4071.79	4293.85	4175.38	4343.08	4597.95	4068.72	4592.31	4192.82	4253.85	4235.38	4316.41	4664.62	4484.62	No
4434.36	4070.77	4296.41	4177.95	4343.08	4596.41	4064.1	4583.59	4183.08	4254.36	4245.64	4321.03	4676.41	4488.21	No
4430.77	4067.69	4291.79	4171.79	4344.1	4609.23	4070.26	4586.67	4181.03	4249.74	4241.03	4314.87	4670.77	4480.51	No
4248.21	3965.64	4252.31	4102.56	4332.31	4628.72	4072.31	4609.74	4197.44	4195.9	4154.87	4258.97	4528.21	4297.44	No
4241.54	3966.15	4245.64	4103.59	4337.95	4620.51	4068.21	4601.54	4188.72	4198.46	4150.26	4253.85	4522.05	4292.31	No
4253.33	4001.54	4254.87	4119.49	4345.64	4610.77	4060.51	4591.28	4175.9	4192.82	4146.67	4254.36	4520.51	4298.97	No
4267.18	4027.69	4265.64	4129.74	4339.49	4609.74	4055.9	4586.15	4169.74	4183.08	4142.05	4257.95	4513.33	4297.95	No
4253.85	4027.18	4248.21	4122.05	4332.31	4607.69	4052.82	4583.59	4165.13	4165.64	4125.64	4246.67	4485.64	4275.38	No
4238.97	4032.82	4232.31	4123.08	4340.51	4604.62	4053.33	4580.51	4157.95	4152.82	4112.31	4229.74	4464.1	4259.49	No
4245.13	4047.18	4241.03	4134.36	4348.72	4612.31	4053.85	4585.13	4163.59	4160.0	4111.28	4228.21	4456.92	4263.59	No
4250.26	4047.18	4250.26	4138.46	4346.67	4620.0	4051.79	4597.44	4178.97	4169.74	4109.23	4232.31	4450.26	4260.51	No
4242.56	4037.44	4244.62	4133.33	4346.15	4616.92	4051.79	4596.41	4172.82	4166.67	4104.62	4228.72	4447.18	4248.72	No
4233.85	4033.33	4234.87	4125.64	4349.23	4613.85	4054.36	4585.64	4157.95	4162.56	4103.59	4223.59	4447.18	4248.21	No
4233.85	4034.87	4233.33	4126.67	4348.72	4616.41	4053.33	4582.56	4156.92	4162.56	4106.15	4224.1	4451.28	4255.9	No
4238.46	4033.85	4242.05	4136.92	4345.13	4615.9	4048.21	4584.62	4166.67	4164.62	4111.28	4229.74	4459.49	4263.59	No
4241.03	4031.28	4248.72	4138.97	4343.59	4613.33	4047.69	4589.74	4173.85	4170.26	4118.46	4233.85	4467.18	4267.18	No
4240.51	4030.77	4248.21	4129.74	4343.59	4615.38	4051.79	4596.92	4177.95	4177.95	4123.08	4237.95	4471.79	4264.62	No
4238.97	4026.67	4247.69	4124.62	4345.13	4615.38	4054.36	4593.33	4179.49	4178.97	4120.51	4241.03	4472.31	4262.05	No
4234.87	4022.56	4240.0	4125.13	4347.18	4613.85	4055.38	4587.69	4172.31	4171.28	4115.38	4236.92	4462.05	4261.03	No
4229.74	4024.1	4230.26	4122.05	4343.59	4613.85	4054.36	4588.21	4164.1	4162.05	4111.79	4227.69	4454.36	4247.69	No
4224.1	4022.56	4230.77	4121.54	4339.49	4613.33	4052.82	4587.69	4166.15	4158.97	4107.18	4226.67	4456.41	4233.85	No
4221.03	4016.41	4231.79	4121.54	4341.03	4611.28	4053.85	4591.79	4169.74	4161.03	4105.64	4230.77	4453.85	4243.08	No
4225.64	4014.87	4231.28	4120.51	4341.54	4611.28	4053.33	4596.41	4168.72	4166.67	4115.9	4233.85	4460.0	4262.05	No
4235.9	4018.97	4239.49	4125.13	4340.0	4613.33	4054.36	4600.0	4175.9	4174.87	4128.72	4240.51	4477.44	4271.28	No
4241.03	4024.62	4248.72	4136.41	4347.18	4617.95	4062.05	4607.69	4191.79	4187.18	4133.33	4251.28	4484.62	4275.9	No
4243.59	4027.69	4250.77	4139.49	4350.77	4620.0	4062.05	4614.36	4199.49	4196.92	4136.92	4256.41	4481.54	4277.95	No
4241.54	4024.1	4248.21	4133.33	4344.1	4615.9	4052.31	4609.23	4189.23	4191.28	4137.95	4250.26	4483.59	4275.38	No
4235.38	4021.03	4245.64	4133.85	4345.13	4615.9	4051.28	4603.08	4182.05	4178.46	4134.36	4242.56	4484.1	4268.21	No
4233.33	4026.67	4245.64	4137.44	4351.28	4619.49	4058.97	4605.13	4185.13	4179.49	4132.82	4244.1	4481.54	4263.08	No
4241.03	4031.28	4248.21	4137.44	4349.23	4615.38	4060.0	4601.03	4184.1	4187.69	4132.31	4248.72	4485.64	4268.21	No
4247.69	4031.79	4250.77	4140.0	4342.05	4612.82	4057.95	4596.41	4186.15	4190.26	4135.38	4250.26	4486.15	4276.41	No
4244.62	4027.69	4251.79	4138.97	4340.0	4614.87	4060.0	4602.05	4190.77	4187.69	4139.49	4251.28	4484.62	4278.97	No
4243.59	4025.13	4251.28	4135.38	4342.05	4615.38	4060.0	4602.05	4180.51	4183.59	4135.38	4252.31	4485.64	4281.54	No
4251.79	4033.85	4250.26	4137.44	4347.69	4615.38	4055.9	4592.31	4172.31	4181.03	4130.77	4249.23	4488.72	4281.54	No
4249.74	4040.51	4248.21	4140.0	4351.28	4617.44	4053.33	4591.28	4182.05	4181.03	4131.28	4244.62	4487.18	4273.33	No
4236.41	4036.41	4246.67	4137.95	4350.26	4617.44	4054.36	4597.44	4188.21	4184.1	4134.87	4242.56	4483.08	4269.23	No
4239.49	4035.38	4249.74	4139.49	4349.74	4615.9	4054.36	4595.9	4183.08	4187.18	4137.95	4245.64	4486.15	4275.38	No
4248.21	4037.95	4251.28	4140.51	4349.23	4615.9	4053.85	4592.31	4175.38	4184.62	4134.36	4246.15	4489.23	4277.44	No
4240.51	4032.31	4246.67	4133.33	4346.15	4617.95	4053.85	4594.87	4176.41	4180.0	4130.26	4242.56	4485.13	4275.38	No
4237.44	4026.67	4245.13	4133.33	4343.59	4617.44	4054.87	4600.51	4186.15	4183.59	4134.87	4245.13	4482.56	4278.97	No
4247.18	4027.69	4249.23	4138.46	4342.56	4613.85	4058.46	4596.92	4181.54	4185.64	4136.92	4250.77	4486.67	4281.54	No
4243.59	4025.13	4247.69	4135.9	4341.54	4612.82	4058.97	4590.77	4170.26	4180.51	4130.77	4246.15	4483.59	4271.28	No
4229.23	4017.44	4241.03	4127.18	4340.0	4616.41	4053.85	4592.82	4170.26	4175.9	4125.64	4236.41	4474.87	4260.51	No
4230.26	4015.38	4242.05	4123.59	4342.56	4614.87	4049.74	4588.72	4170.77	4173.85	4123.59	4233.85	4475.9	4266.15	No
4240.0	4021.03	4245.13	4129.74	4345.64	4612.31	4050.77	4584.62	4166.67	4173.33	4127.69	4238.97	4485.13	4269.23	No
4241.03	4026.15	4242.56	4135.9	4343.59	4614.36	4050.26	4592.31	4169.74	4175.9	4134.87	4243.08	4488.21	4264.1	No
4241.54	4023.59	4244.62	4137.44	4341.54	4614.36	4046.67	4595.9	4177.95	4180.51	4132.82	4245.64	4482.56	4269.23	No
4242.56	4020.0	4249.74	4132.82	4341.03	4611.28	4048.72	4595.9	4182.56	4181.54	4130.77	4244.62	4481.54	4279.49	No
4239.49	4020.0	4248.72	4126.15	4340.0	4613.85	4053.33	4605.13	4183.59	4180.0	4138.46	4243.08	4492.31	4281.54	No
4237.95	4020.0	4249.23	4129.23	4340.0	4617.95	4055.9	4608.21	4180.51	4177.95	4139.49	4245.13	4494.36	4279.49	No
4237.95	4017.95	4251.79	4133.85	4340.0	4616.92	4056.92	4603.59	4181.54	4183.59	4130.77	4249.74	4486.15	4277.95	No
4238.46	4020.51	4249.23	4131.28	4341.03	4616.41	4056.92	4604.1	4185.64	4189.23	4132.82	4250.77	4487.18	4276.92	No
4245.64	4026.67	4247.69	4130.26	4344.1	4616.92	4053.33	4602.56	4182.05	4185.13	4142.05	4252.31	4495.9	4284.62	No
4253.33	4026.67	4251.79	4136.41	4346.67	4614.36	4050.26	4594.36	4174.36	4184.62	4140.51	4255.38	4499.49	4296.41	No
4251.79	4026.15	4254.36	4140.0	4346.67	4614.36	4051.79	4586.15	4170.77	4188.72	4134.36	4252.82	4496.92	4290.77	No
4245.13	4023.59	4250.26	4135.9	4344.62	4613.85	4050.77	4577.95	4163.59	4180.51	4130.77	4243.08	4489.23	4269.23	No
4236.41	4011.28	4246.67	4129.23	4342.56	4610.77	4042.56	4573.33	4153.85	4165.64	4124.62	4235.9	4480.51	4258.97	No
4234.87	4009.74	4247.69	4129.23	4342.56	4611.28	4038.97	4578.46	4165.13	4170.26	4125.64	4238.97	4488.21	4275.9	No
4247.18	4021.03	4249.23	4137.44	4348.21	4615.9	4047.18	4588.72	4185.13	4186.67	4136.41	4249.74	4500.0	4290.77	No
4253.33	4024.1	4250.77	4140.51	4351.79	4624.62	4055.9	4595.9	4187.18	4188.21	4144.1	4256.41	4502.56	4285.13	No
4249.23	4022.05	4257.44	4137.95	4347.69	4631.79	4059.49	4598.97	4178.97	4183.59	4143.59	4255.9	4501.54	4279.49	No
4248.21	4023.59	4264.62	4141.54	4343.08	4630.26	4060.51	4598.46	4177.44	4184.1	4138.97	4254.87	4499.49	4284.62	No
4248.21	4021.54	4263.08	4140.51	4342.05	4622.56	4062.56	4596.92	4184.62	4190.26	4134.36	4253.85	4498.97	4287.69	No
4246.15	4017.95	4261.03	4136.41	4342.05	4618.46	4066.67	4601.03	4190.26	4196.41	4136.92	4253.85	4502.56	4279.49	No
4243.59	4011.79	4262.05	4138.46	4336.92	4616.92	4066.15	4605.64	4186.67	4198.46	4137.95	4251.28	4501.03	4268.72	No
4239.49	4004.1	4256.92	4131.79	4332.82	4615.38	4058.97	4604.1	4186.15	4194.36	4130.77	4244.1	4494.36	4270.77	No
4245.13	4012.82	4249.23	4124.1	4338.97	4616.41	4057.44	4603.08	4191.28	4191.28	4135.38	4245.64	4501.03	4284.62	No
4250.77	4022.56	4248.72	4131.28	4346.15	4620.51	4062.05	4605.13	4187.18	4188.72	4136.41	4247.69	4495.38	4273.33	No
4237.44	4008.21	4248.21	4135.38	4344.62	4625.64	4063.59	4604.62	4177.95	4182.05	4119.49	4238.97	4471.28	4251.28	No
4230.26	3997.44	4246.15	4131.28	4343.08	4623.59	4063.08	4605.64	4181.54	4183.08	4123.08	4235.38	4485.13	4269.23	No
4247.18	4002.05	4253.33	4132.31	4342.05	4617.44	4063.59	4609.23	4190.77	4190.77	4151.28	4246.67	4530.26	4305.13	No
4256.92	3992.31	4263.59	4129.23	4333.85	4618.46	4066.15	4610.26	4192.31	4198.46	4169.74	4263.59	4556.92	4315.9	No
4253.33	3972.31	4265.64	4118.46	4327.69	4620.0	4067.18	4610.77	4192.31	4212.31	4177.95	4275.38	4568.21	4315.9	No
4258.46	3965.13	4263.59	4118.97	4331.28	4618.97	4067.69	4619.49	4205.13	4226.15	4183.59	4278.46	4582.05	4325.13	No
4268.21	3966.15	4264.62	4123.08	4333.85	4621.54	4066.67	4628.72	4221.03	4232.82	4183.08	4278.46	4585.13	4329.23	No
4269.74	3967.18	4269.23	4120.51	4334.87	4626.15	4063.59	4630.26	4219.49	4230.77	4185.64	4280.0	4581.54	4323.59	No
4264.62	3966.15	4270.26	4120.51	4340.0	4627.69	4064.1	4626.67	4208.72	4222.05	4188.72	4276.92	4583.08	4323.59	No
4258.97	3960.51	4263.59	4119.49	4338.46	4626.67	4066.67	4624.1	4209.23	4219.49	4178.97	4268.72	4578.97	4321.03	No
4257.44	3960.51	4260.0	4117.95	4333.85	4624.62	4066.67	4623.59	4211.79	4224.62	4176.41	4269.23	4575.38	4309.74	No
4257.44	3962.56	4266.67	4121.03	4335.38	4621.54	4068.72	4620.51	4206.15	4226.67	4186.67	4278.46	4578.46	4311.28	No
4254.87	3957.44	4268.72	4120.51	4334.87	4625.64	4077.95	4621.54	4206.67	4222.05	4187.18	4284.62	4581.03	4325.64	No
4259.49	3958.97	4263.59	4118.46	4335.9	4631.79	4082.56	4627.18	4213.85	4222.56	4183.08	4284.1	4584.1	4330.26	No
4266.15	3963.08	4269.74	4120.0	4339.49	4625.64	4075.38	4625.64	4214.36	4229.23	4185.64	4282.56	4586.67	4327.18	No
4263.59	3958.46	4278.46	4121.03	4330.77	4615.9	4067.69	4622.05	4208.21	4228.72	4185.64	4281.54	4585.13	4323.08	No
4261.03	3954.87	4277.44	4120.0	4323.08	4615.9	4068.72	4623.59	4205.13	4222.05	4185.13	4282.56	4583.59	4323.08	No
4265.64	3957.95	4277.95	4122.56	4331.28	4623.08	4075.38	4626.67	4207.69	4223.08	4188.72	4287.69	4585.64	4326.67	No
4263.59	3957.44	4274.36	4117.95	4328.72	4626.15	4078.97	4629.23	4211.28	4229.74	4187.69	4286.67	4583.08	4318.46	No
4257.95	3952.82	4266.67	4109.74	4319.49	4626.67	4078.46	4629.74	4214.36	4229.23	4184.62	4281.03	4578.46	4314.36	No
4262.56	3953.85	4273.85	4116.92	4327.18	4624.1	4074.87	4620.51	4209.23	4225.64	4191.28	4283.08	4587.69	4328.72	No
4268.72	3958.97	4283.08	4126.67	4335.38	4621.03	4070.26	4612.82	4198.97	4225.13	4193.33	4287.69	4596.92	4331.79	No
4269.23	3965.64	4281.03	4124.1	4332.31	4625.13	4067.18	4614.87	4193.33	4218.97	4186.67	4288.21	4589.74	4322.05	No
4269.23	3965.64	4277.44	4121.54	4331.79	4624.62	4062.56	4609.23	4195.38	4213.33	4181.54	4287.18	4583.59	4321.54	No
4266.15	3958.46	4277.44	4124.62	4332.31	4615.38	4054.87	4600.0	4198.46	4217.95	4179.49	4282.05	4586.15	4322.05	No
4262.56	3964.1	4276.41	4128.21	4334.36	4615.9	4053.33	4603.08	4196.41	4228.21	4186.15	4278.46	4591.28	4319.49	No
4261.03	3972.31	4271.28	4128.21	4338.97	4626.15	4056.92	4610.26	4196.41	4227.69	4195.9	4282.05	4593.85	4322.05	No
4257.95	3966.15	4265.13	4127.69	4337.44	4627.69	4056.92	4611.28	4200.0	4220.0	4190.26	4280.51	4587.69	4320.0	No
4259.49	3965.13	4270.26	4132.31	4336.41	4622.05	4054.87	4610.77	4206.15	4223.08	4181.54	4275.9	4585.13	4323.08	No
4267.18	3977.44	4275.38	4140.0	4343.08	4623.59	4054.36	4612.31	4205.13	4227.18	4186.67	4276.92	4592.31	4332.31	No
4265.13	3976.41	4266.67	4133.85	4340.51	4628.72	4057.44	4612.31	4197.44	4217.44	4187.18	4278.46	4590.26	4311.28	No
4258.46	3963.08	4260.51	4121.54	4329.23	4627.18	4058.97	4609.74	4195.9	4210.77	4179.49	4279.49	4581.03	4291.28	No
4262.56	3965.64	4265.13	4125.64	4333.33	4625.13	4056.92	4608.21	4204.62	4217.95	4186.15	4281.03	4587.69	4318.97	No
4268.72	3971.79	4266.67	4130.26	4342.05	4629.74	4058.97	4614.87	4214.36	4229.23	4196.92	4282.56	4596.41	4340.51	No
4265.64	3965.13	4264.62	4123.08	4337.95	4632.82	4066.15	4621.03	4215.38	4233.85	4192.31	4282.05	4590.77	4325.13	No
4266.67	3965.64	4267.18	4125.13	4334.87	4630.26	4070.26	4616.92	4210.26	4230.77	4192.31	4280.0	4592.82	4328.72	No
4272.31	3972.82	4273.33	4132.82	4337.95	4631.28	4069.23	4615.38	4205.13	4232.82	4200.0	4280.0	4600.0	4338.46	No
4271.79	3969.74	4275.9	4130.26	4334.87	4631.28	4067.18	4616.92	4207.18	4235.9	4195.38	4285.13	4592.31	4325.13	No
4276.41	3967.18	4276.92	4130.26	4332.31	4626.67	4065.13	4615.9	4208.72	4229.23	4190.26	4292.82	4591.79	4332.31	No
4290.77	3974.87	4283.08	4137.95	4336.92	4628.72	4062.56	4616.41	4207.69	4228.21	4203.08	4300.0	4615.38	4358.46	No
4294.87	3974.87	4284.62	4136.41	4337.44	4631.28	4057.95	4616.41	4207.69	4239.49	4213.33	4298.97	4630.26	4360.0	No
4293.33	3969.74	4281.54	4133.85	4335.38	4630.77	4054.36	4613.85	4202.56	4237.44	4207.69	4289.74	4623.08	4350.77	No
4299.49	3973.85	4282.56	4138.46	4336.92	4632.31	4057.44	4615.9	4204.1	4227.69	4203.08	4288.21	4616.92	4349.74	No
4295.38	3968.72	4282.05	4135.9	4333.85	4633.33	4062.05	4618.46	4203.59	4228.72	4201.54	4295.38	4615.38	4344.62	No
4284.1	3959.49	4280.0	4131.79	4331.28	4626.67	4058.97	4610.26	4191.28	4226.67	4201.03	4296.41	4609.74	4340.0	No
4288.72	3966.67	4281.54	4136.41	4335.38	4624.62	4061.03	4607.69	4192.31	4222.05	4204.1	4293.85	4610.77	4344.62	No
4291.79	3968.72	4282.56	4133.85	4335.38	4632.82	4073.85	4621.54	4211.28	4229.74	4205.64	4291.28	4617.44	4347.18	No
4281.03	3960.0	4279.49	4126.15	4328.21	4636.92	4080.51	4630.77	4215.38	4236.41	4206.67	4291.28	4618.46	4344.1	No
4281.03	3961.03	4278.46	4130.77	4329.23	4632.31	4075.9	4627.69	4202.56	4231.28	4210.26	4293.85	4615.9	4341.03	No
4289.23	3969.23	4280.51	4138.97	4338.97	4630.26	4071.79	4620.0	4201.03	4225.13	4210.77	4297.95	4618.97	4348.72	No
4293.33	3969.74	4282.05	4137.95	4344.1	4633.85	4073.33	4621.54	4211.79	4227.69	4213.85	4303.08	4622.56	4353.85	No
4294.87	3968.72	4283.59	4137.95	4343.59	4632.31	4075.38	4627.18	4207.69	4233.33	4214.87	4303.08	4621.54	4347.18	No
4291.28	3967.18	4283.08	4141.03	4344.62	4632.82	4075.9	4621.03	4191.79	4227.18	4205.64	4296.41	4611.79	4341.03	No
4278.97	3960.0	4280.51	4135.38	4340.51	4636.92	4077.44	4618.46	4186.67	4211.79	4194.36	4289.74	4599.49	4334.87	No
4277.44	3955.38	4276.41	4126.67	4335.38	4635.9	4080.0	4624.1	4193.85	4211.79	4194.87	4289.23	4601.03	4337.95	No
4288.72	3957.95	4278.46	4125.64	4338.46	4635.38	4081.03	4623.08	4198.97	4226.67	4206.15	4294.87	4615.38	4345.64	No
4288.72	3963.59	4280.0	4126.15	4338.46	4637.95	4082.56	4622.56	4203.08	4231.79	4212.31	4300.0	4617.95	4343.59	No
4280.0	3963.59	4271.79	4124.1	4333.33	4635.9	4085.64	4631.79	4208.72	4227.18	4208.72	4297.44	4610.77	4340.0	No
4280.0	3958.97	4271.28	4123.59	4337.44	4634.87	4085.64	4634.36	4212.82	4234.87	4210.77	4291.79	4614.87	4348.21	No
4287.18	3960.51	4276.41	4122.05	4345.13	4636.92	4085.64	4630.26	4215.38	4245.13	4219.49	4291.28	4624.1	4358.46	No
4285.13	3962.05	4271.28	4118.97	4342.56	4637.95	4088.72	4632.82	4212.31	4238.97	4218.46	4292.82	4623.08	4353.33	No
[truncated: 12,981 more rows]
