# Supplementary material for: The accuracy of Random Forest performance can be improved by conducting a feature selection with a balancing strategy
Source: PeerJ Comput Sci. 2022 Jul 14;8:e1041. doi: 10.7717/peerj-cs.1041 (PMC9299283; doi:10.7717/peerj-cs.1041)
Supplement: Supplemental Information 4 — This dataset is a subset of the 1987 National Indonesia contraceptive prevalence survey [file peerj-cs-08-1041-s004.csv]

Wife age	Wife education	Husband education	Number of children ever born	Wife religion	Wife now working?	Husband occupation	Standard ofliving index	Media exposure	Contraceptive method used
24	2	3	3	1	1	2	3	0	No-use
45	1	3	10	1	1	3	4	0	No-use
43	2	3	7	1	1	3	4	0	No-use
42	3	2	9	1	1	3	3	0	No-use
36	3	3	8	1	1	3	2	0	No-use
19	4	4	0	1	1	3	3	0	No-use
38	2	3	6	1	1	3	2	0	No-use
21	3	3	1	1	0	3	2	0	No-use
27	2	3	3	1	1	3	4	0	No-use
45	1	1	8	1	1	2	2	1	No-use
38	1	3	2	1	0	3	3	1	No-use
42	1	4	4	1	1	1	3	0	No-use
44	4	4	1	1	0	1	4	0	No-use
42	2	4	1	1	0	3	3	0	No-use
38	3	4	2	1	1	2	3	0	No-use
26	2	4	0	1	1	4	1	0	No-use
48	1	1	7	1	1	2	4	0	No-use
39	2	2	6	1	1	2	4	0	No-use
37	2	2	8	1	1	2	3	0	No-use
39	2	1	5	1	1	2	1	1	No-use
26	3	4	1	1	0	4	1	0	No-use
24	3	4	0	1	0	3	1	0	No-use
46	4	4	1	0	1	1	4	0	No-use
39	4	4	1	1	1	1	4	0	No-use
48	4	4	5	1	1	1	4	0	No-use
40	2	4	8	1	1	3	3	0	No-use
38	4	4	1	1	0	1	4	0	No-use
29	4	4	0	1	0	1	4	0	No-use
24	4	4	0	1	0	2	2	0	No-use
43	1	2	8	1	1	2	4	0	No-use
31	3	4	2	1	1	1	4	0	No-use
31	4	4	2	1	1	3	2	0	No-use
26	2	4	0	1	0	1	2	0	No-use
33	2	2	2	1	1	3	1	0	No-use
24	2	3	1	1	1	3	3	0	No-use
42	1	3	9	1	1	3	2	1	No-use
43	1	2	8	1	0	3	1	0	No-use
25	3	3	4	1	1	3	2	0	No-use
42	2	2	3	1	1	3	4	0	No-use
28	2	2	1	1	1	2	4	0	No-use
28	1	1	3	1	1	3	1	0	No-use
47	2	3	0	1	0	1	3	0	No-use
48	2	4	2	1	1	1	3	0	No-use
40	4	4	2	0	1	1	4	0	No-use
28	2	2	1	1	1	3	2	0	No-use
25	1	4	1	1	1	2	1	0	No-use
32	4	4	2	1	1	2	3	0	No-use
45	4	4	0	1	1	2	4	0	No-use
26	4	4	1	1	1	1	4	0	No-use
26	4	4	0	1	0	1	4	0	No-use
31	4	4	0	1	0	1	4	0	No-use
49	4	4	7	0	1	2	4	0	No-use
40	3	4	8	1	1	3	3	0	No-use
34	4	4	1	0	0	2	3	0	No-use
36	2	4	5	1	1	2	3	0	No-use
20	2	2	2	1	1	2	2	1	No-use
43	4	4	5	1	0	1	4	0	No-use
37	3	4	7	1	1	2	1	0	No-use
21	2	3	0	1	1	3	4	0	No-use
49	4	4	6	1	1	1	2	0	No-use
42	3	3	10	1	1	3	3	0	No-use
20	2	3	1	1	1	2	3	0	No-use
47	1	2	2	1	0	1	3	0	No-use
22	2	3	1	1	1	2	1	0	No-use
27	2	4	1	1	0	1	3	0	No-use
24	2	4	1	1	1	3	1	0	No-use
44	4	2	8	1	1	3	3	0	No-use
30	2	3	3	1	1	3	1	0	No-use
23	3	4	2	1	1	3	4	0	No-use
25	4	4	1	1	0	3	3	0	No-use
47	2	3	4	1	1	2	3	0	No-use
48	2	3	8	1	1	1	4	0	No-use
29	2	3	1	1	1	1	1	0	No-use
29	2	3	1	1	1	1	2	0	No-use
21	3	4	0	1	1	2	3	0	No-use
21	3	4	1	1	1	2	3	0	No-use
29	4	4	0	1	0	2	4	0	No-use
45	3	4	3	1	1	1	4	0	No-use
33	2	3	2	1	1	3	2	0	No-use
38	4	4	1	1	0	1	4	0	No-use
24	4	4	0	0	1	1	4	0	No-use
49	4	4	6	0	0	1	4	0	No-use
24	2	4	1	1	0	4	4	0	No-use
28	4	4	0	0	0	1	4	0	No-use
30	4	4	2	1	1	1	4	0	No-use
33	4	4	2	1	1	1	4	0	No-use
25	4	4	1	1	1	1	3	0	No-use
35	4	4	3	0	1	1	4	0	No-use
27	2	4	4	1	1	1	4	0	No-use
24	2	2	3	1	0	2	1	0	No-use
25	2	3	0	1	1	2	1	0	No-use
46	2	4	6	1	1	1	4	0	No-use
26	2	2	3	1	1	2	1	0	No-use
38	2	2	1	1	0	3	2	0	No-use
47	1	2	3	1	1	1	3	0	No-use
41	1	3	10	1	1	2	3	1	No-use
41	2	3	1	1	0	2	3	0	No-use
28	4	4	5	1	1	2	1	0	No-use
17	2	2	3	1	1	3	1	0	No-use
27	2	3	5	1	1	2	1	0	No-use
27	1	2	4	1	1	3	1	1	No-use
19	2	3	0	1	0	2	2	0	No-use
27	2	4	3	1	0	3	2	0	No-use
26	4	3	4	1	1	2	3	0	No-use
23	2	4	2	1	1	3	3	0	No-use
40	3	3	3	1	1	3	2	0	No-use
22	4	4	0	1	1	1	1	0	No-use
44	3	4	4	1	0	1	3	0	No-use
29	2	3	2	1	1	3	1	0	No-use
26	2	3	3	1	1	3	1	0	No-use
45	4	4	1	1	0	3	3	0	No-use
32	3	3	7	1	0	2	3	0	No-use
21	4	4	1	1	1	1	4	0	No-use
31	2	2	4	1	1	3	3	0	No-use
21	3	4	0	1	1	1	3	0	No-use
37	4	4	1	1	1	1	4	0	No-use
34	4	4	3	0	0	3	3	0	No-use
44	3	4	1	1	1	1	3	0	No-use
49	4	3	5	1	1	2	3	0	No-use
26	2	3	2	1	1	3	3	0	No-use
38	1	2	1	1	1	2	4	1	No-use
36	2	3	5	1	1	2	3	0	No-use
26	3	4	2	1	1	3	3	0	No-use
20	2	3	1	0	1	3	2	0	No-use
44	2	1	3	1	0	3	2	0	No-use
31	3	4	2	1	1	1	2	1	No-use
45	4	4	1	1	1	1	3	0	No-use
36	2	3	2	1	1	3	2	1	No-use
43	1	3	2	1	0	2	2	1	No-use
25	3	4	0	1	1	1	3	0	No-use
48	3	4	3	1	1	3	1	0	No-use
30	4	4	0	0	0	1	3	0	No-use
48	1	2	8	1	1	3	1	0	No-use
28	3	4	1	1	1	3	1	1	No-use
26	4	4	1	1	1	1	3	0	No-use
26	3	3	3	1	0	2	4	0	No-use
24	4	4	2	1	1	3	3	0	No-use
21	3	3	2	1	1	2	2	0	No-use
30	4	4	2	0	1	3	1	0	No-use
20	4	4	1	1	1	1	4	0	No-use
33	4	4	2	1	1	1	3	0	No-use
30	4	4	0	0	0	3	3	0	No-use
47	4	4	1	1	0	1	3	0	No-use
35	4	4	2	0	1	3	3	0	No-use
30	2	4	2	1	1	3	4	0	No-use
33	4	4	3	1	1	1	4	0	No-use
45	4	4	4	1	1	2	3	0	No-use
41	4	4	2	1	1	1	4	0	No-use
32	4	4	1	1	0	1	3	0	No-use
43	4	4	5	1	1	1	4	0	No-use
44	4	4	3	1	1	2	4	0	No-use
21	1	3	4	1	1	3	2	0	No-use
44	3	4	2	1	1	1	4	1	No-use
23	4	4	2	1	1	2	4	0	No-use
47	1	2	4	1	1	2	2	0	No-use
47	1	1	7	1	1	2	3	1	No-use
35	4	4	2	1	0	2	4	0	No-use
32	2	4	4	1	1	3	2	0	No-use
45	1	4	5	1	1	1	2	1	No-use
22	2	2	2	1	1	3	1	0	No-use
23	1	1	3	1	1	2	1	1	No-use
30	4	4	0	1	0	1	4	0	No-use
44	1	3	0	1	1	2	3	0	No-use
40	3	3	1	1	0	3	3	0	No-use
34	4	4	4	1	1	2	3	0	No-use
37	3	4	1	1	1	2	4	0	No-use
49	3	4	5	1	1	1	4	0	No-use
26	4	4	1	1	1	1	4	0	No-use
22	4	4	0	1	1	2	4	0	No-use
20	3	4	0	1	0	2	4	0	No-use
47	4	4	4	1	1	1	4	0	No-use
49	2	2	8	1	0	3	1	0	No-use
22	2	4	1	1	1	2	4	0	No-use
22	3	3	2	1	1	3	4	0	No-use
25	3	2	2	1	1	3	2	0	No-use
32	2	4	0	1	0	3	4	0	No-use
28	4	4	0	0	1	1	3	0	No-use
30	2	4	4	1	0	1	4	0	No-use
45	2	4	2	1	0	2	4	0	No-use
49	2	1	10	1	0	2	4	0	No-use
34	4	4	2	1	0	1	4	0	No-use
25	2	4	1	1	1	2	2	0	No-use
42	1	3	12	1	1	3	3	0	No-use
48	2	1	3	1	0	4	3	0	No-use
35	3	4	5	1	0	2	2	0	No-use
33	2	3	1	1	1	3	4	0	No-use
20	2	4	0	1	1	3	2	0	No-use
36	2	3	4	1	1	3	1	1	No-use
19	3	3	2	1	1	3	2	0	No-use
27	3	2	3	1	1	3	2	0	No-use
30	1	2	4	1	1	4	1	0	No-use
31	3	4	3	1	0	3	2	0	No-use
44	1	1	11	1	1	4	1	1	No-use
24	3	3	2	1	1	3	3	0	No-use
18	3	4	0	1	0	3	1	0	No-use
45	1	2	6	1	1	3	3	1	No-use
25	2	2	3	1	0	3	1	0	No-use
36	3	4	6	1	1	2	4	0	No-use
30	1	1	5	1	1	2	2	0	No-use
32	2	4	2	1	1	3	3	0	No-use
42	1	4	11	0	1	2	2	1	No-use
22	2	4	0	1	1	3	3	0	No-use
36	2	4	2	1	0	2	4	0	No-use
27	2	3	2	1	1	3	3	0	No-use
40	3	4	1	1	1	1	2	0	No-use
22	2	3	2	1	1	3	1	0	No-use
26	2	4	0	1	1	3	1	0	No-use
31	3	4	0	1	0	2	3	0	No-use
32	4	4	1	1	1	1	4	0	No-use
34	2	3	3	1	0	3	2	0	No-use
40	3	3	1	0	1	3	4	0	No-use
45	1	2	1	1	0	3	3	0	No-use
26	3	4	3	1	1	3	2	0	No-use
48	1	3	5	1	1	3	2	0	No-use
43	1	3	8	1	1	3	1	0	No-use
27	3	4	2	1	0	2	2	0	No-use
42	3	2	1	1	1	3	3	0	No-use
34	3	2	8	1	0	2	3	1	No-use
32	3	2	4	1	1	2	2	1	No-use
31	3	3	2	1	0	2	3	0	No-use
22	2	3	1	1	1	3	3	0	No-use
27	3	4	0	1	1	3	3	0	No-use
37	1	2	2	1	1	2	2	1	No-use
22	1	2	0	1	1	2	4	0	No-use
47	4	4	4	1	1	1	4	0	No-use
32	4	4	4	1	0	1	3	0	No-use
37	3	3	2	1	1	1	4	0	No-use
45	1	3	1	1	1	2	3	1	No-use
47	1	4	8	1	1	3	3	0	No-use
28	3	4	0	1	1	3	2	0	No-use
48	1	3	4	1	1	3	4	1	No-use
26	2	4	1	1	1	1	3	0	No-use
21	3	4	0	1	0	3	1	0	No-use
20	2	3	1	1	1	2	4	0	No-use
39	1	1	5	1	0	3	1	1	No-use
27	2	3	1	1	0	3	4	0	No-use
37	2	3	5	1	0	3	2	0	No-use
24	4	4	1	1	1	3	3	0	No-use
39	3	3	6	1	1	3	3	0	No-use
20	3	3	1	1	1	2	3	0	No-use
19	3	4	1	1	1	2	3	0	No-use
40	3	3	4	1	1	2	2	0	No-use
41	1	4	4	1	1	3	3	0	No-use
22	4	4	2	1	1	1	3	0	No-use
32	3	4	4	1	1	1	4	0	No-use
34	4	4	2	0	1	1	4	0	No-use
34	4	4	2	1	0	1	3	0	No-use
23	4	4	2	1	1	1	4	0	No-use
27	4	4	1	1	1	1	2	0	No-use
46	3	2	11	1	0	2	2	1	No-use
34	4	4	3	0	1	1	2	0	No-use
33	4	4	5	1	1	3	3	0	No-use
25	3	3	1	1	1	3	2	0	No-use
26	4	4	1	1	0	1	4	0	No-use
48	1	3	4	1	1	3	3	1	No-use
36	4	4	2	1	1	3	3	0	No-use
38	3	4	2	0	1	2	4	0	No-use
44	1	2	7	1	1	3	4	0	No-use
44	2	2	1	1	0	3	2	0	No-use
39	3	3	1	0	1	3	4	0	No-use
47	1	2	7	1	0	3	2	0	No-use
43	1	3	5	1	0	3	2	0	No-use
29	3	3	3	1	0	2	4	0	No-use
22	3	3	0	1	1	2	2	0	No-use
31	2	4	5	1	1	3	2	0	No-use
22	4	4	0	1	1	1	3	0	No-use
45	3	4	6	1	1	2	4	0	No-use
42	3	4	10	1	0	3	2	0	No-use
38	3	3	7	1	1	3	1	0	No-use
47	1	1	6	1	0	3	1	0	No-use
30	4	4	2	1	1	1	4	0	No-use
28	3	4	1	1	1	3	4	0	No-use
25	3	4	1	1	1	2	1	0	No-use
49	2	4	6	0	1	2	3	0	No-use
23	3	4	2	1	0	2	3	0	No-use
35	3	4	1	0	1	2	3	0	No-use
47	2	1	5	0	1	2	4	0	No-use
35	2	3	0	1	1	2	4	0	No-use
44	3	4	6	1	1	3	4	0	No-use
48	4	4	3	1	1	2	4	0	No-use
43	2	3	6	1	0	3	3	0	No-use
21	2	4	2	1	1	3	1	0	No-use
22	4	4	0	1	1	1	4	0	No-use
41	3	3	5	1	1	3	4	0	No-use
29	2	4	2	1	0	4	4	1	No-use
44	4	4	5	0	1	2	4	0	No-use
22	4	4	0	1	0	1	4	0	No-use
23	2	4	4	1	1	3	3	0	No-use
22	2	1	0	1	1	3	2	0	No-use
35	1	3	0	1	1	2	2	1	No-use
24	4	4	1	1	1	2	2	0	No-use
36	4	4	4	1	1	1	4	0	No-use
47	1	2	2	1	1	2	4	0	No-use
40	4	4	3	1	1	3	4	0	No-use
29	4	4	1	1	1	1	3	0	No-use
49	3	4	6	1	1	1	4	0	No-use
49	3	4	9	1	1	1	4	0	No-use
47	4	4	2	1	1	1	4	0	No-use
28	4	4	3	0	1	1	4	0	No-use
26	4	4	1	1	1	1	4	0	No-use
29	1	2	7	1	1	2	4	0	No-use
29	4	2	0	1	0	2	2	0	No-use
25	3	3	1	1	1	3	4	0	No-use
24	2	4	2	1	1	3	4	0	No-use
23	4	4	1	1	0	2	4	0	No-use
23	4	4	2	1	0	3	3	0	No-use
44	1	2	2	1	1	2	4	0	No-use
39	3	4	6	1	1	1	4	0	No-use
21	3	3	0	1	1	2	2	0	No-use
22	3	4	2	1	1	2	3	0	No-use
47	3	4	3	1	1	2	3	0	No-use
36	3	3	2	1	0	2	4	0	No-use
25	1	4	2	1	0	3	3	1	No-use
40	4	4	2	1	1	3	4	0	No-use
36	2	2	0	0	0	3	3	0	No-use
37	2	3	5	0	0	2	4	0	No-use
28	1	4	2	1	0	2	3	0	No-use
30	3	3	5	1	0	3	4	0	No-use
16	3	4	1	1	1	3	3	0	No-use
32	2	3	4	0	1	2	4	0	No-use
40	4	4	3	0	1	3	4	0	No-use
40	1	1	2	1	0	3	4	0	No-use
45	3	4	2	0	1	1	4	0	No-use
21	1	3	0	1	0	3	4	1	No-use
28	4	4	1	0	1	1	3	0	No-use
25	4	4	1	0	1	2	3	0	No-use
44	1	3	4	1	1	3	3	1	No-use
35	4	4	2	0	1	3	4	0	No-use
49	4	4	4	1	1	3	4	0	No-use
39	3	4	1	0	1	3	4	0	No-use
32	3	4	1	0	1	2	4	0	No-use
35	1	2	0	1	0	4	4	0	No-use
21	1	2	1	1	0	3	4	0	No-use
47	4	4	1	0	1	1	4	0	No-use
27	4	4	1	0	1	3	4	0	No-use
31	2	2	8	1	1	2	2	1	No-use
34	4	3	0	0	0	3	3	0	No-use
30	4	4	3	1	0	2	4	0	No-use
25	4	4	0	1	0	2	4	0	No-use
28	3	4	3	1	1	2	1	0	No-use
30	2	3	4	1	0	3	2	0	No-use
42	3	3	8	1	1	4	3	0	No-use
23	4	4	0	0	1	2	4	0	No-use
45	3	4	3	0	1	3	4	0	No-use
21	4	4	1	1	1	3	3	0	No-use
28	4	4	1	0	1	2	4	0	No-use
33	4	4	1	0	0	3	4	0	No-use
32	1	2	4	1	1	3	2	1	No-use
25	2	2	3	1	1	3	3	0	No-use
25	3	3	1	1	1	3	1	0	No-use
19	2	2	2	1	1	3	1	0	No-use
40	1	2	6	1	1	3	1	1	No-use
24	2	2	2	1	1	3	1	1	No-use
32	2	2	1	1	1	2	1	0	No-use
35	2	3	8	1	1	3	2	0	No-use
27	2	2	1	1	0	3	2	1	No-use
23	2	4	2	1	1	1	4	0	No-use
22	2	4	4	1	1	3	4	0	No-use
49	2	3	0	1	1	1	2	0	No-use
25	2	3	0	1	1	2	4	0	No-use
18	3	4	1	1	1	3	1	0	No-use
43	3	3	4	1	1	2	4	0	No-use
37	1	3	0	1	1	3	4	0	No-use
30	2	3	2	1	0	2	4	0	No-use
29	3	2	0	1	1	2	2	0	No-use
20	2	3	3	1	1	3	4	0	No-use
42	3	3	3	1	0	2	4	0	No-use
23	4	4	1	1	1	2	3	0	No-use
34	2	3	7	1	0	3	3	0	No-use
23	3	3	6	1	1	3	3	0	No-use
38	3	3	5	1	1	1	4	0	No-use
37	2	3	4	1	1	2	3	0	No-use
17	2	3	1	1	1	3	2	0	No-use
39	3	4	3	1	1	1	4	0	No-use
49	1	3	0	1	1	3	3	1	No-use
23	3	3	2	1	1	2	2	0	No-use
40	3	3	3	1	1	2	2	1	No-use
32	2	4	5	1	1	2	3	0	No-use
18	2	3	1	1	1	2	3	0	No-use
46	1	2	8	1	1	3	3	1	No-use
37	3	3	6	1	1	2	2	0	No-use
38	2	4	5	0	1	2	2	0	No-use
37	2	3	2	0	0	3	3	0	No-use
25	2	3	1	1	0	2	1	0	No-use
38	2	4	5	1	1	3	3	0	No-use
39	4	4	2	1	0	1	4	0	No-use
44	4	4	3	1	0	1	4	1	No-use
19	4	4	0	0	1	3	4	0	No-use
28	2	4	1	1	0	3	4	0	No-use
20	2	3	1	1	1	3	4	0	No-use
33	4	4	0	1	0	3	3	0	No-use
33	4	4	5	1	1	3	4	0	No-use
47	1	4	6	1	1	1	4	0	No-use
25	3	3	0	1	1	3	4	0	No-use
29	4	4	0	1	0	2	4	0	No-use
37	4	4	2	0	1	1	4	0	No-use
49	1	3	6	1	1	2	4	0	No-use
48	1	1	8	1	0	2	2	1	No-use
19	2	2	0	1	1	2	2	0	No-use
46	1	2	3	1	1	2	1	1	No-use
39	1	2	2	1	1	3	1	1	No-use
30	3	4	5	1	1	1	4	0	No-use
40	2	2	8	1	1	2	2	0	No-use
43	1	2	1	1	1	3	4	1	No-use
29	3	4	4	1	0	1	3	0	No-use
23	3	3	2	1	1	3	3	0	No-use
24	2	2	3	1	1	2	4	0	No-use
47	3	3	2	1	1	2	4	0	No-use
35	3	3	2	1	0	2	2	0	No-use
19	3	3	1	1	1	2	4	0	No-use
45	2	3	4	1	0	2	4	0	No-use
42	2	4	2	1	1	3	4	0	No-use
47	1	1	1	1	1	3	4	0	No-use
25	2	2	2	1	1	3	1	0	No-use
20	2	3	3	1	1	3	4	0	No-use
33	3	3	6	1	1	3	4	0	Long-term
46	4	3	5	1	1	1	4	0	Long-term
35	4	4	4	1	1	1	4	0	Long-term
26	4	4	2	1	0	1	4	0	Long-term
36	3	3	5	1	0	1	3	0	Long-term
37	3	4	3	1	1	1	3	0	Long-term
44	2	4	4	1	1	3	3	0	Long-term
32	4	4	2	1	1	1	4	0	Long-term
25	2	4	6	1	1	3	4	0	Long-term
42	2	3	7	1	1	3	4	0	Long-term
30	4	4	2	0	0	1	4	0	Long-term
39	4	4	4	1	1	1	4	0	Long-term
26	1	1	2	1	1	3	4	0	Long-term
30	2	4	3	1	1	3	4	0	Long-term
38	4	4	4	0	0	1	2	0	Long-term
23	4	4	1	1	1	1	2	0	Long-term
18	3	4	1	1	1	3	4	0	Long-term
25	3	4	3	1	1	2	3	0	Long-term
37	4	4	2	1	0	3	3	0	Long-term
20	3	4	1	1	1	3	2	0	Long-term
45	4	4	7	1	1	1	4	0	Long-term
28	2	1	2	1	0	3	3	0	Long-term
33	2	2	3	1	1	2	3	0	Long-term
28	2	3	2	1	1	3	3	0	Long-term
30	2	4	1	1	0	3	4	0	Long-term
32	4	4	4	1	1	2	4	0	Long-term
48	4	3	7	1	0	2	4	0	Long-term
46	4	4	2	1	0	1	4	0	Long-term
32	4	4	2	0	0	1	4	0	Long-term
49	4	4	10	1	1	1	4	0	Long-term
33	2	2	6	1	0	3	4	0	Long-term
39	4	4	3	1	1	1	4	0	Long-term
35	4	4	5	0	0	1	4	0	Long-term
36	4	4	3	0	1	1	3	0	Long-term
20	3	4	1	1	1	2	4	0	Long-term
23	4	4	1	1	1	3	4	0	Long-term
26	2	4	2	1	1	1	3	0	Long-term
25	3	3	1	1	1	3	1	0	Long-term
31	4	4	1	1	1	1	4	0	Long-term
36	4	4	2	1	1	2	4	0	Long-term
32	3	3	2	1	0	3	4	0	Long-term
36	4	4	3	1	1	1	4	0	Long-term
40	4	4	3	1	1	1	4	0	Long-term
46	4	4	4	1	1	1	4	0	Long-term
42	4	4	8	0	1	1	4	0	Long-term
39	4	4	4	1	0	1	4	0	Long-term
34	4	4	2	1	1	1	4	0	Long-term
36	4	4	3	1	1	1	4	0	Long-term
37	4	4	3	1	1	1	4	0	Long-term
36	4	4	4	0	1	1	4	0	Long-term
38	4	4	2	1	1	1	4	0	Long-term
27	3	3	1	0	0	2	4	0	Long-term
37	4	3	8	1	1	1	4	0	Long-term
24	1	4	1	1	0	4	2	1	Long-term
42	2	4	8	1	1	1	4	0	Long-term
31	4	4	3	0	0	4	4	0	Long-term
34	2	3	2	1	1	3	3	0	Long-term
34	4	4	4	1	1	3	3	0	Long-term
36	4	4	4	0	0	1	4	0	Long-term
47	4	4	8	1	1	1	4	0	Long-term
34	4	4	3	1	1	1	4	0	Long-term
44	4	4	6	0	1	1	3	0	Long-term
21	4	4	1	1	1	1	4	0	Long-term
42	4	4	6	1	1	1	3	0	Long-term
44	4	4	4	1	0	2	3	0	Long-term
19	4	4	1	1	1	2	3	0	Long-term
35	1	3	7	1	0	2	3	1	Long-term
24	4	4	1	1	1	3	2	0	Long-term
32	3	4	7	0	1	1	3	0	Long-term
31	3	3	2	1	0	3	3	0	Long-term
47	3	4	11	1	0	2	3	0	Long-term
38	4	4	6	1	0	3	3	0	Long-term
40	4	4	4	1	1	1	3	0	Long-term
35	3	3	4	1	1	3	2	0	Long-term
26	3	4	3	1	1	3	4	0	Long-term
23	4	3	3	1	1	3	3	0	Long-term
40	4	4	6	0	0	1	4	0	Long-term
37	4	4	3	1	1	1	4	0	Long-term
39	4	4	5	1	1	2	4	0	Long-term
25	4	4	2	1	1	2	4	0	Long-term
48	4	4	4	0	1	1	4	0	Long-term
31	4	4	3	1	1	1	4	0	Long-term
26	4	4	1	0	1	2	4	0	Long-term
44	4	4	5	1	0	1	4	0	Long-term
29	4	4	1	1	0	2	4	0	Long-term
36	2	1	6	1	1	2	1	0	Long-term
29	4	4	2	1	0	1	3	0	Long-term
37	2	3	7	1	1	3	4	0	Long-term
28	3	3	3	1	1	1	2	0	Long-term
40	2	3	6	1	1	1	2	0	Long-term
33	4	4	4	1	1	1	4	0	Long-term
22	4	4	1	1	1	1	2	0	Long-term
35	3	4	5	1	0	1	3	1	Long-term
32	4	4	3	0	1	3	3	0	Long-term
35	4	4	5	1	0	1	3	0	Long-term
29	4	4	2	1	1	1	4	0	Long-term
23	3	3	2	1	0	3	4	0	Long-term
35	4	4	2	1	0	1	4	0	Long-term
36	4	4	3	1	0	2	4	0	Long-term
32	4	4	2	1	0	1	4	0	Long-term
30	4	1	4	1	1	3	3	0	Long-term
36	4	4	4	0	1	2	4	0	Long-term
33	4	4	3	1	1	3	4	0	Long-term
33	3	4	5	0	1	3	3	0	Long-term
43	2	4	13	1	1	2	3	0	Long-term
35	3	3	6	1	1	2	3	0	Long-term
38	4	4	5	1	1	1	3	0	Long-term
25	3	1	4	1	1	3	1	0	Long-term
26	3	3	2	1	1	3	2	0	Long-term
24	4	4	1	1	1	3	4	0	Long-term
22	3	4	1	1	1	4	4	0	Long-term
33	2	3	5	1	0	2	1	0	Long-term
45	3	3	7	1	1	3	4	0	Long-term
29	4	4	2	1	0	1	3	0	Long-term
47	2	2	7	1	1	2	4	0	Long-term
36	3	2	6	1	1	3	2	0	Long-term
45	3	3	8	1	1	2	3	0	Long-term
47	4	4	6	1	0	1	4	0	Long-term
43	3	4	2	1	0	2	4	0	Long-term
44	4	4	7	1	1	3	2	0	Long-term
24	2	4	2	1	1	3	3	0	Long-term
28	4	4	2	1	0	1	3	0	Long-term
34	4	4	5	1	1	3	4	0	Long-term
31	3	4	4	1	1	1	3	0	Long-term
27	4	4	3	1	1	1	4	0	Long-term
27	3	3	1	1	0	3	4	0	Long-term
26	4	4	1	1	0	1	3	0	Long-term
36	3	4	7	1	1	2	2	0	Long-term
35	4	4	4	0	1	3	3	0	Long-term
38	4	4	6	1	1	3	3	0	Long-term
44	4	4	7	1	1	2	4	0	Long-term
25	4	4	1	1	1	1	4	0	Long-term
25	4	4	2	0	1	1	3	0	Long-term
41	4	4	4	1	1	1	4	0	Long-term
41	3	4	5	1	1	1	3	0	Long-term
24	4	4	1	1	0	1	4	0	Long-term
33	4	4	3	1	1	3	3	0	Long-term
29	4	4	3	1	0	3	3	0	Long-term
47	4	4	4	1	0	1	4	0	Long-term
28	4	4	4	1	1	1	3	0	Long-term
21	2	2	1	1	1	3	2	0	Long-term
32	3	3	6	1	0	3	3	0	Long-term
30	3	4	2	1	1	1	4	0	Long-term
37	4	4	5	1	1	3	4	0	Long-term
29	4	3	4	1	0	3	2	0	Long-term
38	4	4	3	1	0	1	4	0	Long-term
49	3	3	11	1	1	1	4	0	Long-term
41	3	3	5	1	1	1	4	0	Long-term
43	3	4	5	1	1	3	2	1	Long-term
47	1	1	10	1	1	3	3	0	Long-term
22	4	4	1	1	1	1	3	0	Long-term
27	4	4	1	0	0	1	4	0	Long-term
34	3	4	2	0	1	2	3	0	Long-term
42	3	3	4	1	1	2	4	0	Long-term
39	4	4	3	0	0	1	4	0	Long-term
36	4	4	3	0	1	2	4	0	Long-term
21	4	4	1	1	1	2	1	0	Long-term
36	3	4	4	0	0	2	4	0	Long-term
25	2	3	1	1	0	4	4	0	Long-term
41	4	4	4	0	0	2	4	0	Long-term
32	4	4	4	0	0	2	4	0	Long-term
41	4	4	4	0	0	2	4	0	Long-term
43	4	4	3	0	1	1	4	0	Long-term
35	4	4	3	1	1	2	3	0	Long-term
24	4	4	2	1	0	1	3	0	Long-term
43	4	4	6	1	1	1	4	0	Long-term
48	4	4	7	0	1	1	4	0	Long-term
28	4	4	2	1	1	1	3	0	Long-term
24	4	4	1	1	1	1	4	0	Long-term
42	4	4	3	1	0	1	4	0	Long-term
39	4	4	3	1	1	1	4	0	Long-term
24	4	4	1	1	1	1	4	0	Long-term
33	4	3	5	1	1	2	4	0	Long-term
29	4	4	2	1	1	3	4	0	Long-term
44	4	4	5	1	1	1	4	0	Long-term
17	4	4	1	1	1	2	4	0	Long-term
35	3	4	3	1	1	2	2	0	Long-term
32	3	4	5	1	1	1	2	0	Long-term
27	4	4	2	1	0	1	3	0	Long-term
44	4	4	4	1	1	1	4	0	Long-term
42	4	4	5	1	1	1	4	0	Long-term
40	4	4	6	1	1	1	3	0	Long-term
44	4	4	3	1	1	1	4	0	Long-term
33	4	4	5	1	1	2	4	0	Long-term
35	2	4	3	0	0	3	4	1	Long-term
31	4	2	2	0	1	1	3	0	Long-term
37	4	4	3	0	1	3	4	0	Long-term
45	4	4	3	0	1	2	4	0	Long-term
26	4	4	2	0	1	1	4	0	Long-term
40	3	4	2	0	1	3	4	0	Long-term
30	4	4	1	0	1	2	4	0	Long-term
36	3	4	3	0	0	3	4	0	Long-term
33	3	4	3	0	1	2	4	0	Long-term
41	4	4	5	0	1	2	4	0	Long-term
45	3	3	6	0	1	2	4	0	Long-term
48	4	4	6	0	1	2	4	0	Long-term
35	4	4	3	0	0	3	4	0	Long-term
37	4	4	4	0	0	2	4	0	Long-term
46	4	4	3	0	0	1	4	0	Long-term
38	4	4	4	0	1	3	4	0	Long-term
30	3	4	7	1	1	2	4	0	Long-term
42	4	3	7	1	0	1	4	0	Long-term
35	2	2	6	1	1	3	4	0	Long-term
34	4	4	6	1	1	3	4	0	Long-term
37	4	4	4	1	1	1	4	0	Long-term
38	4	4	6	1	1	1	4	0	Long-term
30	3	3	2	1	1	2	3	0	Long-term
46	4	4	4	1	1	1	4	0	Long-term
31	4	4	3	0	1	2	4	0	Long-term
41	4	4	6	0	1	1	4	0	Long-term
41	4	4	7	1	1	2	4	0	Long-term
32	4	4	2	0	0	2	4	0	Long-term
44	4	4	4	1	1	1	4	0	Long-term
39	4	4	4	0	1	1	4	0	Long-term
39	4	4	5	1	1	1	4	0	Long-term
45	4	4	4	1	1	1	4	0	Long-term
33	4	4	3	1	1	1	4	0	Long-term
39	4	4	3	0	1	1	4	0	Long-term
44	4	4	3	1	0	1	4	0	Long-term
34	3	3	6	1	1	3	4	0	Long-term
33	3	3	5	1	1	3	4	0	Long-term
34	2	2	8	1	1	2	2	0	Long-term
27	3	2	5	1	1	2	4	0	Long-term
47	1	1	8	1	1	3	4	1	Long-term
25	2	4	3	1	1	1	4	1	Long-term
24	3	4	5	1	1	1	2	1	Long-term
41	4	4	4	1	0	1	4	0	Long-term
29	3	3	4	1	1	3	4	0	Short-term
27	2	2	5	1	1	3	1	0	Short-term
40	3	4	5	1	1	1	2	0	Short-term
30	2	2	6	1	1	3	1	0	Short-term
24	4	4	1	1	0	1	4	0	Short-term
36	4	4	2	1	0	1	4	0	Short-term
17	2	2	1	1	1	3	2	0	Short-term
28	1	2	4	1	1	2	3	0	Short-term
27	2	4	1	1	1	1	4	0	Short-term
21	3	3	1	1	1	3	3	0	Short-term
30	2	2	4	1	1	2	4	0	Short-term
48	4	4	16	1	1	1	4	0	Short-term
29	2	4	3	1	0	3	3	0	Short-term
29	4	4	2	1	1	3	4	0	Short-term
20	3	4	2	1	1	1	3	0	Short-term
28	4	4	1	1	1	3	2	0	Short-term
32	2	3	5	1	0	2	3	0	Short-term
27	3	3	1	1	0	3	3	0	Short-term
25	2	3	1	1	1	3	1	0	Short-term
43	4	4	3	1	1	1	4	0	Short-term
35	4	4	2	1	1	2	4	0	Short-term
30	4	4	1	1	1	1	4	0	Short-term
29	1	4	3	1	1	4	4	1	Short-term
33	3	4	8	1	1	3	4	0	Short-term
37	3	4	5	1	0	2	4	0	Short-term
27	2	4	3	1	1	4	4	0	Short-term
33	2	4	3	1	1	2	4	0	Short-term
35	2	3	6	1	0	3	3	0	Short-term
20	3	3	2	1	1	2	4	0	Short-term
26	2	4	3	1	1	3	4	0	Short-term
24	3	3	2	1	1	3	3	0	Short-term
45	1	3	3	1	1	3	2	0	Short-term
34	3	4	4	1	1	1	3	0	Short-term
49	4	3	13	1	1	1	4	0	Short-term
33	4	4	5	1	1	1	4	0	Short-term
33	3	3	8	1	1	3	4	0	Short-term
24	3	4	3	1	1	1	4	0	Short-term
30	2	2	4	1	1	2	1	0	Short-term
27	2	4	4	1	1	2	1	0	Short-term
23	4	3	1	1	1	2	2	0	Short-term
35	4	4	4	1	1	1	4	0	Short-term
35	4	4	1	0	1	1	4	0	Short-term
40	4	4	2	0	0	1	4	0	Short-term
29	3	3	1	1	1	3	3	0	Short-term
33	3	3	3	1	1	3	3	0	Short-term
36	4	4	6	0	1	1	2	1	Short-term
36	4	4	4	0	1	1	4	0	Short-term
41	4	4	1	1	1	3	3	0	Short-term
38	3	4	3	1	1	3	2	0	Short-term
29	2	4	3	1	1	3	3	0	Short-term
19	4	4	1	1	1	1	3	0	Short-term
34	2	3	2	1	1	2	3	0	Short-term
26	2	4	3	1	1	3	4	0	Short-term
22	4	4	1	1	1	2	3	0	Short-term
42	4	4	7	1	1	2	4	0	Short-term
27	3	4	2	1	1	3	2	0	Short-term
27	4	4	2	1	1	1	4	0	Short-term
39	4	3	1	1	0	2	2	0	Short-term
21	4	4	1	1	1	3	1	0	Short-term
36	2	3	7	1	1	3	3	0	Short-term
29	1	2	5	1	0	1	2	0	Short-term
29	2	3	4	1	1	2	1	0	Short-term
22	3	2	2	1	1	2	1	0	Short-term
20	2	3	1	1	1	2	1	0	Short-term
33	3	4	4	1	0	2	4	0	Short-term
27	3	3	3	1	1	2	3	0	Short-term
25	4	4	3	1	1	1	4	0	Short-term
25	4	3	2	1	1	3	3	0	Short-term
32	2	3	4	1	1	3	2	0	Short-term
39	3	4	2	1	1	1	3	0	Short-term
31	3	3	3	1	1	2	1	1	Short-term
26	4	4	4	1	1	3	4	0	Short-term
30	3	3	7	1	1	3	4	0	Short-term
43	3	3	5	1	0	3	3	0	Short-term
34	2	4	4	1	1	3	3	0	Short-term
43	4	4	3	1	1	1	4	0	Short-term
32	4	4	3	0	1	1	4	0	Short-term
41	4	4	5	1	1	1	4	0	Short-term
32	4	4	3	0	1	1	4	0	Short-term
46	4	4	4	1	1	1	4	0	Short-term
40	3	4	3	1	0	1	4	0	Short-term
21	4	4	1	1	1	2	3	0	Short-term
32	4	4	3	1	1	1	4	0	Short-term
25	4	4	1	0	1	3	3	0	Short-term
24	4	4	1	1	1	1	3	0	Short-term
21	2	3	1	1	0	3	2	0	Short-term
22	4	4	1	1	1	3	3	0	Short-term
32	4	4	4	1	1	1	3	0	Short-term
30	4	4	2	1	0	2	2	0	Short-term
25	1	2	2	1	1	2	1	0	Short-term
31	3	3	6	0	1	3	1	0	Short-term
19	2	4	1	1	1	2	3	0	Short-term
33	2	2	7	1	0	2	3	0	Short-term
24	2	2	2	1	1	3	4	0	Short-term
19	3	3	3	1	1	2	3	0	Short-term
27	2	2	5	1	1	3	3	0	Short-term
32	4	4	2	0	0	1	4	0	Short-term
32	4	4	2	1	0	1	3	0	Short-term
29	1	3	5	1	1	3	3	0	Short-term
23	3	4	1	1	1	2	3	0	Short-term
34	2	4	7	1	1	2	3	0	Short-term
27	2	4	1	1	1	3	3	0	Short-term
37	4	4	4	1	1	3	2	0	Short-term
26	3	4	4	1	1	2	3	0	Short-term
31	2	3	7	1	1	3	3	0	Short-term
44	4	4	11	1	1	1	4	0	Short-term
35	3	4	4	1	1	1	4	0	Short-term
23	4	4	2	1	1	3	4	0	Short-term
24	2	4	2	1	1	1	4	0	Short-term
24	4	4	2	1	1	1	4	0	Short-term
39	4	4	3	1	1	2	4	0	Short-term
33	3	4	4	1	1	3	3	0	Short-term
24	2	3	2	1	1	2	1	0	Short-term
35	4	4	4	1	1	1	4	0	Short-term
35	4	4	6	1	1	1	4	0	Short-term
34	4	4	2	1	1	3	3	0	Short-term
48	3	4	3	1	1	2	3	0	Short-term
28	4	4	1	1	1	1	3	0	Short-term
26	4	4	1	1	1	3	3	0	Short-term
43	3	3	8	1	1	1	3	0	Short-term
28	2	2	5	1	0	2	4	0	Short-term
22	3	4	3	1	1	2	3	0	Short-term
26	3	3	3	1	1	3	3	0	Short-term
30	3	4	4	1	1	3	3	0	Short-term
38	4	4	5	1	1	2	3	0	Short-term
44	4	4	8	1	1	2	4	0	Short-term
25	4	4	1	0	1	1	4	0	Short-term
34	4	4	3	1	1	1	4	0	Short-term
26	4	4	3	1	1	3	4	0	Short-term
20	4	4	2	1	1	1	3	0	Short-term
39	4	4	2	0	1	1	3	0	Short-term
27	3	4	4	1	1	3	3	0	Short-term
32	4	4	2	1	0	3	4	0	Short-term
48	3	4	8	1	0	1	4	0	Short-term
39	4	3	4	1	1	3	4	0	Short-term
37	4	4	3	1	0	1	4	0	Short-term
33	4	4	2	0	0	1	3	0	Short-term
32	4	4	3	1	0	1	4	0	Short-term
25	4	4	2	1	1	1	3	0	Short-term
37	4	4	3	1	1	2	4	0	Short-term
40	4	4	4	1	1	1	4	0	Short-term
38	4	4	6	1	1	2	4	0	Short-term
36	4	4	4	1	1	1	4	0	Short-term
27	3	3	3	1	1	2	2	0	Short-term
22	1	3	2	1	1	3	1	0	Short-term
22	2	2	2	1	1	2	3	0	Short-term
30	3	4	3	1	1	2	3	0	Short-term
20	2	2	2	1	1	3	2	1	Short-term
34	4	4	2	1	1	1	4	0	Short-term
31	3	4	5	1	1	3	1	0	Short-term
30	3	3	3	1	0	3	2	0	Short-term
44	3	4	5	1	0	1	4	0	Short-term
24	3	3	3	1	0	2	1	0	Short-term
19	4	4	2	1	1	1	4	0	Short-term
28	4	4	5	1	1	2	4	0	Short-term
27	4	4	1	0	0	1	3	0	Short-term
29	3	3	3	1	1	2	1	0	Short-term
37	4	4	3	1	1	2	4	0	Short-term
32	2	2	8	1	1	2	1	0	Short-term
21	2	2	1	1	1	4	3	0	Short-term
33	2	3	7	1	0	3	1	0	Short-term
23	2	3	2	1	1	3	1	0	Short-term
36	2	2	5	1	1	3	4	0	Short-term
33	2	4	3	1	1	3	4	0	Short-term
35	4	4	2	1	0	1	4	0	Short-term
25	2	3	4	1	1	3	3	0	Short-term
29	2	4	4	1	0	2	4	0	Short-term
23	3	3	1	1	1	2	2	0	Short-term
19	3	3	1	1	1	2	1	0	Short-term
35	1	2	6	1	1	2	2	1	Short-term
25	3	3	3	1	1	3	2	0	Short-term
40	3	4	6	1	1	1	3	0	Short-term
17	3	4	1	1	1	2	1	0	Short-term
25	2	4	3	1	1	3	3	0	Short-term
24	3	3	1	1	1	3	2	0	Short-term
23	4	4	1	1	1	3	3	0	Short-term
25	2	4	3	1	1	3	2	0	Short-term
30	1	3	4	1	1	3	4	0	Short-term
31	1	1	3	1	1	4	2	1	Short-term
26	3	4	2	1	1	3	3	0	Short-term
28	3	4	2	1	1	2	3	0	Short-term
30	3	3	3	1	1	3	1	0	Short-term
29	3	4	5	1	1	1	2	0	Short-term
24	1	3	4	1	1	3	3	0	Short-term
26	3	4	2	1	1	1	3	0	Short-term
25	3	3	3	1	1	3	3	0	Short-term
35	4	4	3	1	1	1	4	0	Short-term
22	4	4	1	1	0	2	4	0	Short-term
19	4	4	1	1	1	2	4	0	Short-term
29	2	3	5	1	1	2	4	0	Short-term
21	3	4	2	1	1	3	3	0	Short-term
21	3	3	1	1	1	3	3	0	Short-term
41	1	4	9	1	1	2	1	0	Short-term
37	2	4	3	1	1	2	3	0	Short-term
27	4	4	3	1	1	3	4	1	Short-term
26	2	3	2	1	1	2	3	0	Short-term
37	4	4	6	1	0	3	4	0	Short-term
25	3	3	3	1	1	2	1	0	Short-term
32	4	3	3	1	1	2	4	0	Short-term
34	1	4	4	1	1	3	4	1	Short-term
23	4	4	2	1	0	2	4	0	Short-term
28	3	4	2	1	1	3	4	0	Short-term
24	3	4	1	1	1	3	4	0	Short-term
32	2	3	4	1	0	2	2	0	Short-term
22	1	2	3	1	1	3	1	1	Short-term
25	3	3	1	1	1	2	1	0	Short-term
25	2	3	2	1	1	2	4	0	Short-term
38	2	3	3	1	1	2	4	0	Short-term
33	2	2	2	1	1	3	4	0	Short-term
41	4	4	8	1	1	1	4	0	Short-term
29	3	3	4	1	1	3	4	0	Short-term
22	3	4	1	1	0	1	4	0	Short-term
29	3	3	6	1	1	3	3	0	Short-term
26	3	4	3	1	1	3	3	0	Short-term
28	2	3	3	1	1	3	4	0	Short-term
27	4	4	1	0	1	3	4	0	Short-term
29	2	4	2	1	1	3	2	0	Short-term
24	3	4	2	1	1	3	3	0	Short-term
29	3	4	3	1	1	3	2	0	Short-term
38	3	4	7	1	1	3	2	0	Short-term
23	3	2	2	1	0	3	2	0	Short-term
20	4	3	1	1	1	3	4	0	Short-term
32	1	4	4	1	1	3	2	0	Short-term
25	2	3	2	1	1	3	1	0	Short-term
26	1	2	3	1	0	3	2	0	Short-term
23	1	2	3	1	1	3	2	1	Short-term
23	4	4	3	1	1	3	3	0	Short-term
28	3	4	5	1	1	2	4	0	Short-term
22	4	4	3	1	1	3	2	0	Short-term
28	2	4	4	1	1	3	4	0	Short-term
26	3	3	3	1	1	3	3	0	Short-term
26	2	3	2	1	1	3	3	0	Short-term
24	4	3	3	1	1	3	3	0	Short-term
29	4	4	3	1	0	1	4	0	Short-term
29	3	4	4	1	0	1	3	0	Short-term
42	4	4	5	1	1	1	4	0	Short-term
27	4	4	2	1	1	3	4	0	Short-term
35	3	4	5	1	1	1	4	0	Short-term
21	3	4	1	1	1	3	2	0	Short-term
21	1	3	1	1	1	3	3	1	Short-term
22	3	4	1	1	1	3	3	0	Short-term
28	3	3	4	1	1	3	3	0	Short-term
22	3	4	1	0	0	1	4	0	Short-term
23	3	2	1	1	1	3	3	0	Short-term
28	3	3	2	0	1	2	3	0	Short-term
30	4	4	3	0	0	2	4	0	Short-term
25	3	4	3	1	0	3	4	0	Short-term
33	4	4	4	1	1	2	3	0	Short-term
33	3	4	6	1	1	3	2	0	Short-term
30	4	4	2	0	0	3	3	0	Short-term
22	2	4	1	1	1	3	3	0	Short-term
38	3	3	2	0	1	3	4	0	Short-term
35	4	3	2	0	1	3	4	0	Short-term
34	2	2	4	0	1	3	2	0	Short-term
39	4	4	2	0	1	3	4	0	Short-term
47	4	3	4	1	1	1	3	0	Short-term
38	4	4	2	1	0	1	4	0	Short-term
43	4	4	5	1	1	1	4	0	Short-term
21	3	3	1	1	1	2	2	0	Short-term
30	3	4	2	1	1	1	2	0	Short-term
27	3	4	2	1	1	1	3	0	Short-term
22	4	4	1	0	1	3	1	0	Short-term
25	1	2	3	1	1	2	3	0	Short-term
22	1	3	2	1	1	3	2	0	Short-term
28	4	4	4	1	1	2	3	0	Short-term
25	3	3	2	1	1	2	3	0	Short-term
26	4	4	2	1	0	3	3	0	Short-term
31	3	3	3	1	1	3	1	1	Short-term
32	1	3	4	1	1	3	3	0	Short-term
35	2	4	6	1	1	3	4	0	Short-term
24	2	3	5	1	1	3	3	0	Short-term
28	4	4	2	1	1	1	4	0	Short-term
36	4	4	3	0	0	2	4	0	Short-term
47	4	4	5	1	1	1	3	0	Short-term
26	4	4	2	1	0	1	4	0	Short-term
22	3	4	2	0	1	3	4	0	Short-term
30	4	4	2	1	1	4	3	0	Short-term
41	4	4	5	1	1	1	4	0	Short-term
19	4	4	1	1	1	3	2	0	Short-term
45	3	4	2	0	1	3	3	0	Short-term
35	1	2	5	1	1	2	2	1	Short-term
21	2	2	1	1	1	3	2	0	Short-term
32	1	2	6	0	1	2	3	0	Short-term
32	3	4	5	0	1	3	4	0	Short-term
46	2	3	6	0	0	3	4	0	Short-term
41	1	2	6	1	1	3	3	0	Short-term
36	4	4	3	0	1	3	4	0	Short-term
37	3	4	3	0	1	3	4	0	Short-term
37	3	4	4	0	1	2	4	0	Short-term
35	4	4	3	0	1	3	4	0	Short-term
29	2	3	4	1	1	3	2	0	Short-term
28	4	4	2	0	1	2	4	0	Short-term
46	4	4	4	0	1	1	4	0	Short-term
34	4	3	3	0	1	2	4	0	Short-term
43	3	3	2	0	0	3	4	0	Short-term
28	4	4	3	0	0	3	4	0	Short-term
28	3	3	3	1	0	2	4	0	Short-term
34	4	4	6	1	1	2	2	0	Short-term
27	2	4	4	1	1	3	4	0	Short-term
36	1	3	6	1	1	3	2	0	Short-term
17	2	2	0	1	0	3	2	0	Short-term
21	3	3	1	1	1	3	2	0	Short-term
25	2	2	1	1	1	3	1	0	Short-term
23	2	3	2	1	0	3	2	0	Short-term
25	2	2	1	1	1	3	3	0	Short-term
35	1	2	4	1	0	4	4	0	Short-term
32	3	4	4	1	1	3	2	0	Short-term
37	2	3	5	1	1	4	2	0	Short-term
31	3	4	4	1	0	3	3	0	Short-term
25	3	4	3	1	1	3	4	0	Short-term
26	3	4	4	1	1	2	4	0	Short-term
39	1	2	2	1	0	2	4	0	Short-term
21	3	3	2	1	1	2	3	0	Short-term
35	3	2	9	1	0	3	4	0	Short-term
20	2	2	1	1	1	3	2	0	Short-term
40	2	3	5	1	1	3	3	0	Short-term
41	3	3	7	0	1	2	4	0	Short-term
36	2	4	8	1	1	1	4	0	Short-term
40	2	4	3	0	1	3	4	0	Short-term
32	4	4	3	1	0	1	4	0	Short-term
24	3	4	4	1	1	2	3	0	Short-term
20	3	4	1	0	1	2	4	0	Short-term
32	4	4	4	1	0	1	4	0	Short-term
22	2	2	3	1	0	3	3	0	Short-term
30	3	3	4	1	0	2	2	0	Short-term
31	4	4	3	1	0	1	4	0	Short-term
35	3	4	5	1	1	1	4	0	Short-term
38	4	4	2	1	1	3	4	0	Short-term
31	4	4	1	1	1	1	4	0	Short-term
25	4	4	2	1	1	2	4	0	Short-term
30	4	4	2	1	1	1	4	0	Short-term
22	1	2	2	1	1	3	4	0	Short-term
31	4	4	3	1	1	1	4	0	Short-term
29	4	4	3	1	1	3	4	0	Short-term
29	2	3	3	1	0	3	2	0	Short-term
38	4	4	3	0	0	3	3	1	Short-term
22	3	4	2	1	1	2	4	0	Short-term
45	4	4	3	1	1	1	4	0	Short-term
26	3	4	3	1	1	3	2	0	Short-term
37	4	4	3	0	1	3	4	0	Short-term
36	4	4	3	0	1	2	4	0	Short-term
33	4	4	2	1	1	2	4	0	Short-term
32	4	4	3	1	0	1	4	0	Short-term
35	4	4	4	0	0	1	4	0	Short-term
25	4	4	1	1	1	1	4	0	Short-term
31	4	4	3	1	1	4	4	0	Short-term
25	2	3	5	1	1	2	3	0	Short-term
26	3	2	5	1	1	2	2	0	Short-term
23	2	3	3	1	1	2	3	0	Short-term
28	3	4	3	1	1	1	4	0	Short-term
34	3	4	3	0	0	3	4	0	Short-term
46	3	4	9	1	1	3	4	0	Short-term
25	4	4	1	1	1	1	4	0	Short-term
21	2	1	3	1	0	3	1	1	Short-term
25	2	3	4	1	0	3	2	0	Short-term
28	2	3	6	1	1	2	4	0	Short-term
36	2	4	11	1	1	1	4	1	Short-term
46	1	2	9	1	0	3	4	1	Short-term
35	2	2	6	1	0	3	1	1	No-use
41	3	2	11	1	1	2	3	0	No-use
27	2	4	1	1	0	1	1	0	No-use
25	4	4	0	1	0	3	4	0	No-use
23	2	2	2	1	1	3	3	0	No-use
48	1	1	1	1	0	3	3	1	No-use
23	4	4	0	1	0	1	4	0	No-use
31	3	4	2	1	1	3	3	0	No-use
49	4	4	1	1	1	3	4	0	No-use
42	2	3	2	1	1	1	4	0	No-use
26	2	4	3	1	1	3	4	0	No-use
21	2	2	1	1	1	3	2	0	No-use
29	3	4	4	1	1	1	4	0	No-use
38	1	2	12	1	1	2	3	0	No-use
25	4	4	2	1	1	3	2	0	No-use
22	4	4	0	1	1	3	2	0	No-use
20	3	4	0	1	1	3	3	0	No-use
35	4	4	1	1	1	1	3	0	No-use
32	2	3	1	1	1	3	3	0	No-use
38	2	4	3	1	1	1	3	0	No-use
27	1	2	4	1	1	1	4	1	No-use
41	2	4	1	1	1	2	3	0	No-use
28	3	4	0	1	0	1	3	0	No-use
23	4	4	1	1	0	3	3	0	No-use
27	4	4	1	0	0	2	4	0	No-use
33	4	4	2	0	1	1	4	0	No-use
39	2	2	5	1	0	3	2	1	No-use
41	2	2	5	0	1	2	2	0	No-use
40	2	2	8	1	1	1	3	0	No-use
43	3	4	10	1	1	3	3	0	No-use
35	3	4	6	1	0	2	2	0	No-use
32	3	4	0	1	1	3	4	0	No-use
49	2	3	4	1	1	2	3	0	No-use
47	2	2	4	1	1	3	1	0	No-use
42	4	4	1	1	1	2	4	0	No-use
48	4	4	4	0	1	1	4	0	No-use
42	4	4	3	1	1	1	4	0	No-use
37	4	4	2	1	1	1	4	0	No-use
23	3	3	1	1	0	2	4	0	No-use
24	3	4	0	1	0	2	3	0	No-use
43	2	3	3	0	1	2	3	0	No-use
24	3	3	2	1	0	3	2	0	No-use
29	2	4	0	1	0	3	4	0	No-use
45	1	1	0	0	0	2	1	0	No-use
31	4	4	3	1	0	2	3	0	No-use
44	1	4	9	1	1	1	2	0	No-use
28	2	3	1	1	1	3	1	0	No-use
28	3	4	1	0	1	2	2	0	No-use
33	1	2	0	1	0	3	3	0	No-use
43	4	4	6	1	1	1	3	0	No-use
34	3	4	4	1	1	1	3	0	No-use
36	1	4	2	1	1	2	2	0	No-use
22	4	4	0	1	0	2	4	0	No-use
35	2	3	8	1	1	3	3	1	No-use
25	4	4	1	1	1	1	4	0	No-use
43	1	2	8	1	1	2	2	1	No-use
46	1	4	8	1	1	1	4	1	No-use
27	3	4	2	1	1	1	3	0	No-use
30	1	1	7	1	1	2	3	0	No-use
25	4	4	1	1	1	3	4	0	No-use
42	4	4	1	1	0	1	4	0	No-use
30	1	3	1	1	1	3	4	0	No-use
27	3	3	4	1	1	2	4	0	No-use
45	2	3	11	1	1	2	3	0	No-use
29	3	4	2	1	1	1	3	0	No-use
36	1	4	1	1	1	3	3	0	No-use
49	1	2	8	1	1	3	1	1	No-use
47	1	4	7	1	1	2	3	0	No-use
30	4	4	4	1	1	2	4	0	No-use
24	2	3	2	1	1	3	1	0	No-use
48	1	1	6	1	1	2	3	1	No-use
47	1	2	2	1	1	2	3	1	No-use
24	3	4	1	1	0	3	3	0	No-use
48	3	4	5	1	1	2	3	0	No-use
38	1	2	8	1	1	3	3	1	No-use
45	3	4	0	1	1	1	3	0	No-use
43	4	4	3	0	1	2	4	0	No-use
33	1	1	5	1	1	3	1	1	No-use
37	3	4	7	1	1	3	4	0	No-use
36	2	1	6	1	1	2	3	0	No-use
25	3	4	3	1	1	1	1	0	No-use
49	4	4	6	0	0	1	4	0	No-use
30	4	4	1	1	0	1	4	0	No-use
35	4	4	5	1	1	1	4	0	No-use
28	2	4	0	1	1	3	1	0	No-use
30	4	2	0	1	0	3	3	0	No-use
27	4	4	2	1	0	1	4	0	No-use
45	2	4	8	1	1	2	3	0	No-use
46	3	1	5	1	1	3	2	0	No-use
28	1	4	0	1	0	4	1	0	No-use
21	2	4	0	1	1	2	2	0	No-use
20	3	4	2	1	1	3	3	0	No-use
28	3	3	5	1	1	3	3	0	No-use
25	3	3	1	1	1	2	2	0	No-use
38	1	2	6	1	1	2	1	1	No-use
20	3	4	1	1	1	3	2	0	No-use
24	3	4	2	1	1	2	4	0	No-use
39	3	1	1	1	1	2	3	0	No-use
25	1	3	1	1	1	4	2	0	No-use
23	3	4	4	1	1	3	1	1	No-use
24	4	4	1	1	0	1	3	0	No-use
26	4	4	3	1	1	1	4	0	No-use
20	3	4	2	1	1	3	2	0	No-use
31	3	3	1	1	0	3	4	0	No-use
22	4	4	0	1	1	2	1	1	No-use
36	2	3	6	1	1	2	3	0	No-use
45	3	4	0	1	1	1	3	0	No-use
47	2	2	7	1	1	2	2	0	No-use
30	2	3	1	1	1	2	1	0	No-use
35	4	4	3	1	1	1	4	0	No-use
34	2	2	9	1	0	2	3	0	No-use
28	4	4	1	1	0	1	3	0	No-use
18	3	4	1	1	1	3	3	0	No-use
25	2	3	2	1	1	3	2	0	No-use
27	3	4	0	1	0	3	3	0	No-use
21	4	4	1	1	1	3	4	0	No-use
19	4	4	1	1	1	1	3	0	No-use
26	4	4	0	1	1	3	4	0	No-use
28	4	4	5	1	1	1	4	0	No-use
38	1	3	4	1	0	2	2	0	No-use
39	2	3	10	1	1	3	4	0	No-use
45	2	3	6	1	1	3	2	1	No-use
30	3	4	4	0	1	2	3	0	No-use
47	2	4	2	1	1	3	2	1	No-use
38	2	2	6	1	1	3	4	0	No-use
42	3	3	5	1	1	2	2	0	No-use
31	4	4	2	1	1	1	2	0	No-use
44	1	2	2	1	1	3	1	0	No-use
42	4	4	3	1	0	1	4	0	No-use
28	4	4	2	1	1	1	3	0	No-use
34	2	4	6	1	0	3	4	0	No-use
45	1	3	7	1	0	1	3	0	No-use
43	4	4	5	1	1	1	3	0	No-use
28	3	4	0	1	0	3	4	0	No-use
27	3	4	0	1	1	3	3	0	No-use
26	2	3	1	1	0	4	4	0	No-use
26	3	4	1	0	1	2	2	0	No-use
37	3	4	4	1	0	2	4	0	No-use
48	3	4	11	1	1	1	4	0	No-use
47	2	3	12	1	1	3	1	0	No-use
22	2	4	1	1	1	3	4	0	No-use
48	4	4	1	0	1	1	4	0	No-use
42	1	3	12	1	1	2	4	0	No-use
32	4	4	3	1	1	1	4	0	No-use
33	4	4	3	0	0	1	3	0	No-use
45	4	4	1	1	0	1	4	0	No-use
26	2	3	1	1	0	3	4	1	No-use
45	4	4	1	1	1	1	4	0	No-use
25	3	3	1	1	0	2	4	0	No-use
36	4	3	3	1	0	3	2	0	No-use
31	3	3	2	1	0	3	3	0	No-use
22	3	4	2	1	1	3	3	0	No-use
46	4	4	10	1	1	1	3	0	No-use
26	2	3	3	1	1	3	4	0	No-use
25	3	2	1	1	0	3	3	0	No-use
20	4	4	0	0	0	2	4	0	No-use
31	3	4	3	0	0	2	4	0	No-use
36	3	3	3	0	0	2	3	1	No-use
47	3	2	5	1	1	4	4	0	No-use
43	3	4	2	0	1	3	4	0	No-use
20	3	4	0	1	1	3	3	0	No-use
24	4	4	4	1	1	1	4	0	No-use
33	2	2	3	0	0	2	4	0	No-use
41	3	4	3	0	1	2	4	0	No-use
48	3	4	4	0	1	2	4	0	No-use
32	4	4	1	0	1	1	4	0	No-use
38	3	3	4	0	0	3	2	1	No-use
48	3	4	8	1	1	3	3	0	No-use
34	1	3	4	1	0	3	4	0	No-use
31	1	1	6	1	1	3	2	0	No-use
46	1	2	7	1	1	3	1	1	No-use
45	2	2	7	1	1	3	1	1	No-use
34	3	4	4	0	1	3	1	1	No-use
16	2	4	1	1	1	3	4	0	No-use
18	3	2	1	1	1	3	1	0	No-use
22	2	2	1	1	1	3	1	1	No-use
32	2	2	2	1	1	2	4	0	No-use
41	1	3	3	1	0	2	4	0	No-use
22	3	3	2	1	1	2	4	0	No-use
23	3	2	0	1	1	2	2	0	No-use
22	3	4	0	1	0	3	4	0	No-use
40	2	2	6	1	1	2	2	1	No-use
29	3	4	1	0	1	2	3	0	No-use
42	4	4	0	0	0	3	4	0	No-use
29	3	4	2	1	1	3	4	0	No-use
31	3	2	1	1	1	3	4	0	No-use
28	4	4	3	0	0	1	4	0	No-use
21	2	3	0	1	1	3	4	0	No-use
26	4	4	2	1	1	1	3	0	No-use
37	3	4	0	1	1	3	4	0	No-use
24	3	4	2	1	1	2	2	0	No-use
25	4	4	0	0	1	2	4	0	No-use
22	2	1	0	1	1	2	2	0	No-use
45	4	4	1	1	1	1	4	0	No-use
47	4	4	1	1	1	1	4	0	No-use
28	4	4	5	1	0	3	4	0	No-use
24	2	2	4	1	1	3	4	0	No-use
34	3	3	6	1	1	2	3	0	No-use
47	2	3	5	1	1	1	1	0	No-use
31	3	4	2	1	1	1	4	0	No-use
26	1	3	1	1	1	3	1	0	No-use
25	4	4	3	1	1	1	2	0	No-use
47	1	1	4	1	1	2	2	0	No-use
48	1	1	8	1	1	1	1	1	No-use
38	2	2	10	1	1	3	2	0	No-use
32	1	3	4	1	1	2	2	1	No-use
47	1	2	2	1	1	2	4	0	No-use
27	4	4	3	1	1	1	4	0	No-use
40	1	1	0	1	1	3	2	0	No-use
46	4	4	6	1	1	1	4	0	No-use
33	3	3	3	1	1	3	4	0	No-use
49	1	2	5	1	0	2	2	1	No-use
21	2	4	3	1	1	3	2	0	No-use
31	4	4	0	0	0	2	4	0	No-use
42	4	4	4	1	1	3	4	0	Long-term
35	4	4	3	1	1	1	4	0	Long-term
31	4	4	4	1	1	3	3	0	Long-term
42	4	4	6	1	1	1	3	0	Long-term
49	3	4	4	1	1	3	4	0	Long-term
21	4	4	1	1	1	1	3	0	Long-term
28	3	4	3	1	1	1	4	0	Long-term
22	4	4	1	1	1	1	3	0	Long-term
36	4	4	3	1	0	1	4	0	Long-term
45	2	2	9	1	1	3	3	0	Long-term
40	4	4	4	1	1	1	4	0	Long-term
30	2	2	7	1	1	3	4	0	Long-term
35	4	4	5	1	0	1	4	0	Long-term
26	2	4	2	1	1	1	4	0	Long-term
45	4	4	3	1	1	1	4	0	Long-term
27	3	3	2	1	1	3	4	0	Long-term
32	4	4	4	1	1	1	2	0	Long-term
27	4	4	3	1	1	1	3	0	Long-term
28	4	4	2	0	1	1	4	0	Long-term
30	4	4	3	1	1	2	1	0	Long-term
34	4	4	4	1	1	2	4	0	Long-term
26	3	4	3	1	1	2	3	0	Long-term
44	1	4	2	1	1	1	3	0	Long-term
29	4	4	3	1	1	1	4	0	Long-term
26	3	4	2	1	1	3	3	0	Long-term
41	4	4	8	1	1	1	4	0	Long-term
32	3	3	4	1	0	3	3	0	Long-term
23	3	1	1	1	0	3	3	0	Long-term
38	2	3	4	1	1	1	2	0	Long-term
22	4	4	1	1	0	2	2	0	Long-term
34	3	4	3	0	1	1	4	0	Long-term
38	3	4	7	0	1	2	3	0	Long-term
21	4	4	1	1	1	1	4	0	Long-term
43	1	3	4	1	1	1	4	0	Long-term
44	3	3	9	1	1	1	1	0	Long-term
24	4	4	1	1	1	2	4	0	Long-term
27	4	4	1	1	0	3	3	0	Long-term
34	3	4	4	1	1	3	3	0	Long-term
29	3	4	2	1	1	1	4	0	Long-term
26	4	4	1	1	0	2	3	0	Long-term
37	4	4	7	1	1	1	4	0	Long-term
21	3	4	3	1	1	1	4	0	Long-term
47	4	4	4	0	1	2	4	0	Long-term
41	4	4	3	1	0	2	3	0	Long-term
29	3	4	3	1	1	1	3	0	Long-term
25	4	4	1	1	0	1	4	0	Long-term
33	4	4	2	0	0	1	3	0	Long-term
23	4	4	1	0	1	1	4	0	Long-term
32	4	4	4	1	1	2	3	0	Long-term
45	4	4	3	1	1	1	4	0	Long-term
37	4	4	4	1	1	1	4	0	Long-term
35	2	4	4	0	1	3	2	0	Long-term
37	4	4	3	1	1	3	4	0	Long-term
35	4	4	5	1	1	2	4	0	Long-term
23	4	4	1	1	1	3	3	0	Long-term
38	2	2	8	1	1	2	2	0	Long-term
41	4	4	4	0	0	2	4	0	Long-term
35	1	2	9	1	0	3	1	0	Long-term
29	4	4	3	1	1	3	2	0	Long-term
26	3	3	2	1	1	1	3	0	Long-term
22	3	3	2	1	1	3	3	0	Long-term
30	2	3	5	1	1	3	1	1	Long-term
36	4	4	3	1	1	3	3	0	Long-term
26	3	4	3	1	1	1	4	0	Long-term
32	4	4	2	1	0	3	4	0	Long-term
39	4	4	3	0	1	2	4	0	Long-term
29	3	4	3	1	1	1	3	0	Long-term
40	4	4	5	1	1	1	3	0	Long-term
43	3	3	6	1	0	3	2	0	Long-term
44	3	4	6	1	1	3	2	0	Long-term
24	4	4	2	1	1	2	4	0	Long-term
42	4	4	3	1	0	1	4	0	Long-term
33	3	4	2	1	1	1	4	0	Long-term
24	4	4	1	0	1	2	3	0	Long-term
28	3	4	2	0	1	2	3	0	Long-term
32	2	1	5	1	0	2	2	0	Long-term
26	2	2	4	1	1	3	4	0	Long-term
27	4	4	1	1	1	1	4	0	Long-term
41	3	4	3	0	1	2	4	0	Long-term
28	3	4	2	0	1	3	3	0	Long-term
23	4	4	1	1	0	3	4	0	Long-term
31	2	2	4	1	1	4	3	1	Long-term
33	4	4	3	0	1	2	4	0	Long-term
35	4	4	5	1	1	1	4	0	Long-term
39	3	4	5	1	1	3	4	0	Long-term
27	4	4	2	1	1	1	3	0	Long-term
48	4	4	3	0	1	1	4	0	Long-term
25	3	1	2	1	0	3	4	0	Long-term
38	4	4	4	1	1	2	4	0	Long-term
48	4	4	7	1	0	1	4	0	Long-term
34	4	4	4	1	0	3	3	0	Long-term
36	3	3	4	1	1	1	3	0	Long-term
34	4	4	3	1	0	3	4	0	Long-term
42	4	4	4	0	0	2	4	0	Long-term
45	3	3	5	0	1	1	3	0	Long-term
37	4	4	4	0	1	2	4	0	Long-term
38	4	4	3	0	0	2	4	0	Long-term
42	3	3	4	0	1	3	4	0	Long-term
42	2	4	5	0	1	2	3	0	Long-term
41	4	4	6	1	1	1	4	0	Long-term
43	4	4	5	0	1	1	4	0	Long-term
34	4	4	2	0	0	3	2	0	Long-term
44	2	3	1	0	1	2	4	0	Long-term
41	4	4	4	0	1	1	4	0	Long-term
36	4	4	3	1	1	1	4	0	Long-term
34	1	2	5	1	1	3	4	0	Long-term
32	3	2	5	1	1	3	3	0	Short-term
34	3	3	6	1	1	1	4	0	Short-term
24	4	4	2	1	0	3	3	0	Short-term
21	3	3	1	0	1	3	2	0	Short-term
38	4	3	9	1	1	3	3	0	Short-term
39	4	4	3	1	0	1	4	0	Short-term
35	2	2	6	1	0	2	2	1	Short-term
30	2	3	7	1	1	3	3	0	Short-term
17	3	4	1	1	1	3	3	0	Short-term
32	2	4	3	1	1	3	4	0	Short-term
43	4	4	5	0	1	1	4	0	Short-term
31	2	2	4	1	1	3	3	0	Short-term
24	1	2	3	1	1	3	2	0	Short-term
26	2	4	3	1	1	1	3	0	Short-term
35	3	4	4	1	0	1	4	0	Short-term
46	3	4	4	1	0	3	4	0	Short-term
29	2	3	3	1	1	3	3	0	Short-term
21	3	4	1	1	0	3	4	0	Short-term
31	4	4	5	1	0	1	4	0	Short-term
24	4	4	2	1	1	3	3	0	Short-term
24	2	4	3	1	1	3	3	0	Short-term
36	4	4	4	1	1	1	3	0	Short-term
37	2	3	9	1	1	3	3	0	Short-term
37	3	3	6	1	1	3	3	0	Short-term
37	3	3	11	1	1	1	2	0	Short-term
44	4	4	4	0	1	2	3	0	Short-term
35	2	3	6	1	1	2	3	0	Short-term
25	4	4	3	1	1	3	3	0	Short-term
21	4	4	2	1	1	2	3	0	Short-term
24	1	2	3	1	1	3	2	0	Short-term
16	2	3	1	1	1	3	1	0	Short-term
21	3	2	1	1	1	3	1	1	Short-term
25	2	4	2	1	1	2	4	0	Short-term
26	4	4	1	1	0	2	4	0	Short-term
43	4	4	2	1	1	1	4	0	Short-term
24	4	4	1	1	1	1	4	0	Short-term
30	3	4	3	0	1	3	3	0	Short-term
30	2	3	3	1	1	3	3	0	Short-term
26	4	4	2	1	1	3	3	0	Short-term
29	2	4	4	1	1	3	2	0	Short-term
24	3	4	4	1	1	3	1	0	Short-term
29	3	3	2	1	1	3	2	0	Short-term
29	1	2	1	1	1	3	3	0	Short-term
22	4	4	1	1	1	2	4	0	Short-term
30	3	3	4	1	0	3	2	0	Short-term
24	4	4	1	1	1	2	3	0	Short-term
25	4	4	2	1	1	1	2	0	Short-term
44	4	4	5	1	0	1	4	0	Short-term
28	2	3	3	1	1	2	4	0	Short-term
22	3	3	1	1	1	3	2	0	Short-term
30	2	2	6	1	0	2	3	0	Short-term
25	3	4	3	1	1	2	4	0	Short-term
25	4	4	2	1	1	3	3	0	Short-term
33	4	4	2	1	0	1	4	0	Short-term
33	3	3	4	1	0	2	3	0	Short-term
26	3	3	2	1	0	2	2	0	Short-term
29	3	4	5	1	1	3	3	0	Short-term
32	3	3	4	1	1	2	1	0	Short-term
30	4	4	1	1	0	3	2	0	Short-term
37	4	4	1	0	1	1	4	0	Short-term
31	1	2	4	1	1	3	3	0	Short-term
36	1	2	4	1	1	3	1	1	Short-term
36	2	2	7	1	0	2	2	1	Short-term
26	3	4	2	1	0	2	4	0	Short-term
36	4	4	3	1	1	1	4	0	Short-term
28	4	4	1	1	1	2	4	0	Short-term
33	4	4	5	1	1	3	3	0	Short-term
25	3	4	2	1	0	2	4	0	Short-term
31	4	4	2	0	1	1	4	0	Short-term
38	4	4	4	1	0	1	4	0	Short-term
35	1	2	5	1	1	3	3	0	Short-term
33	4	4	3	0	0	2	4	0	Short-term
30	2	2	2	1	1	3	2	0	Short-term
20	3	3	2	1	1	2	2	1	Short-term
18	3	3	1	1	1	2	2	0	Short-term
30	3	2	3	1	1	3	3	0	Short-term
35	2	3	6	1	0	3	2	0	Short-term
22	3	3	2	1	1	3	1	0	Short-term
28	2	4	7	1	1	3	3	0	Short-term
21	3	3	1	1	1	3	1	0	Short-term
27	3	4	4	1	1	3	4	0	Short-term
30	3	4	3	1	1	3	3	0	Short-term
25	3	4	2	1	1	3	3	0	Short-term
26	4	4	3	1	1	3	2	0	Short-term
37	2	4	5	1	1	1	4	0	Short-term
47	1	3	9	1	0	3	3	0	Short-term
36	1	1	5	1	1	3	3	0	Short-term
36	2	3	6	1	1	2	4	0	Short-term
36	4	4	3	1	1	2	4	0	Short-term
28	4	4	4	1	1	3	4	0	Short-term
21	4	4	2	1	1	3	3	0	Short-term
25	4	4	2	1	1	2	3	0	Short-term
30	3	4	3	1	1	3	4	0	Short-term
22	3	3	3	1	1	3	3	0	Short-term
23	4	3	2	1	0	2	3	0	Short-term
36	3	4	9	1	1	3	4	0	Short-term
28	4	3	2	1	1	3	2	0	Short-term
46	2	2	5	1	1	2	4	0	Short-term
47	4	4	5	1	1	3	2	0	Short-term
41	1	4	5	1	0	2	4	0	Short-term
44	4	4	5	1	1	3	4	0	Short-term
34	2	3	3	0	1	3	2	1	Short-term
37	2	3	6	1	1	3	4	0	Short-term
34	4	4	2	0	1	1	4	0	Short-term
22	2	4	2	1	1	3	2	0	Short-term
33	2	3	4	1	1	2	3	0	Short-term
21	3	4	3	1	1	3	1	0	Short-term
31	4	4	4	1	0	3	4	0	Short-term
41	4	3	5	1	0	3	4	0	Short-term
30	4	3	4	1	1	3	3	0	Short-term
32	2	4	5	1	1	3	4	0	Short-term
27	4	4	2	0	0	2	4	0	Short-term
26	4	4	1	0	0	2	4	0	Short-term
42	4	4	5	0	1	2	4	0	Short-term
24	4	4	1	1	1	1	3	0	Short-term
37	4	4	6	1	1	1	4	0	Short-term
30	2	3	5	1	0	3	4	0	Short-term
27	4	4	1	1	1	1	4	0	Short-term
34	2	4	6	1	1	3	3	0	Short-term
32	3	4	5	0	1	1	4	0	Short-term
28	4	4	1	0	0	2	4	0	Short-term
29	3	3	1	0	0	2	4	0	Short-term
42	4	4	3	0	1	2	4	0	Short-term
21	2	2	0	0	1	4	4	0	Short-term
22	4	4	2	1	1	3	4	0	Short-term
36	4	4	3	0	1	3	4	0	Short-term
45	2	3	3	0	0	2	4	0	Short-term
34	4	4	2	0	0	2	4	0	Short-term
35	2	3	5	1	1	3	3	0	Short-term
19	4	4	1	1	1	2	3	0	Short-term
27	4	4	4	1	1	3	3	0	Short-term
37	2	4	4	1	0	2	3	0	Short-term
26	3	2	4	1	1	3	4	0	Short-term
28	1	3	5	1	1	3	4	0	Short-term
31	3	4	5	1	1	1	4	0	Short-term
32	2	2	6	1	1	2	3	0	Short-term
40	2	2	4	0	0	2	4	0	Short-term
27	3	3	5	1	1	2	4	0	Short-term
27	2	2	3	1	1	2	2	1	Short-term
37	4	4	5	0	0	2	4	0	Short-term
22	4	3	1	1	1	2	2	0	Short-term
27	4	4	4	1	1	1	2	1	Short-term
21	4	4	1	0	1	2	4	0	Short-term
30	1	3	2	1	1	3	4	0	Short-term
23	2	2	1	1	1	2	4	0	Short-term
25	2	4	3	1	1	1	3	0	Short-term
42	2	4	6	1	1	2	4	0	Short-term
29	4	4	3	1	1	1	4	0	Short-term
33	4	4	2	1	0	2	4	0	Short-term
33	4	4	3	1	1	1	4	0	Short-term
39	3	3	8	1	0	1	4	0	Short-term
33	3	3	4	1	0	2	2	0	Short-term
17	3	3	1	1	1	2	4	0	Short-term
