# Supplementary material for: The accuracy of Random Forest performance can be improved by conducting a feature selection with a balancing strategy
Source: PeerJ Comput Sci. 2022 Jul 14;8:e1041. doi: 10.7717/peerj-cs.1041 (PMC9299283; doi:10.7717/peerj-cs.1041)
Supplement: Supplemental Information 6 — Classification of urban land cover using high resolution aerial imagery [file peerj-cs-08-1041-s006.csv]

BrdIndx	Area	Round	Bright	Compact	ShpIndx	Mean_G	Mean_R	Mean_NIR	SD_G	SD_R	SD_NIR	LW	GLCM1	Rect	GLCM2	Dens	Assym	NDVI	BordLngth	GLCM3	BrdIndx_40	Area_40	Round_40	Bright_40	Compact_40	ShpIndx_40	Mean_G_40	Mean_R_40	Mean_NIR_40	SD_G_40	SD_R_40	SD_NIR_40	LW_40	GLCM1_40	Rect_40	GLCM2_40	Dens_40	Assym_40	NDVI_40	BordLngth_40	GLCM3_40	BrdIndx_60	Area_60	Round_60	Bright_60	Compact_60	ShpIndx_60	Mean_G_60	Mean_R_60
1.27	91	0.97	231.38	1.39	1.47	207.92	241.74	244.48	21.41	20.4	18.69	2.19	0.48	0.87	6.23	1.6	0.74	-0.08	56	4219.69	1.33	97	1.12	227.19	1.32	1.42	203.95	237.23	240.38	27.63	28.36	26.18	2	0.5	0.85	6.29	1.67	0.7	-0.08	56	3806.36	1.33	97	1.12	227.19	1.32	1.42	203.95	237.23
2.36	241	1.56	216.15	2.46	2.51	187.85	229.39	231.2	6.57	6.97	7.02	1.52	0.45	0.63	6.35	1.55	0.69	-0.1	156	3682.08	3.01	1188	1.45	209.44	2.25	3.54	181.91	222.46	223.95	9.82	10.37	10.51	2.97	0.63	0.65	7.16	1.43	0.83	-0.1	488	2581.63	4.53	3861	1.96	207.24	3	4.7	180.61	219.54
2.12	266	1.47	232.18	2.07	2.21	206.54	244.22	245.79	6.16	4.93	5.53	1.14	0.52	0.78	6.19	1.88	0.19	-0.08	144	2943.35	2.32	1095	1.5	232.5	1.93	2.55	208.36	244.07	245.08	6.55	7.01	6.83	2.19	0.49	0.74	6.51	1.61	0.81	-0.08	338	3087.91	2.05	4368	1.27	224.42	1.98	2.22	202.85	234.48
2.42	399	1.28	230.4	2.49	2.73	204.6	243.27	243.32	5.76	5.56	5.46	2.51	0.5	0.74	6.28	1.51	0.83	-0.09	218	3550.19	3.16	4009	2.28	231.57	3.48	3.47	204.77	245.17	244.76	9.55	9.35	9.34	2.27	0.63	0.62	7.04	1.32	0.84	-0.09	878	2194.4	3.26	4834	2.04	231.28	2.89	3.56	205.87	244.14
2.15	944	1.73	193.18	2.28	4.1	165.98	205.55	208	11.46	8.9	9.77	12.26	0.71	0.59	7.36	0.63	0.99	-0.11	504	2300.41	2.15	944	1.73	193.18	2.28	4.1	165.98	205.55	208	11.46	8.9	9.77	12.26	0.71	0.59	7.36	0.63	0.99	-0.11	504	2300.41	2.08	3026	1.97	202.17	2.52	3.94	181.47	211.9
3.11	169	1.47	172.22	2.49	3.35	240.18	127.65	148.83	8.41	10.34	11.5	1.87	0.43	0.55	6.44	1.38	0.7	0.31	174	4707.12	3.25	747	1.55	161.3	2.53	3.33	228.44	117.25	138.2	16.32	14.66	15.47	1.02	0.74	0.69	7.54	1.81	0.55	0.32	364	1764.09	1.88	1318	1	162.91	1.93	1.91	224.17	121.94
1.2	44	0.79	208.8	1.14	1.36	180.95	221.61	223.82	35.42	36.45	35.17	2	0.54	0.89	5.84	1.58	0.63	-0.1	36	4340.51	1.2	44	0.79	208.8	1.14	1.36	180.95	221.61	223.82	35.42	36.45	35.17	2	0.54	0.89	5.84	1.58	0.63	-0.1	36	4340.51	1.2	44	0.79	208.8	1.14	1.36	180.95	221.61
1	88	0.22	234.51	1.11	1.12	208.5	246.48	248.56	12.3	11.29	8.81	2	0.44	0.93	6.08	1.78	0.6	-0.08	42	4213.84	1	94	0.21	229.01	1.04	1.08	203.76	240.55	242.73	23.15	26.56	25.2	2	0.43	0.97	6.13	1.8	0.58	-0.08	42	3423.81	1	94	0.21	229.01	1.04	1.08	203.76	240.55
1.59	1737	0.67	219.61	1.3	1.64	185.86	233.84	239.13	7.08	7.03	7.28	1.49	0.47	0.9	6.51	2.15	0.51	-0.11	274	2637.73	1.22	2602	0.56	220.98	1.26	1.24	188.22	235.03	239.68	10.98	9.75	9.35	1.17	0.7	0.91	6.92	2.29	0.29	-0.11	254	1515.99	1.22	2602	0.56	220.98	1.26	1.24	188.22	235.03
2.37	153	1.3	120.24	2.85	2.59	184.15	81.5	95.06	10.21	11.99	11.3	2.05	0.56	0.64	6.62	1.57	0.5	0.39	128	4474.26	1.97	171	1.4	123.27	2.54	2.18	187.46	84.09	98.25	14.1	13.92	14.52	1.97	0.66	0.72	6.81	1.66	0.51	0.38	114	2950.14	2.17	657	0.92	135.75	2.36	2.24	192.75	101.12
1.57	3552	0.46	213.22	1.32	1.6	173.03	229.84	236.8	5.5	5.54	5.63	1.4	0.11	0.94	6.24	2.3	0.31	-0.14	382	3756.06	1.46	4651	0.67	212.66	1.15	1.5	172.66	229.21	236.11	6.45	6.31	6.53	1.54	0.33	0.94	6.4	2.2	0.46	-0.14	410	3132.13	1.46	4651	0.67	212.66	1.15	1.5	172.66	229.21
4.19	418	2.48	83.35	4.21	4.3	68.07	88.8	93.17	6.51	6.3	6.12	1.1	0.46	0.44	6.52	1.31	0.26	-0.13	352	3711.08	4	1426	1.96	83.74	4.09	4.03	68.56	88.9	93.76	11.58	12.08	12.2	1.1	0.61	0.47	7.17	1.52	0.43	-0.13	608	2177.54	2.79	2601	1.74	92.08	2.61	2.81	76.1	97.86
1.3	1024	0.58	183.93	1.39	1.64	169.57	209.61	172.6	6.15	6.37	6.8	3.95	0.38	0.89	6.46	1.63	0.86	-0.11	210	3703.39	1.3	1024	0.58	183.93	1.39	1.64	169.57	209.61	172.6	6.15	6.37	6.8	3.95	0.38	0.89	6.46	1.63	0.86	-0.11	210	3703.39	1.3	1024	0.58	183.93	1.39	1.64	169.57	209.61
1.14	289	0.38	173.16	1.21	1.21	213.71	145.56	160.23	10.3	11.55	11.1	1.79	0.54	0.91	6.77	2.02	0.52	0.19	82	2642.33	1.08	345	0.32	175.82	1.17	1.13	213.47	149.68	164.3	10.74	17.12	16.13	1.8	0.5	0.92	6.91	2.04	0.52	0.18	84	2915.26	1.08	345	0.32	175.82	1.17	1.13	213.47	149.68
2.03	249	1	39.62	2.2	2.12	35.86	38.92	44.07	7.72	6.36	6.87	1.35	0.63	0.76	6.42	1.92	0.3	-0.04	134	2542.16	1.84	902	0.84	49.62	1.74	1.86	42.95	50.15	55.76	10.83	11.45	11.85	1.19	0.74	0.82	7.09	2.13	0.24	-0.08	224	1851.74	2.09	1346	1.01	54.77	2.03	2.14	50.24	54.06
1.31	1639	0.68	205.31	1.26	1.37	196.24	239.05	180.65	7.15	7.82	8.37	1.69	0.49	0.9	6.53	2.07	0.56	-0.1	222	2675	1.31	1639	0.68	205.31	1.26	1.37	196.24	239.05	180.65	7.15	7.82	8.37	1.69	0.49	0.9	6.53	2.07	0.56	-0.1	222	2675	1.31	1639	0.68	205.31	1.26	1.37	196.24	239.05
2.68	285	1.48	138.01	2.53	2.7	201.84	98.06	114.13	15.24	15.1	14.31	1.01	0.7	0.63	7.28	1.75	0.15	0.35	182	2323.79	2.68	285	1.48	138.01	2.53	2.7	201.84	98.06	114.13	15.24	15.1	14.31	1.01	0.7	0.63	7.28	1.75	0.15	0.35	182	2323.79	1.96	597	0.63	125.71	1.64	2.01	184.23	88.76
2.79	293	1.37	237.11	2.4	3.1	227.22	242.45	241.68	7.9	9	9.86	2.17	0.45	0.67	6.66	1.5	0.73	-0.03	212	3689.82	3.36	667	1.62	232.08	2.51	3.45	224.61	236.22	235.39	9.14	11.39	12.16	1.1	0.48	0.71	7.03	1.83	0.21	-0.03	356	3422.47	3.36	667	1.62	232.08	2.51	3.45	224.61	236.22
1.21	2797	0.78	244.7	1.34	1.23	229.52	252.21	252.37	7.5	4.98	4.42	1.24	0.48	0.85	6.64	2.2	0.4	-0.05	260	2766.23	1.21	2797	0.78	244.7	1.34	1.23	229.52	252.21	252.37	7.5	4.98	4.42	1.24	0.48	0.85	6.64	2.2	0.4	-0.05	260	2766.23	1.21	2797	0.78	244.7	1.34	1.23	229.52	252.21
1.13	217	0.32	41.25	1.22	1.22	47.51	34.69	41.55	8.79	8.29	7.77	2.18	0.48	0.92	6.41	1.84	0.68	0.16	72	3132.21	1	284	0.26	46.05	1.06	1.1	53.3	39.55	45.29	15.59	12.43	10.8	2.08	0.75	0.97	6.77	1.94	0.61	0.15	74	1800.23	1.6	434	1.91	53.72	2.34	1.61	57.31	50.17
1.28	173	0.85	157.34	1.53	1.41	85.43	161.11	225.49	14.8	12.18	16.76	2.18	0.77	0.76	6.64	1.8	0.65	-0.31	74	1700.07	1.19	276	0.27	162.51	1.22	1.29	92.23	169.24	226.07	20.54	18.69	17.46	2	0.78	0.9	6.96	1.99	0.55	-0.29	86	1581.33	1.16	300	0.32	158.62	1.21	1.27	91.41	165.11
3.23	203	2.15	66.75	3.55	3.4	60.3	68.47	71.47	14.52	16.39	14.8	1.46	0.52	0.31	6.83	1.25	0.47	-0.06	194	4149.89	2.81	401	2.01	71.6	3.32	2.95	77.67	65.82	71.31	29.19	21.62	19.54	1.62	0.78	0.5	7.69	1.39	0.64	0.08	236	1778.9	2.62	461	1.85	77.33	2.89	2.75	80.32	73.43
2.09	178	1.63	215.76	2.4	2.66	188.69	229.03	229.55	5.25	4.95	5.01	3.55	0.54	0.59	6.07	1.06	0.94	-0.1	142	3928.82	3.4	1659	2.46	208.37	4.98	4.68	185.73	219.27	220.11	10.87	12.76	12.61	5.32	0.75	0.49	7.27	0.77	0.96	-0.08	762	1681.16	3.82	3452	2.1	207	4	5.4	185.33	217.48
2	138	1.31	154.97	2.46	2.04	200.16	124.49	140.25	13.52	13	12.97	1.18	0.58	0.73	6.74	1.7	0.45	0.23	96	3503.29	2.68	323	1.69	151.6	2.74	2.84	189.24	126.64	138.93	17.7	21.52	16.9	1.62	0.7	0.68	7.45	1.66	0.51	0.2	204	2319.62	2.68	323	1.69	151.6	2.74	2.84	189.24	126.64
1.79	203	1.83	152.09	2.41	2.46	193.34	123.78	139.15	14.03	13.18	10.17	4.9	0.56	0.67	6.91	0.96	0.96	0.22	140	2627.62	2.65	1207	2.03	146.54	2.15	2.71	194.33	114.07	131.21	17.18	12.26	11.82	1.04	0.74	0.51	7.68	1.62	0.4	0.26	376	1602.55	2.33	1581	1.43	150.43	1.64	2.34	196.15	119.45
2	792	1	238.34	1.88	2.24	211.08	251.96	251.97	6.43	3.73	3.78	2.49	0.51	0.84	6.4	1.69	0.81	-0.09	252	2772.6	2.45	3284	1.67	238.05	2.55	2.61	212.42	250.91	250.81	7.68	6.1	6	1.92	0.53	0.62	6.63	1.63	0.63	-0.08	598	2427.18	3.06	8518	2.13	237.18	3.53	3.25	211.38	250.03
3.54	429	1.79	176.66	2.73	3.93	205.01	160.12	164.84	7.52	7.29	7.02	2.28	0.57	0.58	6.58	1.33	0.8	0.12	326	2794.4	3.54	1469	1.73	171.58	3.16	4.11	198.13	156.78	159.83	11.87	11.39	10.87	2.97	0.75	0.65	7.33	1.3	0.88	0.12	630	1634.65	2.69	3267	1.38	175.08	2.73	2.94	202.06	159.57
1.38	1078	0.64	243.74	1.27	1.43	226.39	252.62	252.21	7.17	3.78	4.43	1.42	0.48	0.9	6.58	2.17	0.37	-0.05	188	3001.58	1.31	1176	0.64	242.74	1.16	1.34	226.09	251.44	250.68	9.91	6.4	7.87	1.42	0.63	0.9	6.72	2.23	0.31	-0.05	184	2097.55	1.31	1176	0.64	242.74	1.16	1.34	226.09	251.44
1.92	957	0.96	175.33	1.76	2.05	161.9	201.82	162.26	7.79	7.24	6.78	2	0.51	0.8	6.67	1.92	0.62	-0.11	254	2880.27	1.92	957	0.96	175.33	1.76	2.05	161.9	201.82	162.26	7.79	7.24	6.78	2	0.51	0.8	6.67	1.92	0.62	-0.11	254	2880.27	1.8	1943	1.57	180.47	2.11	1.84	167.68	206.61
2.74	316	1.92	200.53	2.73	3.32	181.09	208.44	212.05	7.5	8.4	8.22	3.38	0.5	0.57	6.49	1.04	0.93	-0.07	236	3511.27	2.56	375	1.89	203.27	2.47	3.18	184.51	210.76	214.55	12.33	10.48	10.38	3.63	0.67	0.62	6.85	1.06	0.94	-0.07	246	1987.22	1.85	915	1.06	189.03	1.84	1.98	171.33	196
2.94	642	1.43	84.16	2.56	3.02	67.13	90.65	94.7	7.06	7.08	7.15	1.34	0.55	0.66	6.56	1.82	0.33	-0.15	306	2756.09	2.49	2699	1.23	78.4	1.99	2.56	62.18	84.35	88.65	8.8	9.82	10.01	1.44	0.67	0.78	6.93	2.03	0.62	-0.15	532	2015.82	2.78	5145	1.37	75.31	2	2.95	59.73	80.91
1.39	220	0.86	49.89	1.43	1.79	61.68	40.14	47.87	9.51	7.03	7.09	3.89	0.53	0.84	6.54	1.35	0.92	0.21	106	3269.51	1.57	529	1.18	58.25	2.17	1.74	71.91	47.6	55.24	26.41	18.58	18.27	2.3	0.8	0.65	7.53	1.49	0.79	0.2	160	1540.04	1.57	529	1.18	58.25	2.17	1.74	71.91	47.6
1.48	3084	0.93	230.71	1.33	2.52	215.62	252.64	223.88	7.04	3.65	7.07	9.33	0.53	0.89	6.65	1	0.98	-0.08	560	2851	1.61	4439	1.54	230.66	1.81	2.44	215.64	252.07	224.26	8.72	4.95	10.08	6.91	0.6	0.72	6.92	0.93	0.99	-0.08	650	2432.42	1.57	4804	1.34	231.39	1.84	2.29	216.91	251.77
2.44	554	1.72	146.12	3.03	2.49	213.73	102.01	122.61	8.67	6.99	7.24	1.05	0.65	0.65	6.7	1.72	0.37	0.35	234	2153.61	2.15	1235	1.38	145.17	2.28	2.21	213.81	100.86	120.85	12.53	8.95	10.2	1.28	0.81	0.71	7.16	1.82	0.58	0.36	310	1162.07	2.15	1235	1.38	145.17	2.28	2.21	213.81	100.86
2.89	288	1.41	124.98	2.4	2.98	187.27	88.61	99.07	15.77	13.45	13.66	1.3	0.69	0.62	7.25	1.76	0.12	0.36	202	2300.9	2.95	713	1.38	114.15	2.72	3.2	174.19	78.74	89.54	20.27	16.13	16.08	2.11	0.77	0.6	7.97	1.62	0.55	0.38	342	1721.7	3.09	844	1.5	110.21	2.83	3.46	167.94	75.75
1.4	1278	0.73	226.77	1.42	2.06	204.75	251.55	224.01	7.03	4.58	7.13	6.29	0.46	0.91	6.61	1.22	0.96	-0.1	294	3145.16	1.4	1278	0.73	226.77	1.42	2.06	204.75	251.55	224.01	7.03	4.58	7.13	6.29	0.46	0.91	6.61	1.22	0.96	-0.1	294	3145.16	1.4	1278	0.73	226.77	1.42	2.06	204.75	251.55
2.66	998	1.34	71.58	2.35	2.82	57.98	75.54	81.23	8.51	8.88	8.99	1.82	0.49	0.73	6.88	1.77	0.66	-0.13	356	3476.61	3.01	1448	1.82	72.66	2.28	3.17	60.27	76.03	81.68	11.81	9.47	9.55	1.7	0.59	0.66	7.1	1.72	0.74	-0.12	482	2555.53	3.75	2240	1.92	71.41	2.44	3.76	59.02	74.7
1.66	328	0.9	237.5	1.73	1.74	211.47	250.57	250.48	6.5	4.95	4.99	1.6	0.47	0.83	6.38	1.94	0.54	-0.08	126	3312.05	2.43	2415	1.7	230.35	2.35	2.72	203.15	244.11	243.79	9.02	8.84	9.08	2.54	0.61	0.71	6.97	1.5	0.78	-0.09	534	2327.73	4.21	10373	2.53	230.92	6.57	4.49	203.86	244.29
3.2	373	1.61	148.7	2.78	3.73	213.41	106.93	125.76	13.31	10.07	10.96	2.58	0.68	0.57	7.33	1.3	0.81	0.33	288	2575.69	3.2	373	1.61	148.7	2.78	3.73	213.41	106.93	125.76	13.31	10.07	10.96	2.58	0.68	0.57	7.33	1.3	0.81	0.33	288	2575.69	3.2	373	1.61	148.7	2.78	3.73	213.41	106.93
1.41	1046	0.76	239.94	1.37	1.9	215.11	252.47	252.25	6.2	3.72	3.71	4.94	0.36	0.9	6.4	1.39	0.93	-0.08	246	3420.48	3.23	5676	2.55	239.77	4.57	3.28	215.3	251.88	252.12	7.16	4.6	4.28	1.3	0.56	0.43	6.67	1.24	0.56	-0.08	988	2546.99	3.47	8993	2.97	239.87	5.25	3.52	216.1	251.64
2.26	397	1.63	236.16	3.43	2.38	233.62	238.42	236.43	8.41	10.71	11.52	1.62	0.47	0.69	6.75	1.66	0.45	-0.01	190	3241.68	2.81	488	1.86	234.81	3.03	2.99	232.51	236.72	235.2	8.88	11.26	11.57	1.76	0.51	0.52	6.87	1.5	0.52	-0.01	264	3107.28	4.32	5689	2.37	238.29	5.4	4.41	221.07	246.47
1.96	144	0.98	112.87	2.31	2.13	168.78	78.85	90.97	11.45	9.01	8.27	1.88	0.69	0.72	6.54	1.65	0.58	0.36	102	2639.3	1.48	216	0.92	105.49	1.58	1.56	158.26	73.55	84.66	20.15	12.72	13.24	1.06	0.84	0.82	7.06	1.98	0.32	0.37	92	1183.7	1.52	889	0.91	116.57	1.57	1.61	166.1	86.85
1.51	869	1.17	189.67	1.56	1.71	164.41	208.08	196.5	7.45	8.08	7.53	2.57	0.54	0.78	6.66	1.57	0.84	-0.12	202	2768.26	1.51	869	1.17	189.67	1.56	1.71	164.41	208.08	196.5	7.45	8.08	7.53	2.57	0.54	0.78	6.66	1.57	0.84	-0.12	202	2768.26	1.42	1074	1.05	187.13	1.63	1.59	163.41	204.47
1.87	3645	0.75	236.75	1.55	1.97	204.59	252.82	252.83	5.72	3.22	3.29	1.78	0.24	0.86	6.32	2.05	0.62	-0.11	476	3634.8	1.96	4213	0.76	236.53	1.42	2.1	204.11	252.71	252.76	6.14	3.43	3.43	2.05	0.37	0.9	6.4	2.01	0.66	-0.11	544	3271.57	1.99	5697	0.88	235.15	1.19	2.16	202.58	251.42
1.55	2306	0.74	211.82	1.29	1.71	185.81	232.73	216.93	6.91	6.28	6.21	2.43	0.42	0.9	6.55	2	0.62	-0.11	328	3081.92	1.55	2306	0.74	211.82	1.29	1.71	185.81	232.73	216.93	6.91	6.28	6.21	2.43	0.42	0.9	6.55	2	0.62	-0.11	328	3081.92	1.3	2546	0.69	213.09	1.2	1.46	187.44	233.75
1.83	183	0.83	144.61	1.97	1.96	156.36	139.63	137.83	7.98	7.32	7.61	1.6	0.46	0.78	6.52	1.75	0.62	0.06	106	3499	2.3	1839	0.81	149.23	1.64	2.41	161.67	143.43	142.6	10.7	13.14	12.67	1.82	0.68	0.84	7.26	1.98	0.63	0.06	414	1993.59	3.24	6231	1.28	152.19	2.18	3.29	165.47	145.63
3.72	557	2.13	152.42	3.58	3.94	166.87	145.44	144.96	7.65	7.94	7.7	1.79	0.58	0.55	6.74	1.39	0.52	0.07	372	3096.14	3.67	1195	1.84	148.31	2.46	3.98	161.9	141.91	141.12	9.13	9.42	9.23	2.01	0.62	0.66	7.09	1.56	0.68	0.07	550	2507.67	3.67	1195	1.84	148.31	2.46	3.98	161.9	141.91
1.72	663	0.43	45.19	1.7	1.81	47.1	41.36	47.11	9.06	7.43	7.24	1.55	0.7	0.87	6.72	2.13	0.43	0.06	186	2044.52	2.24	935	0.82	45.42	1.64	2.31	48.75	40.86	46.64	8.93	7.35	7.13	1.32	0.7	0.85	6.91	2.15	0.26	0.09	282	2270.08	2.24	935	0.82	45.42	1.64	2.31	48.75	40.86
2.23	224	1.23	239.87	2.24	2.31	225.22	247.39	247	6.67	6.04	6.51	1.41	0.42	0.63	6.3	1.64	0.57	-0.05	138	3484.04	3.26	985	1.66	231.75	2.23	3.54	222.2	237.15	235.91	8.41	11.72	12.54	2.24	0.57	0.62	6.96	1.45	0.82	-0.03	444	2981.12	3.26	985	1.66	231.75	2.23	3.54	222.2	237.15
3.32	321	1.95	233.21	3.46	3.43	226.44	237.35	235.86	9.24	10.72	11.24	1.23	0.4	0.56	6.92	1.61	0.24	-0.02	246	3997.33	3.32	321	1.95	233.21	3.46	3.43	226.44	237.35	235.86	9.24	10.72	11.24	1.23	0.4	0.56	6.92	1.61	0.24	-0.02	246	3997.33	2.64	1114	1.5	218.79	2.71	2.89	216.26	220.67
1.93	377	1.15	52.72	1.82	2.24	58.52	46.34	53.31	13.46	11.57	10.92	2.73	0.74	0.81	7.07	1.57	0.81	0.12	174	2031.68	2.1	558	1.37	54.84	2.06	2.26	58.9	48.29	57.34	20.84	12.65	13.89	2.01	0.85	0.71	7.53	1.57	0.78	0.1	214	1189.37	2.1	558	1.37	54.84	2.06	2.26	58.9	48.29
2.29	154	1.68	128.57	2.9	2.58	169.71	99.93	116.08	14.71	9.18	9.81	2.44	0.72	0.6	6.85	1.3	0.79	0.26	128	2233.77	3.85	1135	1.85	118.18	3.27	4.11	153.31	94.74	106.5	27.85	21.85	21.74	2.01	0.84	0.55	8.4	1.35	0.8	0.24	554	1179.25	3.05	1592	1.7	126.21	2.63	3.25	163.02	101.23
1.05	77	0.47	238.99	1.18	1.14	226.18	244.38	246.42	13.9	13.4	12.56	1.86	0.59	0.88	5.99	1.72	0.63	-0.04	40	3183.48	1.05	77	0.47	238.99	1.18	1.14	226.18	244.38	246.42	13.9	13.4	12.56	1.86	0.59	0.88	5.99	1.72	0.63	-0.04	40	3183.48	1.05	77	0.47	238.99	1.18	1.14	226.18	244.38
1.42	117	0.52	236.92	1.5	1.57	225.41	240.53	244.82	18.92	19.41	16.42	1.93	0.09	0.88	6.4	1.84	0.5	-0.03	68	5490.02	1.42	117	0.52	236.92	1.5	1.57	225.41	240.53	244.82	18.92	19.41	16.42	1.93	0.09	0.88	6.4	1.84	0.5	-0.03	68	5490.02	1.12	136	0.22	222.81	1.36	1.24	210.97	225.57
1.29	200	0.4	73.77	1.34	1.56	65.2	76.44	79.66	14.55	8.88	10.6	3.1	0.69	0.92	6.4	1.58	0.84	-0.08	88	1583.05	1.5	413	1.33	79.68	2.04	1.7	73.74	80.82	84.48	24.53	19.09	20.07	2.43	0.76	0.72	7.27	1.46	0.88	-0.05	138	1969.13	1.5	783	1.44	67.98	1.9	1.98	67.47	65.45
1.58	153	0.66	170.71	1.65	1.66	88.25	179.33	244.53	7.22	11.63	8.94	1.29	0.51	0.8	6.09	1.92	0.24	-0.34	82	3529.16	1.58	153	0.66	170.71	1.65	1.66	88.25	179.33	244.53	7.22	11.63	8.94	1.29	0.51	0.8	6.09	1.92	0.24	-0.34	82	3529.16	1.77	348	0.94	184.77	2.04	1.85	111.03	198.16
1.67	1227	0.75	238.7	1.64	1.74	210.94	252.52	252.63	7.41	3.54	3.56	1.7	0.52	0.84	6.53	2.03	0.61	-0.09	244	2511.18	1.67	1227	0.75	238.7	1.64	1.74	210.94	252.52	252.63	7.41	3.54	3.56	1.7	0.52	0.84	6.53	2.03	0.61	-0.09	244	2511.18	1.67	1227	0.75	238.7	1.64	1.74	210.94	252.52
2.51	482	1.34	122.09	1.99	2.69	179.12	84.91	102.25	13.2	10.51	10.55	1.76	0.72	0.69	7.37	1.73	0.5	0.36	236	2048.63	2.67	1748	1.38	120.53	2.18	2.77	175.7	84.1	101.77	18.21	13.84	14.81	1.62	0.8	0.71	8.06	1.97	0.46	0.35	464	1377.82	3.35	2345	1.83	123.68	2.8	3.49	176.29	89.34
1.76	276	0.7	150.7	1.81	1.81	171.22	138.96	141.91	11.05	13.27	11.78	1.25	0.63	0.85	6.87	2.03	0.18	0.1	120	2674.75	2.57	1300	0.94	151.37	2.15	2.68	179.28	134.94	139.87	24.2	21	18.97	1.62	0.82	0.8	8.14	2.04	0.42	0.14	386	1299.46	2.22	1369	0.92	153.34	2.05	2.34	180.39	137.47
2.98	437	1.66	160.74	2.84	3.06	175.86	153.09	153.26	7.39	8.6	8.06	1.29	0.49	0.61	6.66	1.61	0.49	0.07	256	3238.98	3.25	1109	1.74	164.68	2.52	3.47	178.23	157.71	158.1	9.08	11.95	11.54	1.75	0.63	0.67	7.03	1.62	0.69	0.06	462	2468.2	3.85	3991	1.37	170.97	2.38	3.93	186.84	163.18
1	32	0.02	194.21	1	1.06	187.25	233.97	161.41	19.23	21.03	21.76	2	0.5	1	5.38	1.58	0.6	-0.11	24	5148.05	1	32	0.02	194.21	1	1.06	187.25	233.97	161.41	19.23	21.03	21.76	2	0.5	1	5.38	1.58	0.6	-0.11	24	5148.05	1	32	0.02	194.21	1	1.06	187.25	233.97
1	90	0.36	236.68	1.16	1.11	220.69	244.78	244.57	14.63	14.52	13.58	1.63	0.41	0.9	6.16	1.81	0.55	-0.05	42	4252.8	1	90	0.36	236.68	1.16	1.11	220.69	244.78	244.57	14.63	14.52	13.58	1.63	0.41	0.9	6.16	1.81	0.55	-0.05	42	4252.8	1	90	0.36	236.68	1.16	1.11	220.69	244.78
1.81	96	1.12	162.5	2.66	1.94	95.24	165.32	226.93	21.29	16.58	19.43	1.13	0.65	0.7	6.28	1.6	0.09	-0.27	76	2285.75	1.97	225	1.01	142.49	1.84	2.03	85.27	144.39	197.81	34.13	38.99	45.29	1.28	0.71	0.79	7.14	1.92	0.15	-0.26	122	2372.29	1.41	386	0.71	150.12	1.35	1.48	86.97	155.64
1.3	130	0.77	239.83	1.23	1.53	220.97	248.32	250.21	16.73	10.03	8.71	2.5	0.54	0.89	6.52	1.6	0.77	-0.06	70	3353.84	1.3	130	0.77	239.83	1.23	1.53	220.97	248.32	250.21	16.73	10.03	8.71	2.5	0.54	0.89	6.52	1.6	0.77	-0.06	70	3353.84	1.3	130	0.77	239.83	1.23	1.53	220.97	248.32
3.43	494	1.76	191.79	3.27	3.78	194.89	190.6	189.87	10.94	12.35	12.45	2.26	0.48	0.51	7.21	1.29	0.76	0.01	336	3144.01	2.93	606	1.65	190.79	2.59	3.27	194.47	189.33	188.58	11.84	14.51	14.79	2.29	0.59	0.62	7.32	1.41	0.78	0.01	322	2603.82	3.6	927	1.67	196.52	3.01	3.66	198.84	195.85
1.74	365	0.82	140.87	1.62	1.96	200.64	101.52	120.47	10.3	7.19	8	2.31	0.66	0.84	6.66	1.87	0.63	0.33	150	1865.03	1.44	998	1.57	140.47	1.94	1.5	197.46	102.91	121.02	15.99	12.14	12.96	1.68	0.74	0.71	7.36	1.66	0.71	0.31	190	1538.51	1.44	998	1.57	140.47	1.94	1.5	197.46	102.91
1.32	1614	0.56	235.54	1.45	1.34	201.8	252.4	252.42	6.88	4.05	3.99	1.16	0.29	0.83	6.51	2.25	0.28	-0.11	216	3346.02	1.29	1626	0.55	235.36	1.44	1.31	201.65	252.19	252.24	7.13	4.83	4.6	1.16	0.32	0.84	6.52	2.25	0.27	-0.11	212	3181.99	1.29	1626	0.55	235.36	1.44	1.31	201.65	252.19
2.26	847	1.4	235.86	2.11	2.68	209.47	248.84	249.28	6.17	5.08	5.07	3.13	0.31	0.68	6.41	1.27	0.92	-0.09	312	3671.66	2.26	847	1.4	235.86	2.11	2.68	209.47	248.84	249.28	6.17	5.08	5.07	3.13	0.31	0.68	6.41	1.27	0.92	-0.09	312	3671.66	2.13	5755	1.13	229.88	1.97	2.44	204.15	242.17
3.33	425	2.08	235.8	3.95	3.4	221.89	242.86	242.65	6.72	8.05	8.36	1.1	0.42	0.44	6.56	1.4	0.44	-0.05	280	3716.49	2.41	1413	1.45	230.71	2.34	2.43	218.89	236.85	236.4	8.8	11.98	12.75	1.02	0.62	0.69	7.02	1.91	0.45	-0.04	366	2444.23	2.41	1413	1.45	230.71	2.34	2.43	218.89	236.85
3.46	310	2.09	199.07	4.18	3.63	190.24	204.37	202.61	10.85	10.71	11.52	1.06	0.55	0.43	7.06	1.34	0.02	-0.04	256	3074.54	3.51	898	1.61	193.29	2.73	3.57	186.82	197.54	195.53	13.49	15.54	16.44	1.06	0.7	0.68	7.59	1.79	0.35	-0.03	428	2097.86	3.3	2510	1.36	203.11	1.99	3.59	195.83	207.51
3.02	525	1.44	235.24	2.47	3.1	207.73	249.76	248.23	5.57	4.49	5.93	1.06	0.32	0.54	6.2	1.7	0.22	-0.09	284	3659.72	3.21	5710	2.59	231.66	4.8	3.78	206.02	244.31	244.67	8.86	8.95	9.54	3.17	0.58	0.44	6.96	0.92	0.95	-0.09	1142	2333.45	3.17	7172	2.6	230.35	4.7	3.8	205.07	242.68
1.38	1482	0.54	145.95	1.42	1.42	122.53	156.16	159.16	7.8	7	7.13	1.38	0.54	0.91	6.65	2.19	0.44	-0.12	218	2596.2	1.51	1514	0.62	145.98	1.61	1.53	122.62	156.17	159.14	8.87	8.29	8.45	1.2	0.54	0.87	6.7	2.2	0.41	-0.12	238	2345.76	1.51	1514	0.62	145.98	1.61	1.53	122.62	156.17
1.38	98	0.55	108.13	1.59	1.46	62.57	100.19	161.62	20.32	14.09	17.46	1.08	0.71	0.87	6.28	1.91	0.23	-0.23	58	1906.39	1.52	244	0.61	96.81	1.56	1.6	74.37	90.35	125.7	34.99	33.58	43.62	1.05	0.74	0.87	7.29	2.06	0.14	-0.1	100	2038.66	1.52	244	0.61	96.81	1.56	1.6	74.37	90.35
1.79	48	1.14	147.9	2.08	1.8	88.31	151.29	204.08	23.42	19.59	19.31	1	0.75	0.67	5.85	1.53	0.37	-0.26	50	1912.78	1.27	188	0.61	170.51	1.67	1.39	100.73	181.42	229.36	21.62	25.7	21.14	1.93	0.81	0.89	6.99	1.84	0.61	-0.29	76	1534.37	1.27	188	0.61	170.51	1.67	1.39	100.73	181.42
1.69	142	1.08	161.7	1.94	1.85	91.63	169.99	223.48	12.5	14.52	14.85	2.27	0.73	0.72	6.48	1.69	0.55	-0.3	88	2173.98	1.4	390	0.6	151.86	1.57	1.52	88.14	158.32	209.12	25.47	24.36	29.01	1.89	0.76	0.86	7.4	1.9	0.62	-0.28	120	1858.15	1.4	390	0.6	151.86	1.57	1.52	88.14	158.32
1.63	847	1.43	41.64	1.91	3.52	39.34	38.98	46.59	7.74	7.51	7.92	16.23	0.61	0.74	6.62	0.62	1	0	410	2671.24	1.63	847	1.43	41.64	1.91	3.52	39.34	38.98	46.59	7.74	7.51	7.92	16.23	0.61	0.74	6.62	0.62	1	0	410	2671.24	1.43	1244	0.94	44.76	1.58	2.86	48.91	38.27
1.34	2575	0.85	244.74	1.51	1.35	229.44	252.61	252.18	8.09	3.86	4.22	1.12	0.54	0.83	6.76	2.22	0.3	-0.05	274	2633.05	1.29	2671	0.83	244.85	1.46	1.3	229.89	252.5	252.16	8.46	4.05	4.28	1.12	0.57	0.83	6.84	2.22	0.34	-0.05	268	2574.93	1.29	2671	0.83	244.85	1.46	1.3	229.89	252.5
2.58	424	1.39	140.16	1.82	3.25	174.35	118.41	127.73	8	8.04	8.24	3.93	0.59	0.71	6.62	1.34	0.89	0.19	268	2553.82	2.08	1731	1.47	141.17	1.78	3.58	175.53	118.99	129	9.61	10.2	10.05	9.5	0.72	0.72	7.07	0.9	0.99	0.19	596	1804.16	1.57	3529	1.35	147.39	1.55	2.6	176.28	128.73
1.86	74	1.26	72.45	2.61	2.38	58.78	73.96	84.59	12.19	16.15	16.32	3.47	0.56	0.62	6.08	1.07	0.94	-0.11	82	3562.18	2.34	670	1.7	59.12	2.84	2.9	60.63	53.22	63.51	21.32	13.3	13.66	3.65	0.83	0.59	7.59	1.1	0.92	0.07	300	1317.45	2.52	957	1.86	64.97	3.05	2.81	61.51	61.16
1.23	972	0.69	89.37	1.3	1.38	76.3	99.45	92.36	8.02	7.92	7.63	2.39	0.61	0.89	6.75	1.82	0.77	-0.13	172	2517.68	1.23	972	0.69	89.37	1.3	1.38	76.3	99.45	92.36	8.02	7.92	7.63	2.39	0.61	0.89	6.75	1.82	0.77	-0.13	172	2517.68	1.23	972	0.69	89.37	1.3	1.38	76.3	99.45
1.53	73	1.39	155.24	2.1	1.7	83.14	159.49	223.08	10.63	17.34	21.07	1.89	0.52	0.64	5.92	1.58	0.65	-0.31	58	3676.18	1.2	182	0.7	168.83	1.45	1.33	93.32	177.68	235.48	15.69	20.85	18.04	2.18	0.66	0.78	6.65	1.87	0.54	-0.31	72	2498.88	2.03	245	1.51	165.6	2.67	2.27	103.69	175.3
1.3	199	0.6	171.81	1.37	1.38	89.27	176.39	249.77	9.18	12.17	5.98	1.62	0.66	0.87	6.49	1.93	0.5	-0.33	78	2350.22	1.42	443	0.45	175.65	1.22	1.52	103.32	184.02	239.61	24.47	23.33	22.52	1.67	0.78	0.92	7.43	2.03	0.52	-0.28	128	1783.17	1.09	468	0.39	170.61	1.15	1.13	99.76	178.9
1.64	211	0.61	208.48	1.65	1.86	182.86	220.32	222.26	5.84	7.03	7.83	2.09	0.45	0.86	6.08	1.79	0.66	-0.09	108	3408.01	2.99	1154	1.53	213.68	2.33	3.03	185.3	226.28	229.46	7.48	9.89	10.79	1.39	0.58	0.6	6.69	1.74	0.6	-0.1	412	2674.19	2.99	1154	1.53	213.68	2.33	3.03	185.3	226.28
2.11	1950	0.98	218.14	1.78	2.32	192.68	230.28	231.47	7.72	6.92	7.34	2.24	0.59	0.84	6.64	1.78	0.76	-0.09	410	2242.59	2.12	3117	0.83	216.97	1.54	2.32	191.5	229.05	230.36	8.78	8.59	8.92	2.31	0.65	0.88	6.88	1.88	0.75	-0.09	518	2057.65	1.98	3149	0.77	216.52	1.52	2.17	191.07	228.61
2.96	453	1.98	202.38	3.23	3.34	162.36	219.49	225.29	4.33	4.71	4.75	2.54	0.43	0.66	5.85	1.33	0.85	-0.15	284	4176.31	2.23	975	1.05	201.12	1.77	2.64	161.64	217.72	223.99	7.95	7.65	7.43	3	0.73	0.73	6.25	1.55	0.84	-0.15	330	1551.73	4.34	3241	3.66	206.99	6.5	5.18	167.31	223.83
1.65	160	0.74	51.42	1.46	1.7	56.36	45.96	51.92	7.43	5.84	5.85	1.38	0.63	0.84	6.23	1.88	0.32	0.1	86	2955.74	1.38	425	0.69	57.51	1.47	1.41	59.28	53.56	59.7	11.61	13.11	13.2	1.08	0.7	0.84	6.83	2.11	0.38	0.05	116	1878.26	1.53	626	0.59	63.32	1.48	1.56	71.41	56.38
1.4	2585	0.62	234.95	1.35	1.58	199.84	252.17	252.83	6.54	3.59	3.19	2.69	0.44	0.89	6.48	1.93	0.72	-0.12	322	2930.98	2.03	7787	1.45	234.72	2.54	2.27	199.87	251.7	252.58	6.5	4.07	3.68	2.61	0.42	0.6	6.53	1.3	0.92	-0.11	802	3071.74	1.96	7851	1.44	234.59	2.52	2.21	199.83	251.51
1.91	620	0.93	223.16	1.94	2.23	246.35	208.7	214.42	6.35	11.51	10.19	2.73	0.43	0.76	6.1	1.52	0.85	0.08	222	3098.48	1.82	698	0.92	221.24	1.77	2.1	245.63	205.8	212.31	7.23	14.24	12.02	2.78	0.51	0.77	6.23	1.53	0.86	0.09	222	2748.81	3.01	2270	1.88	217.36	2.41	3.38	244.89	199.45
2.68	332	1.35	82.16	2.6	3.02	70	85.53	90.95	5.8	5.64	5.66	2.39	0.49	0.61	6.24	1.38	0.85	-0.1	220	3499.89	3.31	1630	1.5	74.83	1.77	3.65	62.15	78.31	84.04	8.95	9.19	9.46	2.22	0.52	0.74	7.02	1.67	0.75	-0.12	590	3390.01	3.31	1630	1.5	74.83	1.77	3.65	62.15	78.31
2.06	209	1.03	213.27	1.76	2.21	238.86	198.79	202.16	6.1	6.73	6.61	1.44	0.38	0.78	6.21	1.83	0.47	0.09	128	3907.04	2.96	940	1.37	205.38	2.06	3.23	226.04	194.87	195.23	11.37	8.05	8.17	2.19	0.82	0.69	7.15	1.56	0.75	0.07	396	1239.03	2.34	4911	0.84	201.93	1.44	2.44	222.87	190.71
2.15	123	1.43	183.84	2.25	2.52	204.98	170.5	176.04	9.48	8.29	7.6	2.87	0.65	0.59	6.45	1.23	0.87	0.09	112	2803.06	3.36	1183	2	196.09	2.94	3.42	220.02	183.76	184.48	10.87	9.69	8.33	1.07	0.77	0.45	7.09	1.54	0.51	0.09	470	1476.7	3.03	3928	2.13	192.71	3.99	3.96	220.37	176.99
2.39	404	1.17	211.24	2.09	2.74	230.23	203.35	200.14	6.38	7	6.72	2.59	0.48	0.77	6.31	1.5	0.82	0.06	220	2966.85	2.69	2838	1.8	207.33	2.21	2.75	223.87	200.69	197.44	7.25	9.09	8.14	1.44	0.63	0.78	6.68	1.83	0.6	0.05	586	2271.55	2.58	3365	1.64	206	2.2	2.62	224.69	197.78
3.2	461	1.19	222.09	2.41	3.42	197.48	233.49	235.28	4.9	4.93	4.95	1.73	0.16	0.63	6.04	1.58	0.69	-0.08	294	4596.54	3.29	924	1.44	220.12	2.45	3.9	196.04	231.42	232.89	6.05	6.11	6.33	3.11	0.48	0.65	6.42	1.32	0.9	-0.08	474	3242.42	1.78	9395	0.74	228.5	1.5	2.13	205.5	239.22
2.44	397	1.27	237.52	2.58	2.51	220.59	248.17	243.78	5.57	5.03	6.3	1.06	0.63	0.68	6.07	1.83	0.21	-0.06	200	2466.27	2.69	1855	1.57	237.91	2.6	3.06	217.21	249.24	247.28	7.98	5.77	6.85	2.77	0.77	0.66	6.65	1.53	0.78	-0.07	528	1581.24	2.69	1855	1.57	237.91	2.6	3.06	217.21	249.24
1.69	300	1.19	239.85	1.91	1.7	230.83	246.48	242.23	5.82	7.45	7.83	1.18	0.61	0.79	6.02	1.9	0.46	-0.03	118	2652.41	2.12	836	1.38	235.31	1.88	2.2	227.99	241	236.93	7.33	9.64	10.13	1.53	0.66	0.77	6.52	1.92	0.45	-0.03	254	2322.19	2.12	836	1.38	235.31	1.88	2.2	227.99	241
2.06	298	1.31	162.26	2.43	2.14	211.16	129.67	145.96	11.43	9.48	9.89	1.16	0.73	0.67	6.92	1.77	0.58	0.24	148	2089.08	2.58	409	1.57	158.04	3.01	2.74	204.83	127.94	141.36	17.94	13.2	13.88	1.57	0.8	0.53	7.31	1.59	0.58	0.23	222	1399.82	1.99	1263	1.22	171.23	1.97	2.04	218.78	139.19
2.32	89	2.23	138.7	3.64	2.7	76.64	137.45	202	17.02	14.66	19.26	2.25	0.64	0.22	6.27	0.91	0.79	-0.28	102	2862.66	2.39	223	1.84	152.09	2.15	2.65	90.85	157.31	208.13	30.3	34.39	35.02	2.13	0.65	0.56	7.14	1.37	0.56	-0.27	158	3210.8	2.39	223	1.84	152.09	2.15	2.65	90.85	157.31
1.5	21	1.08	209.79	1.67	1.64	210.38	212.1	206.9	21.82	18.13	21.15	1.4	0.64	0.73	5.22	1.37	0.53	0	30	3897.95	2.24	198	1.39	222.35	1.45	2.31	204.27	232.78	229.98	27.48	28.75	29.14	1.13	0.57	0.67	7.03	1.69	0.14	-0.07	130	3680.14	1.93	371	1.51	191.08	2.13	2.1	172.33	201.58
2.12	857	0.73	40.09	1.59	2.13	47.92	32.21	40.12	7.22	5.41	5.63	1.18	0.64	0.9	6.5	2.18	0.21	0.2	250	2223.79	2.37	1704	1.16	42.7	1.94	2.47	52.3	33.34	42.47	9.1	5.79	6.41	1.69	0.76	0.8	6.89	2.04	0.48	0.22	408	1612.59	2.73	2199	1.06	42.77	1.88	2.91	49.01	35.36
1.76	423	1.09	152.96	1.63	2.09	210.94	114.01	133.93	16.04	15.67	12.61	3.07	0.69	0.77	7.34	1.56	0.84	0.3	172	2120.36	1.55	562	0.9	152.63	1.51	1.79	204.27	117.99	135.63	27.6	22.56	19.68	2.94	0.77	0.8	7.68	1.79	0.76	0.27	170	1221.89	1.55	562	0.9	152.63	1.51	1.79	204.27	117.99
2.06	793	0.82	148.16	1.77	2.52	193.87	117.38	133.24	8.61	7.32	7.71	3.5	0.69	0.83	6.82	1.54	0.88	0.25	284	2071.6	2.69	1573	1.81	145.47	2.81	2.91	190.08	115.49	130.83	9.92	10.12	9.48	2.09	0.74	0.67	7.11	1.41	0.86	0.24	462	1813.4	2.69	1573	1.81	145.47	2.81	2.91	190.08	115.49
2.59	245	1.63	76.26	2.74	2.81	63.5	81.39	83.88	7.43	9.14	8.53	1.96	0.5	0.6	6.45	1.45	0.73	-0.12	176	3818.16	2.58	1225	1.47	71.95	2.17	3.39	59.67	76.5	79.68	8.9	9.28	8.83	4.56	0.64	0.7	6.9	1.15	0.94	-0.12	474	2421.91	2.6	1607	2.05	75.82	2.89	3.04	62.93	80.6
2.12	590	0.8	145.91	2.03	2.22	218.53	99.96	119.25	9.39	7.45	7.35	1.67	0.74	0.81	6.82	1.98	0.46	0.37	216	1851.93	1.94	1025	1.32	144.33	2.15	1.97	213.59	100.55	118.86	13.69	10.44	10.55	1.09	0.83	0.76	7.34	1.93	0.52	0.36	252	1220.61	2.29	2155	2.3	142.59	2.57	2.32	204.56	103.34
1.43	94	0.94	226.07	1.34	1.7	200.68	240.35	237.17	18.5	18.52	19.07	2.57	0.39	0.83	6.28	1.48	0.79	-0.09	66	5131.82	1.43	94	0.94	226.07	1.34	1.7	200.68	240.35	237.17	18.5	18.52	19.07	2.57	0.39	0.83	6.28	1.48	0.79	-0.09	66	5131.82	1.43	94	0.94	226.07	1.34	1.7	200.68	240.35
1.42	315	1.08	155.15	1.77	1.52	229.78	105.34	130.35	14.12	9.31	10.49	1.72	0.81	0.8	6.98	1.83	0.61	0.37	108	1375.44	3.01	1104	1.88	153.72	3.27	3.18	219.33	109.68	132.15	18.81	14.41	13.07	1.8	0.82	0.47	7.75	1.31	0.77	0.33	422	1257.07	4.31	2513	2.32	153.96	4.49	4.52	216.21	111.84
2.08	315	0.95	92.9	1.93	2.34	79.72	97.55	101.43	7.48	7.56	7.72	2.38	0.57	0.79	6.56	1.63	0.79	-0.1	166	2862	2.55	855	1.34	93.08	2.27	2.87	80.19	97.62	101.43	11.83	12.71	12.49	2.67	0.71	0.71	7.15	1.44	0.88	-0.1	336	1779.41	2.55	855	1.34	93.08	2.27	2.87	80.19	97.62
2.71	532	1.41	139.19	2.39	3.06	161.88	126.94	128.76	8.71	7.13	7.21	2.35	0.64	0.71	6.62	1.46	0.84	0.12	282	1985.1	3.44	1032	1.4	136.07	2.63	3.64	158.68	123.65	125.88	9.22	8.07	7.89	1.78	0.72	0.71	6.95	1.8	0.54	0.12	468	1854.6	3.21	1435	1.13	132.66	2.37	3.3	158.36	117.89
2.42	281	1.1	153.48	2.37	2.59	134.92	160.07	165.44	6.51	6.71	6.24	1.84	0.42	0.72	6.4	1.64	0.67	-0.09	174	3772.69	1.77	1185	0.86	166.09	1.64	1.87	147.87	172.63	177.77	15.49	16.91	16.63	1.79	0.79	0.73	7.52	1.88	0.6	-0.08	258	1416.6	1.77	1185	0.86	166.09	1.64	1.87	147.87	172.63
1.13	48	0.68	240.82	1.46	1.23	219.46	251.73	251.27	10.78	4.3	5.22	1.43	0.61	0.79	5.88	1.63	0.64	-0.07	34	2553.71	1.35	583	0.65	230.21	1.44	2.38	216.35	236.59	237.7	12.42	22.52	21.14	10.1	0.66	0.86	7.29	0.9	0.99	-0.04	230	2469.77	1.35	583	0.65	230.21	1.44	2.38	216.35	236.59
1.71	87	0.59	161.74	1.77	1.93	210.79	128.94	145.47	5.71	5.58	5.47	2.18	0.35	0.82	5.79	1.65	0.67	0.24	72	4086.7	2.59	655	1.54	167.15	2.14	2.83	216.11	135.7	149.66	12.44	9.98	10.46	2.29	0.75	0.74	7.11	1.63	0.75	0.23	290	1666.95	4.22	1498	2.14	165.6	4.06	4.25	217.58	131.89
2.28	976	1.14	86.13	2.27	2.48	73.57	91.58	93.24	7.25	7.3	7.56	2.02	0.44	0.71	6.68	1.75	0.66	-0.11	310	3438.97	3.14	1798	1.51	85.41	2.32	3.25	72.8	90.7	92.73	10.35	11.05	11.55	1.58	0.6	0.69	7.16	1.75	0.57	-0.11	552	2711.04	3.14	1934	1.61	84.29	2.3	3.25	71.74	89.6
1.85	240	1.45	139.67	2.39	2.03	167.44	123.96	127.62	6.68	5.4	6.69	1.85	0.55	0.7	6.23	1.64	0.6	0.15	126	2666.52	1.44	2021	0.61	140.29	1.2	1.52	172.2	121.26	127.41	12.13	10.92	10.55	1.73	0.78	0.95	7.35	2.16	0.47	0.17	274	1457.92	2	2676	0.89	143.96	1.32	2.17	174.64	125.78
2.08	569	1.22	167.01	2.36	2.22	240.52	114.77	145.73	7.74	7.16	8.1	1.74	0.66	0.8	6.6	1.85	0.57	0.35	212	2250.96	2.07	3034	0.54	166.63	1.79	2.18	237.64	115.52	146.74	10.88	8.74	9.74	1.85	0.83	0.86	6.99	2.16	0.52	0.35	480	1154.36	2.07	3034	0.54	166.63	1.79	2.18	237.64	115.52
1.09	116	0.22	209.75	1.34	1.16	126.4	251.4	251.46	21.52	5.7	4.84	1.08	0.85	0.92	6.63	2.01	0.08	-0.33	50	1225.78	1.54	154	0.99	214.8	1.74	1.61	146.86	248.88	248.66	41.39	9.47	10.27	1.44	0.89	0.82	7.01	1.82	0.43	-0.26	80	710.43	1.55	222	0.85	201.02	2.08	1.61	131.01	228.78
1.92	928	0.98	240.1	2.26	1.99	213.97	253.08	253.26	6.31	3.3	3.05	1.46	0.59	0.74	6.25	1.9	0.52	-0.08	242	2620.8	2.52	1370	1.58	239.58	2.22	2.73	213.49	252.6	252.66	6.99	4.14	4.21	2.2	0.58	0.63	6.43	1.48	0.79	-0.08	404	2644.75	3.99	3281	2.63	239.98	5.03	4.25	215.12	252.47
1.57	81	0.98	153.14	1.74	1.83	205.58	118.19	135.65	21.86	16.8	16.83	2.23	0.81	0.83	6.33	1.55	0.72	0.27	66	1451.51	2.54	253	1.77	143.05	2.63	2.8	198.8	107.36	122.98	28.5	18.85	19.27	2.06	0.84	0.58	7.39	1.37	0.71	0.3	178	1272.94	2.95	1516	2.08	152.05	2.79	3.03	193.19	125.77
2.57	193	2.08	146.7	3.08	2.77	160.34	140.02	139.75	6.3	9.68	6.94	2.06	0.56	0.53	6.14	1.2	0.76	0.07	154	2989.86	1.84	2268	1.01	141.82	1.42	2.65	156.24	133.75	135.48	10.89	10.36	9.82	5.94	0.84	0.89	7.07	1.29	0.95	0.08	504	1144.38	1.84	2268	1.01	141.82	1.42	2.65	156.24	133.75
2.47	794	2.05	243.57	2.9	2.63	226.45	252.13	252.13	8.11	4.39	4.57	1.78	0.63	0.51	6.74	1.36	0.76	-0.05	296	2590.33	3.34	1566	1.63	242.37	2.34	3.46	225.28	250.23	251.6	11.69	8	6.35	1.66	0.65	0.51	7.19	1.57	0.41	-0.05	548	2353.01	3.34	1566	1.63	242.37	2.34	3.46	225.28	250.23
2.95	1459	2.89	204.76	4.7	3.21	178.85	217.25	218.18	7.25	7.15	7.43	2.19	0.55	0.47	6.7	1.06	0.89	-0.1	490	2916.01	3.01	2382	2.52	205.7	4.31	3.24	180.26	217.99	218.86	8.99	9.5	9.5	2.02	0.67	0.44	6.97	1.17	0.77	-0.09	632	2161.76	3.36	2579	2.58	207.52	5.05	3.57	181.99	219.92
1.44	61	1.07	205.87	1.38	1.66	187	212.41	218.2	36.4	37.45	35.85	2.33	0.51	0.79	6.11	1.43	0.77	-0.06	52	4754.03	1.44	61	1.07	205.87	1.38	1.66	187	212.41	218.2	36.4	37.45	35.85	2.33	0.51	0.79	6.11	1.43	0.77	-0.06	52	4754.03	1.44	61	1.07	205.87	1.38	1.66	187	212.41
1	10	0.15	236.7	1.2	1.11	211.6	246.7	251.8	14.47	8.47	6.08	1.33	0.23	0.86	4.34	1.32	0.42	-0.08	14	7992.61	2.56	236	2.23	129.07	4.32	3.42	115.89	131.43	139.89	52.4	50.8	49.74	4.53	0.75	0.43	7.49	0.77	0.94	-0.06	210	1884.27	2.56	236	2.23	129.07	4.32	3.42	115.89	131.43
2.21	428	1.14	153.18	1.94	2.3	220	108.9	130.63	9.36	8.3	8.49	1.42	0.69	0.77	6.68	1.87	0.46	0.34	190	2110.9	3.9	2089	1.87	156.33	3.2	4.52	215.66	117.02	136.31	19.25	17.43	15.75	2.94	0.8	0.58	8.06	1.18	0.89	0.3	826	1446.08	3.9	2089	1.87	156.33	3.2	4.52	215.66	117.02
2.22	299	0.97	47.46	1.99	2.31	43.7	45.6	53.09	6.23	6.34	6.13	1.53	0.47	0.75	6.28	1.83	0.45	-0.02	160	3426.41	2.39	779	1.2	52.86	2.35	2.53	50.55	49.73	58.28	11.48	9.3	9.94	1.79	0.7	0.74	7	1.8	0.57	0.01	282	1995.14	2.19	876	0.99	57.08	2.08	2.33	54.06	54.44
1.71	218	0.87	124.61	2.11	1.79	65.12	119.18	189.53	9.92	10.75	11.21	1.47	0.52	0.82	6.31	1.91	0.33	-0.29	106	2001.58	1.88	361	1.03	127.76	1.91	2.08	67.39	124.82	191.07	11.5	14.92	17.91	2.3	0.58	0.77	6.82	1.73	0.68	-0.3	158	2330.16	1.42	577	0.55	139.41	1.35	1.56	77.77	138.02
2.75	233	2.01	85.33	3.81	2.88	121.1	62.92	71.98	19.08	14.78	12.52	1.43	0.76	0.58	7.26	1.38	0.47	0.32	176	2047.64	2.75	233	2.01	85.33	3.81	2.88	121.1	62.92	71.98	19.08	14.78	12.52	1.43	0.76	0.58	7.26	1.38	0.47	0.32	176	2047.64	2.45	1352	1.18	107.98	2.89	2.46	142.09	86.8
1.61	230	0.9	74.29	1.73	1.65	64.56	74.67	83.64	8.03	8.96	8.97	1.11	0.63	0.83	6.12	1.97	0.33	-0.07	100	2144.92	1.8	400	1.11	81.92	1.86	1.85	80.12	78.32	87.32	25.88	14.82	14.07	1.06	0.92	0.77	7.06	2.02	0.09	0.01	148	638.56	1.8	400	1.11	81.92	1.86	1.85	80.12	78.32
1.86	268	1.28	150.01	2.45	1.99	213.6	105.78	130.66	8.98	9.28	9.94	1.66	0.67	0.71	6.74	1.6	0.68	0.34	130	2485.15	2.14	1112	1.54	149.23	2.16	2.28	211.6	106.16	129.92	13.35	10.9	11.81	1.76	0.82	0.66	7.35	1.69	0.69	0.33	304	1233.94	4.84	3097	2.54	144.54	4.88	4.91	204.06	105.17
1.15	540	0.51	192.38	1.25	1.18	104.15	219.67	253.32	6.41	8.53	2.72	1.08	0.59	0.89	6.13	2.21	0.15	-0.36	110	2457.82	1.17	692	0.41	193.73	1.22	1.2	107.77	221.11	252.31	10.79	8.88	4.74	1	0.79	0.92	6.55	2.23	0.11	-0.34	126	1430.9	1.31	1333	1.26	198.69	1.68	1.33	109.77	233.61
2.18	915	1.24	221.83	2.34	2.23	197.96	232.95	234.59	6.53	6.85	6.93	1.21	0.47	0.73	6.47	1.98	0.21	-0.08	270	3044.94	2.13	1183	1.05	220.03	2.17	2.2	197.05	230.66	232.39	8.56	9.47	9.52	1.45	0.57	0.76	6.72	2.02	0.41	-0.08	302	2318.79	2.69	1299	1.77	218.84	2.64	2.8	197.64	228.69
2.03	679	1.03	138.63	1.84	2.46	158.69	128.27	128.95	7.88	7.62	7.8	3.5	0.61	0.83	6.7	1.53	0.87	0.11	256	2672.04	1.67	1153	1.31	139.59	1.75	2.05	159.86	128.84	130.08	12.8	9.94	10.15	3.5	0.75	0.8	7.23	1.41	0.91	0.11	278	1534.85	1.59	1524	0.87	143.24	1.59	2.06	161.39	133.76
2.24	551	1.31	202.32	3.07	3.58	194.96	204.84	207.17	10.11	12.78	12.43	7.82	0.68	0.55	7.07	0.72	0.99	-0.02	336	2329.13	1.93	1807	1.64	204.39	2.8	4.85	199.48	205.58	208.1	14.6	17.29	16.3	23.13	0.78	0.51	7.75	0.4	1	-0.02	824	1556.69	1.93	1807	1.64	204.39	2.8	4.85	199.48	205.58
1.95	1294	1.04	68.85	1.89	1.97	54.82	73.45	78.3	7.18	7.27	7.37	1.04	0.38	0.78	6.59	2.12	0.13	-0.15	284	3369.62	1.95	1356	0.92	68.53	1.83	1.96	54.52	73.09	77.99	7.94	8.11	8.27	1.17	0.44	0.8	6.69	2.12	0.06	-0.15	288	3013.46	3.01	3683	1.71	67.98	2.41	3.53	54.5	72.2
2.37	642	1.46	63.67	2	2.53	51.76	67.2	72.05	7.77	7.15	7.17	1.8	0.51	0.78	6.55	1.78	0.58	-0.13	256	2705.22	3.29	2250	1.56	58.68	2.04	4.06	47.66	62.18	66.2	10.03	10.29	10.47	3.74	0.49	0.62	7.07	1.22	0.92	-0.13	770	2864.41	3.71	2753	1.69	56.69	2.41	4.17	46.88	59.42
1.82	142	1.22	213.4	2.91	2.14	193.14	222.59	224.46	6.86	5.16	4.64	2.59	0.67	0.68	6.08	1.39	0.77	-0.07	102	2467.98	2.45	201	2.13	212.99	3.31	2.68	197.47	219.46	222.03	13.25	8.16	6.93	2.06	0.81	0.6	6.58	1.48	0.61	-0.05	152	1309.57	2.88	4667	1.25	225.22	1.99	3.2	203.49	235.25
2.22	116	1.29	100.77	2.72	2.37	87.45	105.32	109.53	7.18	7.24	7.69	1.4	0.63	0.67	6.12	1.6	0.49	-0.09	102	3160.26	3.45	1254	1.69	89.63	2.63	3.66	76.44	93.88	98.56	14.41	14.81	14.53	1.77	0.67	0.67	7.49	1.64	0.71	-0.1	518	2089.26	3.06	1418	1.54	93.11	2.54	3.13	79.94	97.45
2.42	688	1.24	153.9	2.08	2.76	163.86	150.02	147.83	6.98	7.08	6.67	2.6	0.72	0.76	6.48	1.53	0.82	0.04	290	1980.61	2.13	2133	0.84	154.49	1.76	2.55	168.88	147.94	146.66	12.11	10.38	9.72	3.43	0.83	0.84	7.24	1.59	0.88	0.07	472	1075	3.56	3436	1.99	154.6	2.91	4.4	169.87	147.27
1.83	356	0.87	37.67	2.08	2.04	30.68	37.66	44.68	6.78	6.95	7.1	2.05	0.51	0.8	6.45	1.9	0.54	-0.1	154	3448.69	2.67	976	1.79	43.67	2.39	2.99	40.81	41.72	48.47	13.99	11.98	11.83	2.39	0.76	0.67	7.31	1.44	0.84	-0.01	374	1696.13	2.67	976	1.79	43.67	2.39	2.99	40.81	41.72
1.38	99	0.69	158.47	1.62	1.46	84.66	166.6	224.17	11.62	12.19	7.53	1.6	0.74	0.82	6.2	1.78	0.59	-0.33	58	2185.18	1.36	237	0.64	146.19	1.57	1.46	78.51	148.46	211.59	14.95	22.05	18.48	1.79	0.74	0.86	6.79	1.9	0.6	-0.31	90	1857.84	1.36	237	0.64	146.19	1.57	1.46	78.51	148.46
1.86	96	1.59	141.05	1.75	1.99	77.2	142.99	202.97	9.58	10.46	11.65	1.17	0.57	0.75	6.25	1.69	0.16	-0.3	78	3625.68	1.97	260	1.58	121.73	2.43	2.26	65.4	119.25	180.54	15.5	22.65	23.94	2.55	0.72	0.58	7.08	1.32	0.8	-0.29	146	2351.93	1.69	357	1.31	135.21	2.07	1.88	75.78	136.61
1.85	84	0.81	136.02	1.69	2.02	70.61	135.31	202.14	10.12	7.73	7.33	1.83	0.76	0.76	5.86	1.62	0.64	-0.31	74	1752.11	1.35	224	0.53	125.59	1.37	1.4	65.49	121.11	190.17	11	14.59	13.87	1.06	0.74	0.87	6.44	2.06	0.29	-0.3	84	1734.57	1.05	416	0.16	126.67	1.14	1.1	70.79	125.55
1.58	136	1.06	226.82	1.26	1.76	205.08	241.11	234.26	19.25	17.42	19.24	2.11	0.62	0.85	6.67	1.65	0.69	-0.08	82	3378.75	4.82	452	3.34	215.37	6.1	5.79	207.43	220.67	218	18.31	23.15	21.95	3.28	0.31	0.16	7.54	0.68	0.83	-0.03	492	5178.25	4.02	636	2.71	199.13	4.83	4.7	193.69	203.06
2.61	258	1.72	134.78	2.52	2.68	130.88	136.84	136.62	7.36	7.86	7.78	1.04	0.69	0.54	6.51	1.61	0.43	-0.02	172	2610.42	2.94	442	1.95	137.39	3.47	3.35	132.89	140.37	138.92	12.75	13.19	11.65	2.63	0.75	0.4	6.98	1.19	0.74	-0.03	282	1364.6	2.01	2794	1.53	125.5	1.91	2.07	122.76	127.49
2.07	251	0.78	197.25	2.02	2.68	174.88	207.75	209.11	6.08	5.55	5.58	4.18	0.46	0.76	6.27	1.29	0.92	-0.09	170	3739.3	2.51	2143	1.2	192.87	2.23	3.64	171.7	202.27	204.66	10.82	9.53	9.66	6.11	0.67	0.71	7.09	1.01	0.97	-0.08	674	1780.8	1.98	4625	1.16	192.15	1.83	3	175.74	198.99
2.22	828	1.26	61.67	2.16	2.31	48.91	66.08	70	6.42	6.62	7.12	1.56	0.25	0.82	6.44	2.02	0.37	-0.15	266	3798.05	2.69	1899	1.17	65.16	1.67	2.74	52.22	69.85	73.41	10.21	12.71	12.75	1.17	0.57	0.8	6.99	2.1	0.27	-0.14	478	2678.11	3.66	3020	1.17	65.89	1.78	3.69	52.85	70.51
1.9	520	1.06	221.09	2.41	2.08	194.82	233.79	234.67	7.07	7.37	8.04	2.13	0.4	0.81	6.56	1.8	0.65	-0.09	190	3310.84	2.36	919	1.81	219.76	2.63	3	193.24	232.11	233.92	6.8	7.01	7.49	3.96	0.44	0.76	6.59	1.21	0.94	-0.09	364	3336.83	2.47	2862	1.41	223.11	2.02	4.16	197.85	234.98
2.12	596	1.5	69.41	2.12	2.17	55.59	74.09	78.55	8.46	8.28	8.59	1.01	0.41	0.74	6.8	1.88	0.18	-0.14	212	3689.64	2.55	1341	1.38	68.05	1.97	2.61	54.07	72.67	77.4	8.71	8.72	8.64	1.15	0.38	0.64	6.98	1.86	0.3	-0.15	382	3913.94	2.68	1406	1.56	69.03	2.2	2.75	55.42	73.38
2.03	3659	1.15	244	1.47	2.07	226.38	252.79	252.81	6.7	3.41	3.22	1.31	0.52	0.9	6.51	2.3	0.26	-0.06	500	2765.73	1.93	5300	1.3	243.93	1.57	2.05	226.56	252.54	252.68	7.54	4.27	3.79	1.97	0.56	0.9	6.56	2.13	0.55	-0.05	598	2281.92	1.7	9581	0.66	242.83	1.23	1.87	225.84	251.29
1.97	1386	1.27	41.74	1.83	2.65	33.86	41.17	50.2	6.04	5.98	6.43	4.77	0.24	0.84	6.36	1.32	0.94	-0.1	394	3602.82	1.3	4642	0.55	40.91	1.17	2.15	33.73	40.32	48.68	6.77	7.82	8.29	8.79	0.44	0.93	6.53	1.09	0.98	-0.09	586	2962.68	1.26	4700	0.46	41.2	1.15	2.09	33.92	40.66
1.62	602	0.75	50.06	1.55	1.65	44.47	48.59	57.11	8.16	8.97	8.82	1.38	0.61	0.85	6.61	2.11	0.39	-0.04	162	2502.76	1.62	602	0.75	50.06	1.55	1.65	44.47	48.59	57.11	8.16	8.97	8.82	1.38	0.61	0.85	6.61	2.11	0.39	-0.04	162	2502.76	1.62	602	0.75	50.06	1.55	1.65	44.47	48.59
2.76	250	1.35	113.17	2.6	2.88	172.94	76.14	90.42	16.95	12.2	13.11	1.04	0.71	0.68	7.29	1.76	0.11	0.39	182	2421.81	2.2	395	1.12	105	2.03	2.26	161.13	70.17	83.69	22.96	13.66	14.86	1.2	0.82	0.78	7.66	1.9	0.36	0.39	180	1313.99	2.86	1326	1.1	121.85	2.08	2.98	174.79	88.3
1.54	358	0.89	178.45	1.71	2.03	194.25	172.26	168.82	10.15	9.62	10.16	4.25	0.67	0.82	6.89	1.49	0.87	0.06	154	2126.26	2.29	491	1.45	181.23	2.24	2.69	196.85	174.24	172.62	15.51	13.18	13.41	3.09	0.79	0.66	7.18	1.27	0.88	0.06	238	1355.63	2.29	491	1.45	181.23	2.24	2.69	196.85	174.24
1	12	0.09	145	1.25	1.15	139.17	168	127.83	20.02	22.62	19.68	1.67	0.28	0.86	4.4	1.37	0.44	-0.09	16	6559.45	1.35	222	0.63	103.75	1.38	1.41	92.37	115.94	102.95	45.55	50.61	49.4	1.06	0.76	0.86	7.36	2.03	0.21	-0.11	84	1890.17	1.35	222	0.63	103.75	1.38	1.41	92.37	115.94
1.26	216	1.03	118.06	1.39	1.5	177.24	79.63	97.32	21.07	10.37	10.89	3	0.78	0.81	7.11	1.45	0.88	0.38	88	1915.77	1.25	243	0.95	113.51	1.23	1.44	169.71	76.85	93.96	29.44	12.74	14.19	3	0.84	0.88	7.24	1.54	0.85	0.38	90	1241.43	1.25	243	0.95	113.51	1.23	1.44	169.71	76.85
1.54	953	0.49	42.63	1.67	1.57	43.72	39.35	44.81	9.3	8.4	7.77	1.16	0.71	0.88	6.79	2.24	0.21	0.05	194	1851.18	1.54	953	0.49	42.63	1.67	1.57	43.72	39.35	44.81	9.3	8.4	7.77	1.16	0.71	0.88	6.79	2.24	0.21	0.05	194	1851.18	1.54	953	0.49	42.63	1.67	1.57	43.72	39.35
2.53	1042	1.09	217.05	2.51	2.74	189.26	230.49	231.4	6.67	6.93	6.83	2.06	0.48	0.78	6.54	1.77	0.73	-0.1	354	3028.77	3.28	1807	1.38	214.38	3.2	3.35	187.76	227.35	228.03	10.34	10.75	10.96	1.4	0.62	0.66	7.11	1.76	0.51	-0.1	570	2322.13	3.59	3692	1.52	216.67	2.83	3.87	189.68	229.9
1.37	275	0.96	231.11	1.41	1.57	195.85	247.84	249.62	10.12	9.76	8.81	2.83	0.45	0.88	6.73	1.58	0.84	-0.12	104	3760.31	1.69	329	1.25	227.29	2.19	2.37	193.81	243.12	244.95	11.87	15.14	14.66	5.49	0.52	0.76	6.87	1.17	0.94	-0.11	172	3825.8	1.69	329	1.25	227.29	2.19	2.37	193.81	243.12
1.76	252	0.88	238.86	1.79	1.83	225.58	244.86	246.14	6.42	7.65	7.75	1.11	0.52	0.83	6.24	2	0.18	-0.04	116	3185.49	2.23	531	1.23	233.9	2	2.28	223.23	238.69	239.79	8.19	11.86	11.74	1.36	0.57	0.76	6.76	1.9	0.5	-0.03	210	2913.81	3.67	2664	2.41	226.47	4.47	4.51	217.7	230.45
1.7	178	1.01	131.57	1.69	1.91	189.94	94.97	109.8	16.63	15.93	16.17	2.08	0.68	0.79	6.84	1.7	0.67	0.33	102	2000.07	2.09	653	1.27	131.4	2.36	2.66	179.84	100.83	113.53	34.26	19.76	18.42	3.85	0.89	0.79	7.98	1.54	0.83	0.28	272	812.88	1.88	733	1.12	136.82	2.31	2.29	185.46	106.13
2.25	542	1.49	76.52	2.09	2.32	60.5	82.17	86.88	8.56	9.52	9.75	1.34	0.39	0.76	6.71	1.97	0.2	-0.15	216	3521.62	3.58	1292	1.36	77.26	2.6	3.84	61.36	82.74	87.68	10.11	10.63	10.92	1.98	0.54	0.72	7.04	1.71	0.65	-0.15	552	2734.89	3.82	3035	1.2	80.85	2.4	3.92	65.57	86.06
2.72	462	1.29	214.75	2.89	2.91	189.06	226.77	228.41	6.74	7	7.06	1.78	0.4	0.68	6.52	1.59	0.64	-0.09	250	3625.28	2.18	6087	1.13	219.92	2.21	3.8	195.45	231.68	232.63	9.94	9.5	9.17	10.01	0.72	0.8	7.2	0.88	0.99	-0.08	1186	1786.88	2.18	6087	1.13	219.92	2.21	3.8	195.45	231.68
2.14	1038	0.95	158.47	1.79	2.16	212.28	121.74	141.4	6.01	6.63	6.31	1.24	0.35	0.81	6.29	2.14	0.29	0.27	278	3204.15	2.61	3652	0.89	158.92	1.93	2.68	212.39	122.47	141.91	6.83	7.04	6.72	1.44	0.56	0.83	6.56	2.14	0.49	0.27	648	2467.92	2.43	6079	0.65	157.84	1.74	2.62	209.32	122.82
2.9	214	1.91	148.61	3.17	3.08	221.28	103.21	121.34	10.86	11.67	9.75	1.59	0.58	0.63	6.87	1.48	0.63	0.36	180	3530.24	2.85	677	1.39	139.29	2.25	3.02	211.21	93.55	113.12	13.38	13.11	12.01	1.62	0.69	0.74	7.58	1.81	0.53	0.39	314	2348.15	2.85	677	1.39	139.29	2.25	3.02	211.21	93.55
3.03	212	1.93	151.26	2.78	3.23	215.23	108.11	130.44	12.93	9.61	9.78	1.69	0.66	0.51	6.98	1.38	0.66	0.33	188	3142.42	3.27	613	1.74	151.64	2.69	3.43	205.29	115.82	133.81	26.97	19.37	18.79	1.52	0.86	0.59	7.9	1.51	0.65	0.28	340	930.28	3.93	1676	1.76	142.86	2.47	4.03	197.67	106.2
1.43	39	1.41	234.03	1.54	1.6	206.36	246.05	249.69	15.48	12.95	11.83	1.67	0.26	0.75	5.47	1.4	0.6	-0.09	40	6040.96	1.53	60	1.22	221.55	1.52	1.68	194.53	232.85	237.27	22.72	25.11	24	1.86	0.51	0.74	5.96	1.62	0.48	-0.09	52	5014	1.22	154	0.65	173.48	1.36	1.33	148.64	182.88
1.92	141	1.24	215.19	2.02	2.02	212.28	216.28	217	6.82	9.12	9.72	1.27	0.37	0.78	6.24	1.79	0.46	-0.01	96	3873.35	1.71	263	0.97	209.5	1.91	1.85	207.8	210.34	210.36	8.23	10.7	11.37	1.76	0.58	0.8	6.62	1.85	0.61	-0.01	120	2908.87	2.99	1696	1.67	198.17	2.42	3.27	201.05	196.65
2.97	252	1.73	164.13	3.2	3.09	184.15	152.03	156.22	7.22	7.33	6.96	1.09	0.58	0.61	6.48	1.55	0.26	0.1	196	3155.18	2.75	728	1.45	159.96	2.06	2.85	180.45	147.77	151.66	9.3	11.09	10.54	1.67	0.68	0.74	7.02	1.73	0.63	0.1	308	2215.03	1.89	2190	1.18	166.75	2.01	2	190.87	151.97
1.57	216	1.27	164.84	1.71	1.97	192.55	148.34	153.62	9.99	12.77	11.69	3.76	0.67	0.77	6.73	1.26	0.92	0.13	116	2401.53	1.88	622	1.85	173.29	2.19	1.92	201.1	156.94	161.84	14.23	16.3	14.29	1.18	0.79	0.64	7.36	1.63	0.59	0.12	192	1397.51	1.88	622	1.85	173.29	2.19	1.92	201.1	156.94
2.12	836	0.88	232.84	1.78	2.52	202.39	247.24	248.89	5.85	5.35	5.1	3.14	0.52	0.82	6.33	1.5	0.89	-0.1	292	3153.8	3.39	2408	2.37	233.37	3.67	4.05	203.39	247.65	249.06	6.04	5.76	5.45	3.35	0.49	0.58	6.42	1.02	0.94	-0.1	794	3057.31	4.04	6475	3.2	232.03	4.91	4.21	204.14	245.58
[truncated: 98 more columns]
