# Supplementary material for: The accuracy of Random Forest performance can be improved by conducting a feature selection with a balancing strategy
Source: PeerJ Comput Sci. 2022 Jul 14;8:e1041. doi: 10.7717/peerj-cs.1041 (PMC9299283; doi:10.7717/peerj-cs.1041)
Supplement: Supplemental Information 7 — Participants completed the personal information form and divorce predictors scale. [file peerj-cs-08-1041-s007.csv]

Atr1	Atr2	Atr3	Atr4	Atr5	Atr6	Atr7	Atr8	Atr9	Atr10	Atr11	Atr12	Atr13	Atr14	Atr15	Atr16	Atr17	Atr18	Atr19	Atr20	Atr21	Atr22	Atr23	Atr24	Atr25	Atr26	Atr27	Atr28	Atr29	Atr30	Atr31	Atr32	Atr33	Atr34	Atr35	Atr36	Atr37	Atr38	Atr39	Atr40	Atr41	Atr42	Atr43	Atr44	Atr45	Atr46	Atr47	Atr48	Atr49	Atr50
2	2	4	1	0	0	0	0	0	0	1	0	1	1	0	1	0	0	0	1	0	0	0	0	0	0	0	0	0	1	1	2	1	2	0	1	2	1	3	3	2	1	1	2	3	2	1	3	3	3
4	4	4	4	4	0	0	4	4	4	4	3	4	0	4	4	4	4	3	2	1	1	0	2	2	1	2	0	1	1	0	4	2	3	0	2	3	4	2	4	2	2	3	4	2	2	2	3	4	4
2	2	2	2	1	3	2	1	1	2	3	4	2	3	3	3	3	3	3	2	1	0	1	2	2	2	2	2	3	2	3	3	1	1	1	1	2	1	3	3	3	3	2	3	2	3	2	3	1	1
3	2	3	2	3	3	3	3	3	3	4	3	3	4	3	3	3	3	3	4	1	1	1	1	2	1	1	1	1	3	2	3	2	2	1	1	3	3	4	4	2	2	3	2	3	2	2	3	3	3
2	2	1	1	1	1	0	0	0	0	0	1	0	1	1	1	1	1	2	1	1	0	0	0	0	2	1	2	1	1	1	1	1	1	0	0	0	0	2	1	0	2	3	0	2	2	1	2	3	2
0	0	1	0	0	2	0	0	0	1	0	2	1	0	2	0	2	1	0	1	0	0	0	0	2	2	0	0	0	0	4	1	1	1	1	1	1	2	0	2	2	1	2	3	0	2	2	1	2	1
3	3	3	2	1	3	4	3	2	2	2	2	2	3	2	3	3	3	3	2	3	3	3	3	2	3	3	2	2	2	1	2	2	1	1	2	3	2	2	3	3	3	3	4	3	3	2	3	2	3
2	1	2	2	2	1	0	3	3	2	4	3	2	3	4	3	2	3	2	1	2	1	1	2	3	3	2	2	2	3	1	1	0	2	2	1	4	4	4	4	4	4	3	2	0	0	1	2	2	2
2	2	1	0	0	4	1	3	3	3	3	3	3	3	3	3	3	3	3	3	2	2	2	3	2	3	2	3	2	3	1	1	1	1	1	1	1	2	2	2	2	2	2	2	2	1	1	1	1	1
1	1	1	1	1	2	0	2	2	2	3	0	0	2	1	0	1	2	1	0	0	0	0	1	1	1	1	1	1	1	1	1	0	1	0	0	1	1	2	2	1	2	3	2	2	2	0	2	2	2
4	4	4	3	4	0	0	4	4	3	4	4	4	4	4	3	4	4	4	4	4	3	4	4	4	4	4	3	4	4	4	4	4	4	4	4	4	4	4	4	4	4	4	4	4	4	4	4	4	4
4	4	4	3	4	0	0	4	4	3	4	4	4	4	4	3	4	4	4	4	4	3	4	4	4	4	4	3	4	4	4	4	4	4	4	4	4	4	4	4	4	4	4	4	4	4	4	4	4	4
3	4	3	4	3	0	1	4	3	4	3	4	3	4	3	4	3	4	3	4	3	4	3	4	3	4	3	4	3	4	4	4	4	4	4	4	4	4	4	4	4	4	4	4	4	4	4	4	4	4
3	4	3	4	3	0	1	4	3	4	3	4	3	4	3	4	3	4	3	4	3	4	3	4	3	4	3	4	3	4	4	4	4	4	4	4	4	4	4	4	4	4	4	4	4	4	4	4	4	4
3	4	3	4	3	0	1	4	3	4	3	4	3	4	3	4	3	4	3	4	3	4	3	4	3	4	3	4	3	4	4	4	4	4	4	4	4	4	4	4	4	4	4	3	4	4	4	4	4	4
4	4	3	2	4	0	0	4	3	2	4	4	4	4	3	2	4	4	4	4	3	2	4	4	4	4	3	2	4	4	4	4	4	4	4	4	4	4	4	4	4	4	4	4	4	4	4	4	4	4
4	4	3	2	4	0	0	4	3	2	4	4	4	4	3	2	4	4	4	4	3	2	4	4	4	4	3	2	4	4	4	4	4	4	4	4	4	4	4	4	4	4	4	4	4	4	4	4	4	4
4	4	4	3	4	0	0	4	4	3	4	4	4	4	4	3	4	4	4	4	4	3	4	4	4	4	4	3	4	4	4	3	4	3	4	3	4	3	4	3	4	3	4	3	4	3	4	3	4	4
3	3	4	4	3	1	1	3	4	4	3	3	3	3	4	4	3	3	3	3	4	4	3	3	3	3	4	4	3	3	4	4	4	4	4	4	4	4	4	4	4	4	4	4	4	4	4	4	4	4
4	4	4	3	4	0	0	4	4	3	4	4	4	4	4	3	4	4	4	4	4	3	4	4	4	4	4	3	4	4	4	3	4	3	4	3	4	3	4	3	4	3	4	3	4	3	4	3	4	4
4	3	3	3	4	1	0	3	3	3	4	3	4	3	3	3	4	3	4	3	3	3	4	3	4	3	3	3	4	3	4	4	4	4	4	4	4	4	4	4	4	4	4	4	4	4	4	4	4	4
4	3	3	3	4	1	0	3	3	3	4	3	4	3	3	3	4	3	4	3	3	3	4	3	4	3	3	3	4	3	4	4	4	4	4	4	4	4	4	4	4	4	4	4	4	4	4	4	4	4
3	4	4	4	3	0	1	4	4	4	3	4	3	4	4	4	3	4	3	4	4	4	3	4	3	4	4	4	3	4	4	3	4	3	4	3	4	3	4	3	4	3	4	3	3	3	4	3	4	4
3	3	3	4	3	1	1	3	3	4	3	3	3	3	3	4	3	3	3	3	3	4	3	3	3	3	3	4	3	3	4	4	4	4	4	4	4	4	4	4	4	4	4	4	4	4	4	4	4	4
4	2	3	4	4	2	0	2	3	4	4	2	4	2	3	4	4	2	4	2	3	4	4	2	4	2	3	4	4	2	4	4	4	4	4	4	4	4	4	4	4	4	4	4	4	4	4	4	4	4
3	3	3	4	3	1	1	3	3	4	3	3	3	3	3	4	3	3	3	3	3	4	3	3	3	3	3	4	3	3	4	4	4	4	4	4	4	4	4	4	4	4	4	4	4	4	4	4	4	4
3	3	4	3	3	1	1	3	4	3	3	3	3	3	4	3	3	3	3	3	4	3	3	3	3	3	4	3	3	3	4	4	4	4	4	4	4	4	4	4	4	4	4	4	3	4	4	4	4	4
3	3	3	4	3	1	1	3	3	4	3	3	3	3	3	4	3	3	3	3	3	4	3	3	3	3	3	4	3	3	4	4	4	4	4	4	4	4	4	4	4	4	4	4	3	4	4	4	4	4
3	4	3	2	3	0	1	4	3	2	3	4	3	4	3	2	3	4	3	4	3	2	3	4	3	4	3	2	3	4	4	4	4	4	4	4	4	4	4	4	4	4	4	4	4	4	4	4	4	4
4	3	3	2	4	1	0	3	3	2	4	3	4	3	3	2	4	3	4	3	3	2	4	3	4	3	3	2	4	3	4	4	4	4	4	4	4	4	4	4	4	4	4	4	4	4	4	4	4	4
3	4	3	2	3	0	1	4	3	2	3	4	3	4	3	2	3	4	3	4	3	2	3	4	3	4	3	2	3	4	4	4	4	4	4	4	4	4	4	4	4	4	4	4	4	4	4	4	4	4
4	3	4	3	4	1	0	3	4	3	4	3	4	3	4	3	4	3	4	3	4	3	4	3	4	3	4	3	4	3	4	3	4	3	4	3	4	3	4	3	4	3	4	3	4	3	4	3	4	4
4	3	3	4	4	1	0	3	3	4	4	3	4	3	3	4	4	3	4	3	3	4	4	3	4	3	3	4	4	3	4	3	4	3	4	3	4	3	4	3	4	3	4	3	4	3	4	3	4	4
3	4	2	3	3	0	1	4	2	3	3	4	3	4	2	3	3	4	3	4	2	3	3	4	3	4	2	3	3	4	4	4	4	4	4	4	4	4	4	4	4	4	4	4	3	4	4	4	4	4
3	4	4	3	3	0	1	4	4	3	3	4	3	4	4	3	3	4	3	4	4	3	3	4	3	4	4	3	3	4	4	3	4	3	4	3	4	3	4	3	4	3	4	3	4	3	4	3	4	4
3	3	3	3	3	1	1	3	3	3	3	3	3	3	3	3	3	3	3	3	3	3	3	3	3	3	3	3	3	3	4	4	4	4	4	4	4	4	4	4	4	4	4	4	4	4	4	4	4	4
4	3	3	3	4	1	0	3	3	3	4	3	4	3	3	3	4	3	4	3	3	3	4	3	4	3	3	3	4	3	4	3	4	3	4	3	4	4	3	4	4	4	4	3	4	4	3	4	4	3
3	3	2	3	3	1	1	3	3	3	4	3	3	3	3	3	3	3	4	3	3	3	3	4	3	3	2	4	3	4	4	4	4	4	4	4	4	4	4	4	4	3	4	3	3	3	4	4	4	4
3	3	2	3	3	1	1	3	3	3	4	3	3	3	3	3	3	3	4	3	3	3	3	4	3	3	2	4	3	4	4	4	4	4	4	4	4	4	4	4	4	3	4	3	3	3	4	4	4	4
4	3	3	3	4	1	0	3	3	3	4	3	4	3	3	3	4	3	4	3	3	3	4	3	4	3	3	3	4	3	4	3	4	3	4	3	4	3	4	3	4	3	4	3	4	3	4	3	4	4
3	2	3	4	3	2	1	2	3	4	3	2	3	2	3	4	3	2	3	2	3	4	3	2	3	2	3	4	3	2	4	4	4	4	4	4	4	4	4	4	4	4	4	4	3	4	4	4	4	4
4	2	3	2	4	2	0	2	3	2	4	2	4	2	3	2	4	2	4	2	3	2	4	2	4	2	3	2	4	2	4	4	4	4	4	4	4	4	4	4	4	4	4	4	4	4	4	4	4	4
3	4	3	3	3	0	1	4	3	3	3	4	3	4	3	3	3	4	3	4	3	3	3	4	3	4	3	3	3	4	3	4	3	4	3	4	3	4	3	4	3	4	3	4	3	4	3	4	3	3
3	3	3	2	3	1	1	3	3	2	3	3	3	3	3	2	3	3	3	3	3	2	3	3	3	3	3	2	3	3	4	4	4	4	4	4	4	4	4	4	4	4	4	4	4	4	4	4	4	4
4	2	3	2	4	2	0	2	3	2	4	2	4	2	3	2	4	2	4	2	3	2	4	2	4	2	3	2	4	2	4	4	4	4	4	4	4	4	4	4	4	4	4	4	4	4	4	4	4	4
3	3	2	3	3	1	1	3	2	3	3	3	3	3	2	3	3	3	3	3	2	3	3	3	3	3	2	3	3	3	4	4	4	4	4	4	4	4	4	4	4	4	4	4	4	4	4	4	4	4
3	3	3	2	3	1	1	3	3	2	3	3	3	3	3	2	3	3	3	3	3	2	3	3	3	3	3	2	3	3	4	4	4	4	4	4	4	4	4	4	4	4	4	4	4	4	4	4	4	4
3	3	2	3	3	1	1	3	2	3	3	3	3	3	2	3	3	3	3	3	2	3	3	3	3	3	2	3	3	3	4	4	4	4	4	4	4	4	4	4	4	4	4	4	4	4	4	4	4	4
4	2	3	2	4	2	0	2	3	2	4	2	4	2	3	2	4	2	4	2	3	2	4	2	4	2	3	2	4	2	4	4	4	4	4	4	4	4	4	4	4	4	4	4	4	4	4	4	4	4
3	3	3	2	3	1	1	3	3	2	3	3	3	3	3	2	3	3	3	3	3	2	3	3	3	3	3	2	3	3	4	4	4	4	4	4	4	4	4	4	4	4	4	4	4	4	4	4	4	4
4	2	3	2	4	2	0	2	3	2	4	2	4	2	3	2	4	2	4	2	3	2	4	2	4	2	3	2	4	2	4	4	4	4	4	4	4	4	4	4	4	4	4	4	4	4	4	4	4	4
3	3	3	2	3	1	1	3	3	2	3	3	3	3	3	2	3	3	3	3	3	2	3	3	3	3	3	2	3	3	4	4	4	4	4	4	4	4	4	4	4	4	4	4	3	4	4	4	4	4
4	3	2	3	4	1	0	3	2	3	4	3	4	3	2	3	4	3	4	3	2	3	4	3	4	3	2	3	4	3	4	3	4	3	4	3	4	3	4	3	4	3	4	3	4	3	4	3	4	4
3	3	3	4	3	1	1	3	3	4	3	3	3	3	3	4	3	3	3	3	3	4	3	3	3	3	3	4	3	3	3	4	3	4	3	4	3	4	3	4	3	4	3	4	3	4	3	4	3	3
4	3	3	2	4	1	0	3	3	2	4	3	4	3	3	2	4	3	4	3	3	2	4	3	4	3	3	2	4	3	4	3	4	3	4	3	4	3	4	3	4	3	4	3	3	3	4	3	4	4
4	3	2	3	4	1	0	3	2	3	4	3	4	3	2	3	4	3	4	3	2	3	4	3	4	3	2	3	4	3	3	4	3	4	3	4	3	4	3	4	3	4	3	4	3	4	3	4	3	3
3	4	3	4	3	0	1	4	3	4	3	4	3	4	3	4	3	4	3	4	3	4	3	4	3	4	3	4	3	4	3	3	3	3	3	3	3	3	3	3	3	3	3	3	3	3	3	3	3	3
3	4	3	4	3	0	1	4	3	4	3	4	3	4	3	4	3	4	3	4	3	4	3	4	3	4	3	4	3	4	3	3	3	3	3	3	3	3	3	3	3	3	3	3	3	3	3	3	3	3
3	3	3	3	3	1	1	3	3	3	3	3	3	3	3	3	3	3	3	3	3	3	3	3	3	3	3	3	3	3	4	3	4	3	4	3	4	3	4	3	4	3	4	3	4	3	4	3	4	4
3	2	3	2	3	2	1	2	3	2	3	2	3	2	3	2	3	2	3	2	3	2	3	2	3	2	3	2	3	2	4	4	4	4	4	4	4	4	4	4	4	4	4	4	4	4	4	4	4	4
3	2	3	2	3	2	1	2	3	2	3	2	3	2	3	2	3	2	3	2	3	2	3	2	3	2	3	2	3	2	4	4	4	4	4	4	4	4	4	4	4	4	4	4	4	4	4	4	4	4
3	2	2	3	3	2	1	2	2	3	3	2	3	2	2	3	3	2	3	2	2	3	3	2	3	2	2	3	3	2	4	4	4	4	4	4	4	4	4	4	4	4	4	4	4	4	4	4	4	4
3	2	3	2	3	2	1	2	3	2	3	2	3	2	3	2	3	2	3	2	3	2	3	2	3	2	3	2	3	2	4	4	4	4	4	4	4	4	4	4	4	4	4	4	4	4	4	4	4	4
3	2	3	2	3	2	1	2	3	2	3	2	3	2	3	2	3	2	3	2	3	2	3	2	3	2	3	2	3	2	4	4	4	4	4	4	4	4	4	4	4	4	4	4	4	4	4	4	4	4
3	3	4	4	3	1	1	3	4	4	3	3	3	3	4	4	3	3	3	3	4	4	3	3	3	3	4	4	3	3	3	3	3	3	3	3	3	3	3	3	3	3	3	3	3	3	3	3	3	3
3	3	3	2	3	1	1	3	3	2	3	3	3	3	3	2	3	3	3	3	3	2	3	3	3	3	3	2	3	3	4	3	4	3	4	3	4	3	4	3	4	3	4	3	4	3	4	3	4	4
3	3	2	3	3	1	1	3	2	3	3	3	3	3	2	3	3	3	3	3	2	3	3	3	3	3	2	3	3	3	4	3	4	3	4	3	4	3	4	3	4	3	4	3	4	3	4	3	4	4
4	2	2	3	4	2	0	2	2	3	4	2	4	2	2	3	4	2	4	2	2	3	4	2	4	2	2	3	4	2	4	3	4	3	4	3	4	3	4	3	4	3	4	3	4	3	4	3	4	4
3	3	3	2	3	1	1	3	3	2	3	3	3	3	3	2	3	3	3	3	3	2	3	3	3	3	3	2	3	3	4	3	4	3	4	3	4	3	4	3	4	3	4	3	3	3	4	3	4	4
4	4	4	3	4	2	4	4	4	3	4	4	4	4	4	4	4	4	4	4	4	3	0	4	0	4	4	0	4	4	0	4	4	0	1	0	2	0	4	0	2	4	4	1	4	0	4	4	4	3
3	3	3	2	3	1	1	3	3	2	3	3	3	3	3	2	3	3	3	3	3	2	3	3	3	3	3	2	3	3	3	4	3	4	3	4	3	4	3	4	3	4	3	4	3	4	3	4	3	3
2	2	3	2	2	2	2	2	3	2	2	2	2	2	3	2	2	2	2	2	3	2	2	2	2	2	3	2	2	2	4	4	4	4	4	4	4	4	4	4	4	3	4	4	4	4	4	4	4	4
3	3	3	3	3	1	1	3	3	3	3	3	3	3	3	3	3	3	3	3	3	3	3	3	3	3	3	3	3	3	3	3	3	3	3	3	3	3	3	3	3	3	3	3	3	3	3	3	3	3
4	3	3	3	3	1	4	0	4	3	3	3	3	4	3	3	3	3	3	3	3	3	2	2	2	2	3	2	2	2	2	4	3	3	3	3	3	4	4	4	3	3	3	3	3	3	3	3	3	3
3	2	3	2	3	2	1	2	3	2	3	2	3	2	3	2	3	2	3	2	3	2	3	2	3	2	3	2	3	2	3	4	3	4	3	4	3	4	3	4	3	3	3	4	3	4	3	4	3	3
4	4	3	3	4	0	4	2	4	4	3	4	4	4	4	4	4	4	4	4	0	0	2	4	4	4	4	1	1	0	4	2	0	0	0	0	3	0	4	4	4	4	4	4	4	2	4	4	3	4
3	2	4	3	3	2	3	2	2	3	4	3	2	3	1	3	3	3	3	4	2	1	0	2	2	2	2	2	2	3	3	3	3	3	3	3	4	4	4	4	4	3	0	0	0	0	0	3	3	3
2	2	2	3	2	3	2	1	3	2	1	2	2	2	3	3	3	3	3	2	2	1	1	3	3	3	2	3	2	2	3	3	3	3	3	3	3	3	4	4	4	4	3	4	2	2	3	3	2	1
3	2	4	3	3	2	3	2	2	3	4	3	2	2	1	3	3	3	3	4	2	1	0	2	2	2	2	2	2	3	3	3	3	3	3	3	4	4	4	4	3	0	0	3	0	0	0	3	3	3
4	2	4	2	1	2	3	1	1	3	3	3	2	2	3	2	2	3	3	2	2	2	2	3	4	4	3	3	3	4	4	4	2	2	0	0	4	3	4	4	3	1	1	4	1	2	1	3	3	3
2	0	2	4	2	2	4	3	4	3	2	3	3	0	4	4	3	3	3	2	2	1	2	0	0	0	0	0	2	2	3	3	3	3	3	3	3	3	1	3	2	3	3	4	4	2	3	2	2	3
4	4	3	3	2	0	2	4	4	3	4	3	4	3	4	4	4	3	3	3	2	3	3	3	3	3	1	3	3	2	3	3	3	4	4	4	4	4	4	4	4	2	2	3	2	2	2	2	2	3
4	4	3	4	4	0	0	4	4	4	4	4	4	4	4	3	3	4	4	3	2	2	3	1	2	2	1	3	2	2	3	3	1	2	1	4	4	3	3	3	1	3	3	3	3	1	2	3	2	2
3	3	2	2	2	2	2	2	2	2	2	2	2	2	2	2	2	2	2	2	0	0	0	2	0	0	0	0	0	2	3	3	3	4	4	4	4	4	4	4	4	1	1	1	1	1	1	3	2	2
0	0	0	0	0	0	0	0	0	0	0	1	0	0	0	0	1	0	0	0	1	0	0	0	0	0	0	0	0	0	0	0	0	0	0	0	0	0	0	0	1	0	1	0	0	0	1	0	0	0
0	0	0	0	0	0	0	0	0	0	0	0	0	0	0	0	0	0	0	0	0	0	0	0	0	0	0	0	0	0	0	0	0	0	0	0	0	0	0	0	0	1	1	1	2	3	1	0	0	1
0	0	0	0	0	0	0	0	0	0	0	0	0	0	0	0	0	0	0	0	0	0	0	0	1	1	0	0	1	0	0	0	0	0	0	0	0	0	0	0	1	0	2	0	1	1	1	1	0	0
0	0	0	0	0	0	0	0	0	0	0	0	1	0	0	0	0	0	0	0	0	0	0	0	0	0	0	0	0	0	0	0	0	1	0	0	0	0	0	0	0	0	3	0	0	0	0	2	0	0
4	0	3	4	0	0	0	0	0	0	0	0	0	0	0	0	0	0	0	0	0	0	0	0	0	0	0	0	0	0	0	0	0	0	0	0	0	0	0	0	0	0	0	0	0	0	0	4	0	0
0	0	0	0	0	0	0	0	0	0	0	0	0	0	0	0	0	0	0	0	0	0	0	0	0	0	0	0	0	0	2	2	1	0	1	1	0	1	0	0	0	0	0	0	0	0	1	1	1	1
0	1	0	0	0	0	0	1	0	0	0	0	0	1	0	0	0	0	0	0	0	0	0	0	1	1	1	0	0	0	0	0	0	0	0	0	0	0	0	0	0	0	3	1	0	3	0	1	0	0
0	0	0	0	0	0	0	0	0	0	0	0	0	0	0	0	0	0	0	0	0	0	0	0	0	0	0	0	0	0	1	1	0	0	0	0	0	0	0	0	0	0	2	0	0	2	0	2	3	2
1	1	0	0	0	0	0	0	0	1	0	0	1	0	0	0	0	0	0	0	1	0	0	0	1	0	1	1	1	1	0	0	0	0	0	0	0	0	0	0	0	1	2	0	2	1	0	0	1	1
0	1	0	1	0	0	0	0	0	1	0	0	0	1	0	0	0	0	0	0	0	0	0	1	0	0	0	0	0	0	0	1	1	1	0	0	0	2	1	0	0	0	2	1	1	1	1	2	1	1
0	0	0	0	0	0	0	0	0	1	0	0	0	0	0	0	0	0	0	0	0	0	0	1	1	1	0	0	0	0	2	1	1	1	0	0	2	0	1	0	1	0	0	0	0	0	0	2	2	2
0	0	0	0	0	0	0	0	0	1	0	0	0	0	0	0	0	0	0	0	0	0	0	1	1	0	0	0	0	0	0	0	0	0	0	0	0	0	0	0	0	0	1	0	3	2	0	2	2	2
0	3	1	0	0	0	0	0	0	0	0	1	1	2	0	0	0	0	0	0	0	0	0	0	0	0	0	0	0	1	1	1	0	1	0	0	0	0	0	0	1	0	1	0	1	1	1	4	0	0
0	0	0	0	0	0	0	0	0	0	0	0	0	0	0	0	0	0	0	0	0	1	0	0	0	0	0	0	0	0	4	2	0	0	0	0	0	0	0	0	1	4	2	0	4	2	1	1	0	0
0	0	0	0	0	2	1	0	0	0	0	0	0	0	0	0	0	0	0	0	0	0	0	0	0	0	0	0	0	0	1	0	0	0	0	0	0	0	0	0	0	0	0	2	1	4	2	3	0	0
0	1	2	1	0	0	0	0	0	0	0	1	1	0	0	0	1	0	1	0	0	0	0	0	0	0	0	0	0	0	0	0	0	0	0	0	0	0	1	0	0	2	2	0	1	0	1	2	0	0
0	0	2	0	0	0	0	0	0	0	0	0	0	0	0	0	0	0	0	0	0	0	0	0	0	0	0	0	0	0	2	1	0	1	0	0	1	0	0	0	0	0	2	0	2	2	1	2	0	0
0	0	1	0	0	1	0	0	0	0	0	0	0	0	0	0	0	0	0	0	0	0	0	2	0	0	0	0	0	1	0	2	0	1	0	0	0	0	0	0	0	0	3	0	0	2	2	0	0	1
0	0	0	0	0	0	0	0	0	0	0	0	0	0	0	0	0	0	0	0	0	0	0	0	0	0	0	0	0	0	0	0	0	0	0	0	0	0	0	0	1	2	4	2	3	1	1	2	0	0
0	0	0	0	0	0	0	0	0	0	0	0	0	0	0	0	0	0	0	0	0	0	0	0	1	1	1	1	1	1	1	0	0	0	0	0	0	0	0	0	2	0	3	0	3	3	1	2	1	1
0	0	0	0	0	1	0	0	0	0	1	1	1	0	0	0	0	0	1	0	1	0	0	0	0	0	0	0	0	0	0	0	0	0	0	0	0	0	0	0	0	0	3	0	3	4	3	0	2	2
0	0	0	0	0	0	0	0	0	0	0	1	1	1	1	0	0	0	0	0	1	1	0	0	0	0	0	1	0	0	0	0	0	1	0	0	1	0	1	0	0	0	2	2	2	0	0	2	2	2
0	0	0	0	0	0	0	0	0	0	0	0	0	0	0	0	0	0	0	0	0	0	0	0	0	0	0	0	0	0	0	1	0	0	0	0	0	0	0	0	0	0	4	0	4	3	1	3	1	3
0	0	0	0	0	0	0	0	0	0	0	0	2	0	0	0	0	0	0	0	0	0	0	0	0	0	0	0	0	0	2	0	0	0	0	0	4	0	0	0	0	0	0	0	0	3	0	2	2	2
0	0	3	0	0	1	0	0	0	0	0	2	0	0	1	0	1	0	0	1	0	0	0	0	1	0	0	0	0	1	0	2	0	0	0	0	0	0	1	0	0	0	1	0	1	1	1	3	3	2
0	0	0	0	0	1	0	0	0	0	0	0	1	0	0	0	0	0	0	0	0	0	0	0	0	0	0	0	0	0	2	0	0	1	0	0	1	0	0	0	1	1	2	0	1	2	2	2	2	2
0	0	0	0	0	0	0	0	0	0	0	0	1	1	0	0	0	0	0	0	1	0	0	0	1	0	0	1	1	1	1	0	0	0	0	0	0	0	0	0	0	1	3	2	1	3	0	2	3	3
1	1	1	1	1	0	0	1	1	1	1	0	0	0	0	0	0	0	0	0	0	0	0	0	0	0	0	0	0	0	0	2	0	0	0	0	0	0	0	0	0	0	0	0	0	2	2	3	3	3
0	0	0	0	1	0	0	0	0	0	0	0	1	0	1	0	0	0	0	0	0	0	0	0	1	1	0	0	1	0	0	0	0	0	0	0	0	0	0	0	0	2	3	1	3	3	3	2	1	1
0	2	2	1	0	0	0	0	0	2	1	1	1	0	0	0	0	0	0	0	0	0	0	0	1	0	0	0	0	0	1	3	0	0	0	0	2	1	0	2	0	0	0	0	0	0	0	3	1	1
0	1	1	0	0	0	0	0	0	1	1	1	2	1	1	0	0	0	0	0	0	0	0	0	0	0	0	0	0	0	0	2	1	2	0	0	0	0	1	0	1	0	3	1	4	0	2	2	0	1
0	1	1	0	0	1	0	0	0	0	0	0	0	0	0	0	0	0	0	0	0	0	0	0	0	0	0	0	0	0	0	0	0	0	0	0	1	0	0	0	0	1	2	0	1	4	4	3	3	1
0	0	0	0	0	2	0	0	0	0	0	0	1	0	0	1	1	0	0	0	0	0	0	0	0	0	0	0	0	1	0	0	0	1	0	0	1	0	0	0	0	2	4	0	4	3	1	1	2	2
0	0	0	0	0	1	0	1	1	0	0	0	1	1	0	0	0	0	0	0	1	1	1	0	1	0	0	0	0	1	1	1	1	1	0	0	1	0	0	0	0	0	0	0	0	0	0	2	1	2
0	0	0	0	0	1	0	0	0	1	0	1	1	0	0	1	0	0	0	0	0	0	0	0	2	1	1	0	0	0	0	0	0	0	0	0	0	0	0	0	0	0	1	1	0	4	1	1	4	4
0	1	1	0	0	2	0	0	0	0	0	2	1	0	0	0	0	0	0	0	0	0	0	0	1	0	0	0	0	1	0	2	0	0	0	0	0	0	0	0	0	2	2	2	2	2	2	2	0	2
0	0	0	0	0	2	0	0	0	1	0	0	0	0	1	0	1	0	1	0	0	0	0	0	0	0	0	0	0	1	0	1	0	1	0	0	1	1	1	0	0	4	2	0	1	2	1	3	1	1
0	2	2	1	0	0	0	0	0	2	1	1	1	0	0	0	0	0	0	0	0	0	0	0	1	0	0	0	0	0	1	3	0	0	0	0	2	1	1	0	2	0	0	0	0	0	0	3	1	1
0	0	1	0	1	0	0	0	0	0	0	1	0	0	0	0	0	0	0	0	0	0	0	0	0	0	0	0	0	0	2	1	2	0	0	0	2	0	1	0	0	0	2	0	1	2	1	3	3	2
0	0	0	0	0	2	0	0	0	0	0	0	1	1	0	0	0	0	0	0	0	0	0	0	1	1	1	0	0	0	1	0	0	0	0	0	0	0	0	0	0	0	2	1	0	3	0	2	3	4
0	1	1	0	0	0	0	0	0	0	0	1	3	0	0	0	0	0	0	0	0	0	0	1	1	0	0	0	0	0	0	0	0	0	0	0	0	0	1	0	0	2	4	0	2	4	0	3	0	1
0	0	0	0	0	0	0	0	0	0	0	0	0	0	0	0	0	0	0	0	0	0	0	0	0	0	0	0	0	0	1	1	1	1	1	0	1	1	2	1	2	2	4	2	4	0	0	0	1	1
0	0	0	0	0	0	0	0	0	0	0	0	0	0	0	0	0	0	0	0	0	0	0	0	0	0	0	0	0	0	1	1	1	1	1	0	1	1	2	1	2	2	4	2	4	0	0	0	1	1
0	0	0	0	0	0	0	0	0	0	0	0	0	0	0	0	0	0	0	0	0	0	0	0	0	0	0	0	0	0	0	0	1	1	0	0	0	1	1	0	0	3	2	1	3	3	0	2	3	2
0	0	0	0	0	0	0	0	0	0	0	0	0	0	0	0	0	0	0	0	0	0	0	0	0	0	0	0	0	0	4	4	4	3	0	0	4	1	1	0	1	0	0	0	0	0	0	0	0	0
0	0	0	0	0	0	0	0	0	1	0	1	0	0	0	0	0	0	0	0	0	0	0	0	0	0	0	0	0	0	2	2	0	0	0	0	0	0	0	0	0	4	4	0	4	1	4	2	3	2
0	0	0	0	0	0	0	0	0	0	0	0	1	0	0	1	0	0	0	1	1	0	0	0	1	1	1	1	1	1	0	0	0	0	0	0	1	1	1	0	1	0	1	2	2	2	2	2	2	2
0	1	1	1	0	0	0	0	0	0	0	0	0	0	0	0	0	0	0	0	0	0	0	0	0	0	0	0	0	0	2	1	1	1	0	0	2	1	2	2	1	2	2	0	1	3	0	2	2	2
0	0	2	0	2	4	0	0	0	0	0	0	2	1	0	0	0	0	0	0	0	0	0	0	0	0	0	0	0	0	2	3	0	1	0	0	1	0	0	0	1	0	4	0	1	1	2	3	0	1
1	2	0	0	0	0	0	0	0	0	0	0	0	1	0	0	0	0	1	0	0	1	1	1	1	1	0	0	0	0	2	1	0	1	0	0	1	0	0	0	1	0	2	0	0	2	1	2	2	2
1	0	1	0	0	0	0	1	0	0	1	0	1	0	0	1	0	0	1	0	0	0	0	0	0	0	0	0	0	0	2	0	0	0	0	0	0	1	0	0	0	0	2	0	2	0	2	3	0	3
0	0	0	0	0	0	0	0	0	0	0	0	0	0	0	0	0	0	0	0	0	0	0	0	0	0	0	0	0	0	2	1	1	1	0	0	0	1	1	0	0	3	2	1	2	2	1	2	3	2
0	0	2	0	0	0	0	0	0	0	0	1	1	0	0	0	1	0	0	0	0	0	0	0	1	0	0	0	0	0	2	1	0	2	3	0	1	0	2	0	0	0	0	0	2	3	1	2	1	2
0	0	1	0	0	0	0	1	1	0	0	0	0	1	0	0	0	0	0	0	0	0	0	0	0	0	0	0	0	0	1	0	0	1	0	0	0	0	0	0	0	2	2	0	3	3	3	3	0	1
0	0	1	0	0	0	0	1	1	0	0	0	0	1	0	0	0	0	0	0	0	0	0	0	0	0	0	0	0	0	1	0	0	1	0	0	0	0	0	0	0	2	2	0	3	3	3	3	0	1
3	1	1	0	0	0	0	0	0	0	1	0	0	1	1	1	0	0	0	0	0	0	0	0	0	0	0	0	0	0	0	0	0	0	0	0	0	3	0	0	1	1	1	0	3	3	2	2	0	2
0	2	0	0	0	1	0	0	0	0	0	0	0	0	0	0	0	0	0	0	0	0	0	0	1	1	0	0	0	2	0	0	0	1	0	0	1	1	2	0	1	2	3	0	1	1	2	2	1	0
0	1	2	0	0	0	0	0	0	1	1	1	2	1	1	1	0	0	1	0	1	0	0	0	0	0	0	0	0	0	1	1	0	1	0	0	1	1	1	1	1	1	1	0	1	1	0	2	1	1
4	3	4	4	0	0	0	0	0	0	0	0	0	0	0	0	0	0	0	0	0	0	0	2	0	0	0	0	0	0	0	0	0	0	0	0	0	0	0	0	0	0	0	0	0	0	0	4	4	4
3	0	0	0	0	0	0	0	0	0	0	1	1	2	1	0	0	1	1	0	0	0	0	1	0	0	1	0	0	0	0	0	0	0	0	0	0	0	1	1	0	0	3	2	4	4	0	1	0	0
0	0	2	4	0	0	0	0	0	2	0	0	0	0	0	0	0	0	2	0	0	0	0	0	0	0	0	0	0	0	0	2	0	1	0	0	0	2	0	0	2	2	3	0	3	2	0	2	4	0
0	0	0	0	0	0	0	0	0	0	0	0	0	0	0	0	0	0	0	0	0	0	0	0	0	0	0	0	0	0	0	0	0	0	0	0	2	1	1	0	1	3	4	0	4	3	4	3	1	3
2	1	1	0	0	1	0	0	0	0	0	1	0	1	0	0	1	0	1	0	0	0	0	1	0	1	1	0	0	0	0	1	0	2	0	0	1	0	2	1	2	1	3	1	3	1	1	3	0	0
0	0	1	0	0	0	0	0	0	0	0	0	0	0	0	0	0	1	0	0	0	0	2	2	1	1	1	0	1	0	0	0	0	0	0	0	0	0	0	0	0	0	4	4	4	4	4	0	4	0
0	0	0	0	0	0	0	0	0	2	0	1	1	0	0	0	0	0	0	0	1	0	0	1	1	0	0	0	1	0	2	0	0	1	0	0	1	0	2	0	1	3	2	0	1	3	3	2	2	1
0	1	0	0	0	0	0	0	0	0	0	0	0	0	0	0	1	0	0	0	0	0	0	0	0	0	0	0	0	0	0	0	0	0	0	0	0	0	0	0	0	2	4	4	4	4	4	4	4	2
0	3	2	0	0	0	0	0	0	0	0	0	0	0	0	0	0	0	0	0	0	0	0	0	0	0	0	0	0	0	1	0	0	0	0	0	0	0	1	0	0	4	4	0	4	4	4	3	1	1
0	1	1	1	1	0	0	0	0	0	1	1	2	1	1	1	1	1	1	0	0	0	0	0	0	0	0	0	0	0	0	0	0	0	0	0	1	1	1	0	0	1	1	0	1	3	1	2	1	2
1	0	0	0	0	1	0	0	0	1	1	0	1	1	1	1	0	1	0	0	0	0	0	1	1	0	0	0	0	1	1	0	0	0	0	0	0	0	0	0	0	2	4	1	0	2	1	2	1	2
2	2	3	0	0	1	0	0	0	1	1	1	1	1	1	1	1	1	1	1	1	0	0	0	0	0	0	0	0	0	2	0	0	0	0	0	0	0	0	0	0	0	2	0	2	2	1	1	1	1
1	0	1	0	1	1	0	0	0	1	0	0	1	1	1	0	0	1	0	1	0	0	0	0	0	0	0	0	0	0	1	1	1	1	0	0	1	0	1	1	1	1	1	1	1	0	0	2	1	2
2	1	0	2	0	0	0	0	0	1	1	1	1	0	1	0	1	1	0	0	0	0	0	1	1	1	0	0	0	0	0	0	1	0	1	0	1	0	1	0	0	0	1	0	0	3	0	2	2	2
0	0	1	1	0	0	0	0	0	2	1	2	1	1	1	0	0	0	0	0	0	0	0	0	1	0	0	0	0	1	2	1	0	2	0	0	1	1	1	1	0	2	2	0	0	2	1	2	1	2
0	1	0	0	0	1	0	2	0	0	1	0	1	0	0	0	0	0	0	0	0	0	2	2	0	0	1	1	0	0	1	0	0	0	0	0	0	0	0	0	3	1	1	0	1	3	3	2	0	0
0	1	0	1	0	0	0	0	0	1	1	2	2	0	0	0	0	0	0	0	0	0	0	0	0	1	1	1	0	0	2	1	0	0	0	0	1	1	2	1	0	2	2	2	1	0	1	3	2	2
0	0	0	0	0	0	0	0	0	1	0	1	2	0	1	0	0	0	0	0	0	0	0	0	0	0	0	0	0	0	2	1	1	1	0	0	1	1	2	1	1	3	2	0	2	1	2	3	2	2
2	0	2	0	0	0	0	0	0	2	0	0	2	0	0	1	1	0	0	0	1	1	0	0	0	0	0	0	0	0	1	1	0	1	1	1	1	0	1	1	0	2	1	0	0	3	2	2	1	1
1	1	2	0	2	1	0	2	1	2	1	1	2	0	2	1	2	1	0	0	0	1	0	1	1	0	1	0	0	0	0	0	0	1	0	0	0	0	0	0	0	0	0	0	1	1	1	0	1	2
0	0	0	0	0	2	0	0	0	0	0	0	0	0	0	0	0	0	0	0	0	0	0	2	0	0	0	0	0	0	0	0	0	0	0	0	1	0	0	0	0	0	2	2	4	4	4	2	2	2
2	0	1	0	0	0	0	0	0	2	1	0	1	0	2	2	1	0	0	0	1	0	0	1	0	1	0	0	0	0	2	0	0	0	0	0	2	2	1	0	0	2	2	1	2	3	0	2	0	0
2	1	1	0	0	2	0	0	0	2	0	1	1	1	1	0	0	0	0	0	0	0	0	0	1	1	0	0	0	1	1	1	2	2	0	0	0	0	0	0	1	0	1	2	0	1	0	3	1	1
0	0	0	0	0	0	0	0	0	0	0	0	0	0	0	0	0	0	0	0	0	0	0	0	0	0	0	0	0	0	4	4	3	4	0	0	4	0	1	0	1	0	0	0	0	1	0	4	1	1
0	0	0	0	0	0	0	0	0	0	0	0	0	0	0	0	0	0	0	0	0	0	0	0	0	0	0	0	0	0	0	1	1	1	1	1	1	1	1	1	1	1	3	1	3	4	1	2	2	2
1	1	0	0	0	0	0	0	0	1	0	1	1	0	0	1	0	0	0	1	0	0	0	0	1	1	1	0	0	1	1	1	0	1	0	0	1	1	1	2	1	3	3	0	2	3	0	2	0	1
0	0	0	0	0	0	0	0	0	0	0	1	0	0	0	0	0	0	0	0	0	0	0	0	0	0	0	0	0	0	0	0	0	1	0	0	1	0	4	1	2	1	1	0	4	3	3	2	2	3
0	0	0	0	0	0	0	1	0	0	0	1	1	1	0	0	0	0	0	1	1	0	1	1	0	0	0	0	0	0	1	3	0	0	0	0	0	0	0	0	0	2	2	0	1	3	4	4	0	1
[truncated: 5 more columns]
