# Supplementary material for: The accuracy of Random Forest performance can be improved by conducting a feature selection with a balancing strategy
Source: PeerJ Comput Sci. 2022 Jul 14;8:e1041. doi: 10.7717/peerj-cs.1041 (PMC9299283; doi:10.7717/peerj-cs.1041)
Supplement: Supplemental Information 12 — One time SMOTE-Balanced contraceptive method dataset [file peerj-cs-08-1041-s012.csv]

'Wife age'	'Wife education'	'Husband education'	'Number of children ever born'	'Wife religion'	'Wife now working?'	'Husband occupation'	'Standard ofliving index'	'Media exposure'	'Contraceptive method used'
24	2	3	3	1	1	2	3	0	No-use
45	1	3	10	1	1	3	4	0	No-use
43	2	3	7	1	1	3	4	0	No-use
42	3	2	9	1	1	3	3	0	No-use
36	3	3	8	1	1	3	2	0	No-use
19	4	4	0	1	1	3	3	0	No-use
38	2	3	6	1	1	3	2	0	No-use
21	3	3	1	1	0	3	2	0	No-use
27	2	3	3	1	1	3	4	0	No-use
45	1	1	8	1	1	2	2	1	No-use
38	1	3	2	1	0	3	3	1	No-use
42	1	4	4	1	1	1	3	0	No-use
44	4	4	1	1	0	1	4	0	No-use
42	2	4	1	1	0	3	3	0	No-use
38	3	4	2	1	1	2	3	0	No-use
26	2	4	0	1	1	4	1	0	No-use
48	1	1	7	1	1	2	4	0	No-use
39	2	2	6	1	1	2	4	0	No-use
37	2	2	8	1	1	2	3	0	No-use
39	2	1	5	1	1	2	1	1	No-use
26	3	4	1	1	0	4	1	0	No-use
24	3	4	0	1	0	3	1	0	No-use
46	4	4	1	0	1	1	4	0	No-use
39	4	4	1	1	1	1	4	0	No-use
48	4	4	5	1	1	1	4	0	No-use
40	2	4	8	1	1	3	3	0	No-use
38	4	4	1	1	0	1	4	0	No-use
29	4	4	0	1	0	1	4	0	No-use
24	4	4	0	1	0	2	2	0	No-use
43	1	2	8	1	1	2	4	0	No-use
31	3	4	2	1	1	1	4	0	No-use
31	4	4	2	1	1	3	2	0	No-use
26	2	4	0	1	0	1	2	0	No-use
33	2	2	2	1	1	3	1	0	No-use
24	2	3	1	1	1	3	3	0	No-use
42	1	3	9	1	1	3	2	1	No-use
43	1	2	8	1	0	3	1	0	No-use
25	3	3	4	1	1	3	2	0	No-use
42	2	2	3	1	1	3	4	0	No-use
28	2	2	1	1	1	2	4	0	No-use
28	1	1	3	1	1	3	1	0	No-use
47	2	3	0	1	0	1	3	0	No-use
48	2	4	2	1	1	1	3	0	No-use
40	4	4	2	0	1	1	4	0	No-use
28	2	2	1	1	1	3	2	0	No-use
25	1	4	1	1	1	2	1	0	No-use
32	4	4	2	1	1	2	3	0	No-use
45	4	4	0	1	1	2	4	0	No-use
26	4	4	1	1	1	1	4	0	No-use
26	4	4	0	1	0	1	4	0	No-use
31	4	4	0	1	0	1	4	0	No-use
49	4	4	7	0	1	2	4	0	No-use
40	3	4	8	1	1	3	3	0	No-use
34	4	4	1	0	0	2	3	0	No-use
36	2	4	5	1	1	2	3	0	No-use
20	2	2	2	1	1	2	2	1	No-use
43	4	4	5	1	0	1	4	0	No-use
37	3	4	7	1	1	2	1	0	No-use
21	2	3	0	1	1	3	4	0	No-use
49	4	4	6	1	1	1	2	0	No-use
42	3	3	10	1	1	3	3	0	No-use
20	2	3	1	1	1	2	3	0	No-use
47	1	2	2	1	0	1	3	0	No-use
22	2	3	1	1	1	2	1	0	No-use
27	2	4	1	1	0	1	3	0	No-use
24	2	4	1	1	1	3	1	0	No-use
44	4	2	8	1	1	3	3	0	No-use
30	2	3	3	1	1	3	1	0	No-use
23	3	4	2	1	1	3	4	0	No-use
25	4	4	1	1	0	3	3	0	No-use
47	2	3	4	1	1	2	3	0	No-use
48	2	3	8	1	1	1	4	0	No-use
29	2	3	1	1	1	1	1	0	No-use
29	2	3	1	1	1	1	2	0	No-use
21	3	4	0	1	1	2	3	0	No-use
21	3	4	1	1	1	2	3	0	No-use
29	4	4	0	1	0	2	4	0	No-use
45	3	4	3	1	1	1	4	0	No-use
33	2	3	2	1	1	3	2	0	No-use
38	4	4	1	1	0	1	4	0	No-use
24	4	4	0	0	1	1	4	0	No-use
49	4	4	6	0	0	1	4	0	No-use
24	2	4	1	1	0	4	4	0	No-use
28	4	4	0	0	0	1	4	0	No-use
30	4	4	2	1	1	1	4	0	No-use
33	4	4	2	1	1	1	4	0	No-use
25	4	4	1	1	1	1	3	0	No-use
35	4	4	3	0	1	1	4	0	No-use
27	2	4	4	1	1	1	4	0	No-use
24	2	2	3	1	0	2	1	0	No-use
25	2	3	0	1	1	2	1	0	No-use
46	2	4	6	1	1	1	4	0	No-use
26	2	2	3	1	1	2	1	0	No-use
38	2	2	1	1	0	3	2	0	No-use
47	1	2	3	1	1	1	3	0	No-use
41	1	3	10	1	1	2	3	1	No-use
41	2	3	1	1	0	2	3	0	No-use
28	4	4	5	1	1	2	1	0	No-use
17	2	2	3	1	1	3	1	0	No-use
27	2	3	5	1	1	2	1	0	No-use
27	1	2	4	1	1	3	1	1	No-use
19	2	3	0	1	0	2	2	0	No-use
27	2	4	3	1	0	3	2	0	No-use
26	4	3	4	1	1	2	3	0	No-use
23	2	4	2	1	1	3	3	0	No-use
40	3	3	3	1	1	3	2	0	No-use
22	4	4	0	1	1	1	1	0	No-use
44	3	4	4	1	0	1	3	0	No-use
29	2	3	2	1	1	3	1	0	No-use
26	2	3	3	1	1	3	1	0	No-use
45	4	4	1	1	0	3	3	0	No-use
32	3	3	7	1	0	2	3	0	No-use
21	4	4	1	1	1	1	4	0	No-use
31	2	2	4	1	1	3	3	0	No-use
21	3	4	0	1	1	1	3	0	No-use
37	4	4	1	1	1	1	4	0	No-use
34	4	4	3	0	0	3	3	0	No-use
44	3	4	1	1	1	1	3	0	No-use
49	4	3	5	1	1	2	3	0	No-use
26	2	3	2	1	1	3	3	0	No-use
38	1	2	1	1	1	2	4	1	No-use
36	2	3	5	1	1	2	3	0	No-use
26	3	4	2	1	1	3	3	0	No-use
20	2	3	1	0	1	3	2	0	No-use
44	2	1	3	1	0	3	2	0	No-use
31	3	4	2	1	1	1	2	1	No-use
45	4	4	1	1	1	1	3	0	No-use
36	2	3	2	1	1	3	2	1	No-use
43	1	3	2	1	0	2	2	1	No-use
25	3	4	0	1	1	1	3	0	No-use
48	3	4	3	1	1	3	1	0	No-use
30	4	4	0	0	0	1	3	0	No-use
48	1	2	8	1	1	3	1	0	No-use
28	3	4	1	1	1	3	1	1	No-use
26	4	4	1	1	1	1	3	0	No-use
26	3	3	3	1	0	2	4	0	No-use
24	4	4	2	1	1	3	3	0	No-use
21	3	3	2	1	1	2	2	0	No-use
30	4	4	2	0	1	3	1	0	No-use
20	4	4	1	1	1	1	4	0	No-use
33	4	4	2	1	1	1	3	0	No-use
30	4	4	0	0	0	3	3	0	No-use
47	4	4	1	1	0	1	3	0	No-use
35	4	4	2	0	1	3	3	0	No-use
30	2	4	2	1	1	3	4	0	No-use
33	4	4	3	1	1	1	4	0	No-use
45	4	4	4	1	1	2	3	0	No-use
41	4	4	2	1	1	1	4	0	No-use
32	4	4	1	1	0	1	3	0	No-use
43	4	4	5	1	1	1	4	0	No-use
44	4	4	3	1	1	2	4	0	No-use
21	1	3	4	1	1	3	2	0	No-use
44	3	4	2	1	1	1	4	1	No-use
23	4	4	2	1	1	2	4	0	No-use
47	1	2	4	1	1	2	2	0	No-use
47	1	1	7	1	1	2	3	1	No-use
35	4	4	2	1	0	2	4	0	No-use
32	2	4	4	1	1	3	2	0	No-use
45	1	4	5	1	1	1	2	1	No-use
22	2	2	2	1	1	3	1	0	No-use
23	1	1	3	1	1	2	1	1	No-use
30	4	4	0	1	0	1	4	0	No-use
44	1	3	0	1	1	2	3	0	No-use
40	3	3	1	1	0	3	3	0	No-use
34	4	4	4	1	1	2	3	0	No-use
37	3	4	1	1	1	2	4	0	No-use
49	3	4	5	1	1	1	4	0	No-use
26	4	4	1	1	1	1	4	0	No-use
22	4	4	0	1	1	2	4	0	No-use
20	3	4	0	1	0	2	4	0	No-use
47	4	4	4	1	1	1	4	0	No-use
49	2	2	8	1	0	3	1	0	No-use
22	2	4	1	1	1	2	4	0	No-use
22	3	3	2	1	1	3	4	0	No-use
25	3	2	2	1	1	3	2	0	No-use
32	2	4	0	1	0	3	4	0	No-use
28	4	4	0	0	1	1	3	0	No-use
30	2	4	4	1	0	1	4	0	No-use
45	2	4	2	1	0	2	4	0	No-use
49	2	1	10	1	0	2	4	0	No-use
34	4	4	2	1	0	1	4	0	No-use
25	2	4	1	1	1	2	2	0	No-use
42	1	3	12	1	1	3	3	0	No-use
48	2	1	3	1	0	4	3	0	No-use
35	3	4	5	1	0	2	2	0	No-use
33	2	3	1	1	1	3	4	0	No-use
20	2	4	0	1	1	3	2	0	No-use
36	2	3	4	1	1	3	1	1	No-use
19	3	3	2	1	1	3	2	0	No-use
27	3	2	3	1	1	3	2	0	No-use
30	1	2	4	1	1	4	1	0	No-use
31	3	4	3	1	0	3	2	0	No-use
44	1	1	11	1	1	4	1	1	No-use
24	3	3	2	1	1	3	3	0	No-use
18	3	4	0	1	0	3	1	0	No-use
45	1	2	6	1	1	3	3	1	No-use
25	2	2	3	1	0	3	1	0	No-use
36	3	4	6	1	1	2	4	0	No-use
30	1	1	5	1	1	2	2	0	No-use
32	2	4	2	1	1	3	3	0	No-use
42	1	4	11	0	1	2	2	1	No-use
22	2	4	0	1	1	3	3	0	No-use
36	2	4	2	1	0	2	4	0	No-use
27	2	3	2	1	1	3	3	0	No-use
40	3	4	1	1	1	1	2	0	No-use
22	2	3	2	1	1	3	1	0	No-use
26	2	4	0	1	1	3	1	0	No-use
31	3	4	0	1	0	2	3	0	No-use
32	4	4	1	1	1	1	4	0	No-use
34	2	3	3	1	0	3	2	0	No-use
40	3	3	1	0	1	3	4	0	No-use
45	1	2	1	1	0	3	3	0	No-use
26	3	4	3	1	1	3	2	0	No-use
48	1	3	5	1	1	3	2	0	No-use
43	1	3	8	1	1	3	1	0	No-use
27	3	4	2	1	0	2	2	0	No-use
42	3	2	1	1	1	3	3	0	No-use
34	3	2	8	1	0	2	3	1	No-use
32	3	2	4	1	1	2	2	1	No-use
31	3	3	2	1	0	2	3	0	No-use
22	2	3	1	1	1	3	3	0	No-use
27	3	4	0	1	1	3	3	0	No-use
37	1	2	2	1	1	2	2	1	No-use
22	1	2	0	1	1	2	4	0	No-use
47	4	4	4	1	1	1	4	0	No-use
32	4	4	4	1	0	1	3	0	No-use
37	3	3	2	1	1	1	4	0	No-use
45	1	3	1	1	1	2	3	1	No-use
47	1	4	8	1	1	3	3	0	No-use
28	3	4	0	1	1	3	2	0	No-use
48	1	3	4	1	1	3	4	1	No-use
26	2	4	1	1	1	1	3	0	No-use
21	3	4	0	1	0	3	1	0	No-use
20	2	3	1	1	1	2	4	0	No-use
39	1	1	5	1	0	3	1	1	No-use
27	2	3	1	1	0	3	4	0	No-use
37	2	3	5	1	0	3	2	0	No-use
24	4	4	1	1	1	3	3	0	No-use
39	3	3	6	1	1	3	3	0	No-use
20	3	3	1	1	1	2	3	0	No-use
19	3	4	1	1	1	2	3	0	No-use
40	3	3	4	1	1	2	2	0	No-use
41	1	4	4	1	1	3	3	0	No-use
22	4	4	2	1	1	1	3	0	No-use
32	3	4	4	1	1	1	4	0	No-use
34	4	4	2	0	1	1	4	0	No-use
34	4	4	2	1	0	1	3	0	No-use
23	4	4	2	1	1	1	4	0	No-use
27	4	4	1	1	1	1	2	0	No-use
46	3	2	11	1	0	2	2	1	No-use
34	4	4	3	0	1	1	2	0	No-use
33	4	4	5	1	1	3	3	0	No-use
25	3	3	1	1	1	3	2	0	No-use
26	4	4	1	1	0	1	4	0	No-use
48	1	3	4	1	1	3	3	1	No-use
36	4	4	2	1	1	3	3	0	No-use
38	3	4	2	0	1	2	4	0	No-use
44	1	2	7	1	1	3	4	0	No-use
44	2	2	1	1	0	3	2	0	No-use
39	3	3	1	0	1	3	4	0	No-use
47	1	2	7	1	0	3	2	0	No-use
43	1	3	5	1	0	3	2	0	No-use
29	3	3	3	1	0	2	4	0	No-use
22	3	3	0	1	1	2	2	0	No-use
31	2	4	5	1	1	3	2	0	No-use
22	4	4	0	1	1	1	3	0	No-use
45	3	4	6	1	1	2	4	0	No-use
42	3	4	10	1	0	3	2	0	No-use
38	3	3	7	1	1	3	1	0	No-use
47	1	1	6	1	0	3	1	0	No-use
30	4	4	2	1	1	1	4	0	No-use
28	3	4	1	1	1	3	4	0	No-use
25	3	4	1	1	1	2	1	0	No-use
49	2	4	6	0	1	2	3	0	No-use
23	3	4	2	1	0	2	3	0	No-use
35	3	4	1	0	1	2	3	0	No-use
47	2	1	5	0	1	2	4	0	No-use
35	2	3	0	1	1	2	4	0	No-use
44	3	4	6	1	1	3	4	0	No-use
48	4	4	3	1	1	2	4	0	No-use
43	2	3	6	1	0	3	3	0	No-use
21	2	4	2	1	1	3	1	0	No-use
22	4	4	0	1	1	1	4	0	No-use
41	3	3	5	1	1	3	4	0	No-use
29	2	4	2	1	0	4	4	1	No-use
44	4	4	5	0	1	2	4	0	No-use
22	4	4	0	1	0	1	4	0	No-use
23	2	4	4	1	1	3	3	0	No-use
22	2	1	0	1	1	3	2	0	No-use
35	1	3	0	1	1	2	2	1	No-use
24	4	4	1	1	1	2	2	0	No-use
36	4	4	4	1	1	1	4	0	No-use
47	1	2	2	1	1	2	4	0	No-use
40	4	4	3	1	1	3	4	0	No-use
29	4	4	1	1	1	1	3	0	No-use
49	3	4	6	1	1	1	4	0	No-use
49	3	4	9	1	1	1	4	0	No-use
47	4	4	2	1	1	1	4	0	No-use
28	4	4	3	0	1	1	4	0	No-use
26	4	4	1	1	1	1	4	0	No-use
29	1	2	7	1	1	2	4	0	No-use
29	4	2	0	1	0	2	2	0	No-use
25	3	3	1	1	1	3	4	0	No-use
24	2	4	2	1	1	3	4	0	No-use
23	4	4	1	1	0	2	4	0	No-use
23	4	4	2	1	0	3	3	0	No-use
44	1	2	2	1	1	2	4	0	No-use
39	3	4	6	1	1	1	4	0	No-use
21	3	3	0	1	1	2	2	0	No-use
22	3	4	2	1	1	2	3	0	No-use
47	3	4	3	1	1	2	3	0	No-use
36	3	3	2	1	0	2	4	0	No-use
25	1	4	2	1	0	3	3	1	No-use
40	4	4	2	1	1	3	4	0	No-use
36	2	2	0	0	0	3	3	0	No-use
37	2	3	5	0	0	2	4	0	No-use
28	1	4	2	1	0	2	3	0	No-use
30	3	3	5	1	0	3	4	0	No-use
16	3	4	1	1	1	3	3	0	No-use
32	2	3	4	0	1	2	4	0	No-use
40	4	4	3	0	1	3	4	0	No-use
40	1	1	2	1	0	3	4	0	No-use
45	3	4	2	0	1	1	4	0	No-use
21	1	3	0	1	0	3	4	1	No-use
28	4	4	1	0	1	1	3	0	No-use
25	4	4	1	0	1	2	3	0	No-use
44	1	3	4	1	1	3	3	1	No-use
35	4	4	2	0	1	3	4	0	No-use
49	4	4	4	1	1	3	4	0	No-use
39	3	4	1	0	1	3	4	0	No-use
32	3	4	1	0	1	2	4	0	No-use
35	1	2	0	1	0	4	4	0	No-use
21	1	2	1	1	0	3	4	0	No-use
47	4	4	1	0	1	1	4	0	No-use
27	4	4	1	0	1	3	4	0	No-use
31	2	2	8	1	1	2	2	1	No-use
34	4	3	0	0	0	3	3	0	No-use
30	4	4	3	1	0	2	4	0	No-use
25	4	4	0	1	0	2	4	0	No-use
28	3	4	3	1	1	2	1	0	No-use
30	2	3	4	1	0	3	2	0	No-use
42	3	3	8	1	1	4	3	0	No-use
23	4	4	0	0	1	2	4	0	No-use
45	3	4	3	0	1	3	4	0	No-use
21	4	4	1	1	1	3	3	0	No-use
28	4	4	1	0	1	2	4	0	No-use
33	4	4	1	0	0	3	4	0	No-use
32	1	2	4	1	1	3	2	1	No-use
25	2	2	3	1	1	3	3	0	No-use
25	3	3	1	1	1	3	1	0	No-use
19	2	2	2	1	1	3	1	0	No-use
40	1	2	6	1	1	3	1	1	No-use
24	2	2	2	1	1	3	1	1	No-use
32	2	2	1	1	1	2	1	0	No-use
35	2	3	8	1	1	3	2	0	No-use
27	2	2	1	1	0	3	2	1	No-use
23	2	4	2	1	1	1	4	0	No-use
22	2	4	4	1	1	3	4	0	No-use
49	2	3	0	1	1	1	2	0	No-use
25	2	3	0	1	1	2	4	0	No-use
18	3	4	1	1	1	3	1	0	No-use
43	3	3	4	1	1	2	4	0	No-use
37	1	3	0	1	1	3	4	0	No-use
30	2	3	2	1	0	2	4	0	No-use
29	3	2	0	1	1	2	2	0	No-use
20	2	3	3	1	1	3	4	0	No-use
42	3	3	3	1	0	2	4	0	No-use
23	4	4	1	1	1	2	3	0	No-use
34	2	3	7	1	0	3	3	0	No-use
23	3	3	6	1	1	3	3	0	No-use
38	3	3	5	1	1	1	4	0	No-use
37	2	3	4	1	1	2	3	0	No-use
17	2	3	1	1	1	3	2	0	No-use
39	3	4	3	1	1	1	4	0	No-use
49	1	3	0	1	1	3	3	1	No-use
23	3	3	2	1	1	2	2	0	No-use
40	3	3	3	1	1	2	2	1	No-use
32	2	4	5	1	1	2	3	0	No-use
18	2	3	1	1	1	2	3	0	No-use
46	1	2	8	1	1	3	3	1	No-use
37	3	3	6	1	1	2	2	0	No-use
38	2	4	5	0	1	2	2	0	No-use
37	2	3	2	0	0	3	3	0	No-use
25	2	3	1	1	0	2	1	0	No-use
38	2	4	5	1	1	3	3	0	No-use
39	4	4	2	1	0	1	4	0	No-use
44	4	4	3	1	0	1	4	1	No-use
19	4	4	0	0	1	3	4	0	No-use
28	2	4	1	1	0	3	4	0	No-use
20	2	3	1	1	1	3	4	0	No-use
33	4	4	0	1	0	3	3	0	No-use
33	4	4	5	1	1	3	4	0	No-use
47	1	4	6	1	1	1	4	0	No-use
25	3	3	0	1	1	3	4	0	No-use
29	4	4	0	1	0	2	4	0	No-use
37	4	4	2	0	1	1	4	0	No-use
49	1	3	6	1	1	2	4	0	No-use
48	1	1	8	1	0	2	2	1	No-use
19	2	2	0	1	1	2	2	0	No-use
46	1	2	3	1	1	2	1	1	No-use
39	1	2	2	1	1	3	1	1	No-use
30	3	4	5	1	1	1	4	0	No-use
40	2	2	8	1	1	2	2	0	No-use
43	1	2	1	1	1	3	4	1	No-use
29	3	4	4	1	0	1	3	0	No-use
23	3	3	2	1	1	3	3	0	No-use
24	2	2	3	1	1	2	4	0	No-use
47	3	3	2	1	1	2	4	0	No-use
35	3	3	2	1	0	2	2	0	No-use
19	3	3	1	1	1	2	4	0	No-use
45	2	3	4	1	0	2	4	0	No-use
42	2	4	2	1	1	3	4	0	No-use
47	1	1	1	1	1	3	4	0	No-use
25	2	2	2	1	1	3	1	0	No-use
20	2	3	3	1	1	3	4	0	No-use
33	3	3	6	1	1	3	4	0	Long-term
46	4	3	5	1	1	1	4	0	Long-term
35	4	4	4	1	1	1	4	0	Long-term
26	4	4	2	1	0	1	4	0	Long-term
36	3	3	5	1	0	1	3	0	Long-term
37	3	4	3	1	1	1	3	0	Long-term
44	2	4	4	1	1	3	3	0	Long-term
32	4	4	2	1	1	1	4	0	Long-term
25	2	4	6	1	1	3	4	0	Long-term
42	2	3	7	1	1	3	4	0	Long-term
30	4	4	2	0	0	1	4	0	Long-term
39	4	4	4	1	1	1	4	0	Long-term
26	1	1	2	1	1	3	4	0	Long-term
30	2	4	3	1	1	3	4	0	Long-term
38	4	4	4	0	0	1	2	0	Long-term
23	4	4	1	1	1	1	2	0	Long-term
18	3	4	1	1	1	3	4	0	Long-term
25	3	4	3	1	1	2	3	0	Long-term
37	4	4	2	1	0	3	3	0	Long-term
20	3	4	1	1	1	3	2	0	Long-term
45	4	4	7	1	1	1	4	0	Long-term
28	2	1	2	1	0	3	3	0	Long-term
33	2	2	3	1	1	2	3	0	Long-term
28	2	3	2	1	1	3	3	0	Long-term
30	2	4	1	1	0	3	4	0	Long-term
32	4	4	4	1	1	2	4	0	Long-term
48	4	3	7	1	0	2	4	0	Long-term
46	4	4	2	1	0	1	4	0	Long-term
32	4	4	2	0	0	1	4	0	Long-term
49	4	4	10	1	1	1	4	0	Long-term
33	2	2	6	1	0	3	4	0	Long-term
39	4	4	3	1	1	1	4	0	Long-term
35	4	4	5	0	0	1	4	0	Long-term
36	4	4	3	0	1	1	3	0	Long-term
20	3	4	1	1	1	2	4	0	Long-term
23	4	4	1	1	1	3	4	0	Long-term
26	2	4	2	1	1	1	3	0	Long-term
25	3	3	1	1	1	3	1	0	Long-term
31	4	4	1	1	1	1	4	0	Long-term
36	4	4	2	1	1	2	4	0	Long-term
32	3	3	2	1	0	3	4	0	Long-term
36	4	4	3	1	1	1	4	0	Long-term
40	4	4	3	1	1	1	4	0	Long-term
46	4	4	4	1	1	1	4	0	Long-term
42	4	4	8	0	1	1	4	0	Long-term
39	4	4	4	1	0	1	4	0	Long-term
34	4	4	2	1	1	1	4	0	Long-term
36	4	4	3	1	1	1	4	0	Long-term
37	4	4	3	1	1	1	4	0	Long-term
36	4	4	4	0	1	1	4	0	Long-term
38	4	4	2	1	1	1	4	0	Long-term
27	3	3	1	0	0	2	4	0	Long-term
37	4	3	8	1	1	1	4	0	Long-term
24	1	4	1	1	0	4	2	1	Long-term
42	2	4	8	1	1	1	4	0	Long-term
31	4	4	3	0	0	4	4	0	Long-term
34	2	3	2	1	1	3	3	0	Long-term
34	4	4	4	1	1	3	3	0	Long-term
36	4	4	4	0	0	1	4	0	Long-term
47	4	4	8	1	1	1	4	0	Long-term
34	4	4	3	1	1	1	4	0	Long-term
44	4	4	6	0	1	1	3	0	Long-term
21	4	4	1	1	1	1	4	0	Long-term
42	4	4	6	1	1	1	3	0	Long-term
44	4	4	4	1	0	2	3	0	Long-term
19	4	4	1	1	1	2	3	0	Long-term
35	1	3	7	1	0	2	3	1	Long-term
24	4	4	1	1	1	3	2	0	Long-term
32	3	4	7	0	1	1	3	0	Long-term
31	3	3	2	1	0	3	3	0	Long-term
47	3	4	11	1	0	2	3	0	Long-term
38	4	4	6	1	0	3	3	0	Long-term
40	4	4	4	1	1	1	3	0	Long-term
35	3	3	4	1	1	3	2	0	Long-term
26	3	4	3	1	1	3	4	0	Long-term
23	4	3	3	1	1	3	3	0	Long-term
40	4	4	6	0	0	1	4	0	Long-term
37	4	4	3	1	1	1	4	0	Long-term
39	4	4	5	1	1	2	4	0	Long-term
25	4	4	2	1	1	2	4	0	Long-term
48	4	4	4	0	1	1	4	0	Long-term
31	4	4	3	1	1	1	4	0	Long-term
26	4	4	1	0	1	2	4	0	Long-term
44	4	4	5	1	0	1	4	0	Long-term
29	4	4	1	1	0	2	4	0	Long-term
36	2	1	6	1	1	2	1	0	Long-term
29	4	4	2	1	0	1	3	0	Long-term
37	2	3	7	1	1	3	4	0	Long-term
28	3	3	3	1	1	1	2	0	Long-term
40	2	3	6	1	1	1	2	0	Long-term
33	4	4	4	1	1	1	4	0	Long-term
22	4	4	1	1	1	1	2	0	Long-term
35	3	4	5	1	0	1	3	1	Long-term
32	4	4	3	0	1	3	3	0	Long-term
35	4	4	5	1	0	1	3	0	Long-term
29	4	4	2	1	1	1	4	0	Long-term
23	3	3	2	1	0	3	4	0	Long-term
35	4	4	2	1	0	1	4	0	Long-term
36	4	4	3	1	0	2	4	0	Long-term
32	4	4	2	1	0	1	4	0	Long-term
30	4	1	4	1	1	3	3	0	Long-term
36	4	4	4	0	1	2	4	0	Long-term
33	4	4	3	1	1	3	4	0	Long-term
33	3	4	5	0	1	3	3	0	Long-term
43	2	4	13	1	1	2	3	0	Long-term
35	3	3	6	1	1	2	3	0	Long-term
38	4	4	5	1	1	1	3	0	Long-term
25	3	1	4	1	1	3	1	0	Long-term
26	3	3	2	1	1	3	2	0	Long-term
24	4	4	1	1	1	3	4	0	Long-term
22	3	4	1	1	1	4	4	0	Long-term
33	2	3	5	1	0	2	1	0	Long-term
45	3	3	7	1	1	3	4	0	Long-term
29	4	4	2	1	0	1	3	0	Long-term
47	2	2	7	1	1	2	4	0	Long-term
36	3	2	6	1	1	3	2	0	Long-term
45	3	3	8	1	1	2	3	0	Long-term
47	4	4	6	1	0	1	4	0	Long-term
43	3	4	2	1	0	2	4	0	Long-term
44	4	4	7	1	1	3	2	0	Long-term
24	2	4	2	1	1	3	3	0	Long-term
28	4	4	2	1	0	1	3	0	Long-term
34	4	4	5	1	1	3	4	0	Long-term
31	3	4	4	1	1	1	3	0	Long-term
27	4	4	3	1	1	1	4	0	Long-term
27	3	3	1	1	0	3	4	0	Long-term
26	4	4	1	1	0	1	3	0	Long-term
36	3	4	7	1	1	2	2	0	Long-term
35	4	4	4	0	1	3	3	0	Long-term
38	4	4	6	1	1	3	3	0	Long-term
44	4	4	7	1	1	2	4	0	Long-term
25	4	4	1	1	1	1	4	0	Long-term
25	4	4	2	0	1	1	3	0	Long-term
41	4	4	4	1	1	1	4	0	Long-term
41	3	4	5	1	1	1	3	0	Long-term
24	4	4	1	1	0	1	4	0	Long-term
33	4	4	3	1	1	3	3	0	Long-term
29	4	4	3	1	0	3	3	0	Long-term
47	4	4	4	1	0	1	4	0	Long-term
28	4	4	4	1	1	1	3	0	Long-term
21	2	2	1	1	1	3	2	0	Long-term
32	3	3	6	1	0	3	3	0	Long-term
30	3	4	2	1	1	1	4	0	Long-term
37	4	4	5	1	1	3	4	0	Long-term
29	4	3	4	1	0	3	2	0	Long-term
38	4	4	3	1	0	1	4	0	Long-term
49	3	3	11	1	1	1	4	0	Long-term
41	3	3	5	1	1	1	4	0	Long-term
43	3	4	5	1	1	3	2	1	Long-term
47	1	1	10	1	1	3	3	0	Long-term
22	4	4	1	1	1	1	3	0	Long-term
27	4	4	1	0	0	1	4	0	Long-term
34	3	4	2	0	1	2	3	0	Long-term
42	3	3	4	1	1	2	4	0	Long-term
39	4	4	3	0	0	1	4	0	Long-term
36	4	4	3	0	1	2	4	0	Long-term
21	4	4	1	1	1	2	1	0	Long-term
36	3	4	4	0	0	2	4	0	Long-term
25	2	3	1	1	0	4	4	0	Long-term
41	4	4	4	0	0	2	4	0	Long-term
32	4	4	4	0	0	2	4	0	Long-term
41	4	4	4	0	0	2	4	0	Long-term
43	4	4	3	0	1	1	4	0	Long-term
35	4	4	3	1	1	2	3	0	Long-term
24	4	4	2	1	0	1	3	0	Long-term
43	4	4	6	1	1	1	4	0	Long-term
48	4	4	7	0	1	1	4	0	Long-term
28	4	4	2	1	1	1	3	0	Long-term
24	4	4	1	1	1	1	4	0	Long-term
42	4	4	3	1	0	1	4	0	Long-term
39	4	4	3	1	1	1	4	0	Long-term
24	4	4	1	1	1	1	4	0	Long-term
33	4	3	5	1	1	2	4	0	Long-term
29	4	4	2	1	1	3	4	0	Long-term
44	4	4	5	1	1	1	4	0	Long-term
17	4	4	1	1	1	2	4	0	Long-term
35	3	4	3	1	1	2	2	0	Long-term
32	3	4	5	1	1	1	2	0	Long-term
27	4	4	2	1	0	1	3	0	Long-term
44	4	4	4	1	1	1	4	0	Long-term
42	4	4	5	1	1	1	4	0	Long-term
40	4	4	6	1	1	1	3	0	Long-term
44	4	4	3	1	1	1	4	0	Long-term
33	4	4	5	1	1	2	4	0	Long-term
35	2	4	3	0	0	3	4	1	Long-term
31	4	2	2	0	1	1	3	0	Long-term
37	4	4	3	0	1	3	4	0	Long-term
45	4	4	3	0	1	2	4	0	Long-term
26	4	4	2	0	1	1	4	0	Long-term
40	3	4	2	0	1	3	4	0	Long-term
30	4	4	1	0	1	2	4	0	Long-term
36	3	4	3	0	0	3	4	0	Long-term
33	3	4	3	0	1	2	4	0	Long-term
41	4	4	5	0	1	2	4	0	Long-term
45	3	3	6	0	1	2	4	0	Long-term
48	4	4	6	0	1	2	4	0	Long-term
35	4	4	3	0	0	3	4	0	Long-term
37	4	4	4	0	0	2	4	0	Long-term
46	4	4	3	0	0	1	4	0	Long-term
38	4	4	4	0	1	3	4	0	Long-term
30	3	4	7	1	1	2	4	0	Long-term
42	4	3	7	1	0	1	4	0	Long-term
35	2	2	6	1	1	3	4	0	Long-term
34	4	4	6	1	1	3	4	0	Long-term
37	4	4	4	1	1	1	4	0	Long-term
38	4	4	6	1	1	1	4	0	Long-term
30	3	3	2	1	1	2	3	0	Long-term
46	4	4	4	1	1	1	4	0	Long-term
31	4	4	3	0	1	2	4	0	Long-term
41	4	4	6	0	1	1	4	0	Long-term
41	4	4	7	1	1	2	4	0	Long-term
32	4	4	2	0	0	2	4	0	Long-term
44	4	4	4	1	1	1	4	0	Long-term
39	4	4	4	0	1	1	4	0	Long-term
39	4	4	5	1	1	1	4	0	Long-term
45	4	4	4	1	1	1	4	0	Long-term
33	4	4	3	1	1	1	4	0	Long-term
39	4	4	3	0	1	1	4	0	Long-term
44	4	4	3	1	0	1	4	0	Long-term
34	3	3	6	1	1	3	4	0	Long-term
33	3	3	5	1	1	3	4	0	Long-term
34	2	2	8	1	1	2	2	0	Long-term
27	3	2	5	1	1	2	4	0	Long-term
47	1	1	8	1	1	3	4	1	Long-term
25	2	4	3	1	1	1	4	1	Long-term
24	3	4	5	1	1	1	2	1	Long-term
41	4	4	4	1	0	1	4	0	Long-term
29	3	3	4	1	1	3	4	0	Short-term
27	2	2	5	1	1	3	1	0	Short-term
40	3	4	5	1	1	1	2	0	Short-term
30	2	2	6	1	1	3	1	0	Short-term
24	4	4	1	1	0	1	4	0	Short-term
36	4	4	2	1	0	1	4	0	Short-term
17	2	2	1	1	1	3	2	0	Short-term
28	1	2	4	1	1	2	3	0	Short-term
27	2	4	1	1	1	1	4	0	Short-term
21	3	3	1	1	1	3	3	0	Short-term
30	2	2	4	1	1	2	4	0	Short-term
48	4	4	16	1	1	1	4	0	Short-term
29	2	4	3	1	0	3	3	0	Short-term
29	4	4	2	1	1	3	4	0	Short-term
20	3	4	2	1	1	1	3	0	Short-term
28	4	4	1	1	1	3	2	0	Short-term
32	2	3	5	1	0	2	3	0	Short-term
27	3	3	1	1	0	3	3	0	Short-term
25	2	3	1	1	1	3	1	0	Short-term
43	4	4	3	1	1	1	4	0	Short-term
35	4	4	2	1	1	2	4	0	Short-term
30	4	4	1	1	1	1	4	0	Short-term
29	1	4	3	1	1	4	4	1	Short-term
33	3	4	8	1	1	3	4	0	Short-term
37	3	4	5	1	0	2	4	0	Short-term
27	2	4	3	1	1	4	4	0	Short-term
33	2	4	3	1	1	2	4	0	Short-term
35	2	3	6	1	0	3	3	0	Short-term
20	3	3	2	1	1	2	4	0	Short-term
26	2	4	3	1	1	3	4	0	Short-term
24	3	3	2	1	1	3	3	0	Short-term
45	1	3	3	1	1	3	2	0	Short-term
34	3	4	4	1	1	1	3	0	Short-term
49	4	3	13	1	1	1	4	0	Short-term
33	4	4	5	1	1	1	4	0	Short-term
33	3	3	8	1	1	3	4	0	Short-term
24	3	4	3	1	1	1	4	0	Short-term
30	2	2	4	1	1	2	1	0	Short-term
27	2	4	4	1	1	2	1	0	Short-term
23	4	3	1	1	1	2	2	0	Short-term
35	4	4	4	1	1	1	4	0	Short-term
35	4	4	1	0	1	1	4	0	Short-term
40	4	4	2	0	0	1	4	0	Short-term
29	3	3	1	1	1	3	3	0	Short-term
33	3	3	3	1	1	3	3	0	Short-term
36	4	4	6	0	1	1	2	1	Short-term
36	4	4	4	0	1	1	4	0	Short-term
41	4	4	1	1	1	3	3	0	Short-term
38	3	4	3	1	1	3	2	0	Short-term
29	2	4	3	1	1	3	3	0	Short-term
19	4	4	1	1	1	1	3	0	Short-term
34	2	3	2	1	1	2	3	0	Short-term
26	2	4	3	1	1	3	4	0	Short-term
22	4	4	1	1	1	2	3	0	Short-term
42	4	4	7	1	1	2	4	0	Short-term
27	3	4	2	1	1	3	2	0	Short-term
27	4	4	2	1	1	1	4	0	Short-term
39	4	3	1	1	0	2	2	0	Short-term
21	4	4	1	1	1	3	1	0	Short-term
36	2	3	7	1	1	3	3	0	Short-term
29	1	2	5	1	0	1	2	0	Short-term
29	2	3	4	1	1	2	1	0	Short-term
22	3	2	2	1	1	2	1	0	Short-term
20	2	3	1	1	1	2	1	0	Short-term
33	3	4	4	1	0	2	4	0	Short-term
27	3	3	3	1	1	2	3	0	Short-term
25	4	4	3	1	1	1	4	0	Short-term
25	4	3	2	1	1	3	3	0	Short-term
32	2	3	4	1	1	3	2	0	Short-term
39	3	4	2	1	1	1	3	0	Short-term
31	3	3	3	1	1	2	1	1	Short-term
26	4	4	4	1	1	3	4	0	Short-term
30	3	3	7	1	1	3	4	0	Short-term
43	3	3	5	1	0	3	3	0	Short-term
34	2	4	4	1	1	3	3	0	Short-term
43	4	4	3	1	1	1	4	0	Short-term
32	4	4	3	0	1	1	4	0	Short-term
41	4	4	5	1	1	1	4	0	Short-term
32	4	4	3	0	1	1	4	0	Short-term
46	4	4	4	1	1	1	4	0	Short-term
40	3	4	3	1	0	1	4	0	Short-term
21	4	4	1	1	1	2	3	0	Short-term
32	4	4	3	1	1	1	4	0	Short-term
25	4	4	1	0	1	3	3	0	Short-term
24	4	4	1	1	1	1	3	0	Short-term
21	2	3	1	1	0	3	2	0	Short-term
22	4	4	1	1	1	3	3	0	Short-term
32	4	4	4	1	1	1	3	0	Short-term
30	4	4	2	1	0	2	2	0	Short-term
25	1	2	2	1	1	2	1	0	Short-term
31	3	3	6	0	1	3	1	0	Short-term
19	2	4	1	1	1	2	3	0	Short-term
33	2	2	7	1	0	2	3	0	Short-term
24	2	2	2	1	1	3	4	0	Short-term
19	3	3	3	1	1	2	3	0	Short-term
27	2	2	5	1	1	3	3	0	Short-term
32	4	4	2	0	0	1	4	0	Short-term
32	4	4	2	1	0	1	3	0	Short-term
29	1	3	5	1	1	3	3	0	Short-term
23	3	4	1	1	1	2	3	0	Short-term
34	2	4	7	1	1	2	3	0	Short-term
27	2	4	1	1	1	3	3	0	Short-term
37	4	4	4	1	1	3	2	0	Short-term
26	3	4	4	1	1	2	3	0	Short-term
31	2	3	7	1	1	3	3	0	Short-term
44	4	4	11	1	1	1	4	0	Short-term
35	3	4	4	1	1	1	4	0	Short-term
23	4	4	2	1	1	3	4	0	Short-term
24	2	4	2	1	1	1	4	0	Short-term
24	4	4	2	1	1	1	4	0	Short-term
39	4	4	3	1	1	2	4	0	Short-term
33	3	4	4	1	1	3	3	0	Short-term
24	2	3	2	1	1	2	1	0	Short-term
35	4	4	4	1	1	1	4	0	Short-term
35	4	4	6	1	1	1	4	0	Short-term
34	4	4	2	1	1	3	3	0	Short-term
48	3	4	3	1	1	2	3	0	Short-term
28	4	4	1	1	1	1	3	0	Short-term
26	4	4	1	1	1	3	3	0	Short-term
43	3	3	8	1	1	1	3	0	Short-term
28	2	2	5	1	0	2	4	0	Short-term
22	3	4	3	1	1	2	3	0	Short-term
26	3	3	3	1	1	3	3	0	Short-term
30	3	4	4	1	1	3	3	0	Short-term
38	4	4	5	1	1	2	3	0	Short-term
44	4	4	8	1	1	2	4	0	Short-term
25	4	4	1	0	1	1	4	0	Short-term
34	4	4	3	1	1	1	4	0	Short-term
26	4	4	3	1	1	3	4	0	Short-term
20	4	4	2	1	1	1	3	0	Short-term
39	4	4	2	0	1	1	3	0	Short-term
27	3	4	4	1	1	3	3	0	Short-term
32	4	4	2	1	0	3	4	0	Short-term
48	3	4	8	1	0	1	4	0	Short-term
39	4	3	4	1	1	3	4	0	Short-term
37	4	4	3	1	0	1	4	0	Short-term
33	4	4	2	0	0	1	3	0	Short-term
32	4	4	3	1	0	1	4	0	Short-term
25	4	4	2	1	1	1	3	0	Short-term
37	4	4	3	1	1	2	4	0	Short-term
40	4	4	4	1	1	1	4	0	Short-term
38	4	4	6	1	1	2	4	0	Short-term
36	4	4	4	1	1	1	4	0	Short-term
27	3	3	3	1	1	2	2	0	Short-term
22	1	3	2	1	1	3	1	0	Short-term
22	2	2	2	1	1	2	3	0	Short-term
30	3	4	3	1	1	2	3	0	Short-term
20	2	2	2	1	1	3	2	1	Short-term
34	4	4	2	1	1	1	4	0	Short-term
31	3	4	5	1	1	3	1	0	Short-term
30	3	3	3	1	0	3	2	0	Short-term
44	3	4	5	1	0	1	4	0	Short-term
24	3	3	3	1	0	2	1	0	Short-term
19	4	4	2	1	1	1	4	0	Short-term
28	4	4	5	1	1	2	4	0	Short-term
27	4	4	1	0	0	1	3	0	Short-term
29	3	3	3	1	1	2	1	0	Short-term
37	4	4	3	1	1	2	4	0	Short-term
32	2	2	8	1	1	2	1	0	Short-term
21	2	2	1	1	1	4	3	0	Short-term
33	2	3	7	1	0	3	1	0	Short-term
23	2	3	2	1	1	3	1	0	Short-term
36	2	2	5	1	1	3	4	0	Short-term
33	2	4	3	1	1	3	4	0	Short-term
35	4	4	2	1	0	1	4	0	Short-term
25	2	3	4	1	1	3	3	0	Short-term
29	2	4	4	1	0	2	4	0	Short-term
23	3	3	1	1	1	2	2	0	Short-term
19	3	3	1	1	1	2	1	0	Short-term
35	1	2	6	1	1	2	2	1	Short-term
25	3	3	3	1	1	3	2	0	Short-term
40	3	4	6	1	1	1	3	0	Short-term
17	3	4	1	1	1	2	1	0	Short-term
25	2	4	3	1	1	3	3	0	Short-term
24	3	3	1	1	1	3	2	0	Short-term
23	4	4	1	1	1	3	3	0	Short-term
25	2	4	3	1	1	3	2	0	Short-term
30	1	3	4	1	1	3	4	0	Short-term
31	1	1	3	1	1	4	2	1	Short-term
26	3	4	2	1	1	3	3	0	Short-term
28	3	4	2	1	1	2	3	0	Short-term
30	3	3	3	1	1	3	1	0	Short-term
29	3	4	5	1	1	1	2	0	Short-term
24	1	3	4	1	1	3	3	0	Short-term
26	3	4	2	1	1	1	3	0	Short-term
25	3	3	3	1	1	3	3	0	Short-term
35	4	4	3	1	1	1	4	0	Short-term
22	4	4	1	1	0	2	4	0	Short-term
19	4	4	1	1	1	2	4	0	Short-term
29	2	3	5	1	1	2	4	0	Short-term
21	3	4	2	1	1	3	3	0	Short-term
21	3	3	1	1	1	3	3	0	Short-term
41	1	4	9	1	1	2	1	0	Short-term
37	2	4	3	1	1	2	3	0	Short-term
27	4	4	3	1	1	3	4	1	Short-term
26	2	3	2	1	1	2	3	0	Short-term
37	4	4	6	1	0	3	4	0	Short-term
25	3	3	3	1	1	2	1	0	Short-term
32	4	3	3	1	1	2	4	0	Short-term
34	1	4	4	1	1	3	4	1	Short-term
23	4	4	2	1	0	2	4	0	Short-term
28	3	4	2	1	1	3	4	0	Short-term
24	3	4	1	1	1	3	4	0	Short-term
32	2	3	4	1	0	2	2	0	Short-term
22	1	2	3	1	1	3	1	1	Short-term
25	3	3	1	1	1	2	1	0	Short-term
25	2	3	2	1	1	2	4	0	Short-term
38	2	3	3	1	1	2	4	0	Short-term
33	2	2	2	1	1	3	4	0	Short-term
41	4	4	8	1	1	1	4	0	Short-term
29	3	3	4	1	1	3	4	0	Short-term
22	3	4	1	1	0	1	4	0	Short-term
29	3	3	6	1	1	3	3	0	Short-term
26	3	4	3	1	1	3	3	0	Short-term
28	2	3	3	1	1	3	4	0	Short-term
27	4	4	1	0	1	3	4	0	Short-term
29	2	4	2	1	1	3	2	0	Short-term
24	3	4	2	1	1	3	3	0	Short-term
29	3	4	3	1	1	3	2	0	Short-term
38	3	4	7	1	1	3	2	0	Short-term
23	3	2	2	1	0	3	2	0	Short-term
20	4	3	1	1	1	3	4	0	Short-term
32	1	4	4	1	1	3	2	0	Short-term
25	2	3	2	1	1	3	1	0	Short-term
26	1	2	3	1	0	3	2	0	Short-term
23	1	2	3	1	1	3	2	1	Short-term
23	4	4	3	1	1	3	3	0	Short-term
28	3	4	5	1	1	2	4	0	Short-term
22	4	4	3	1	1	3	2	0	Short-term
28	2	4	4	1	1	3	4	0	Short-term
26	3	3	3	1	1	3	3	0	Short-term
26	2	3	2	1	1	3	3	0	Short-term
24	4	3	3	1	1	3	3	0	Short-term
29	4	4	3	1	0	1	4	0	Short-term
29	3	4	4	1	0	1	3	0	Short-term
42	4	4	5	1	1	1	4	0	Short-term
27	4	4	2	1	1	3	4	0	Short-term
35	3	4	5	1	1	1	4	0	Short-term
21	3	4	1	1	1	3	2	0	Short-term
21	1	3	1	1	1	3	3	1	Short-term
22	3	4	1	1	1	3	3	0	Short-term
28	3	3	4	1	1	3	3	0	Short-term
22	3	4	1	0	0	1	4	0	Short-term
23	3	2	1	1	1	3	3	0	Short-term
28	3	3	2	0	1	2	3	0	Short-term
30	4	4	3	0	0	2	4	0	Short-term
25	3	4	3	1	0	3	4	0	Short-term
33	4	4	4	1	1	2	3	0	Short-term
33	3	4	6	1	1	3	2	0	Short-term
30	4	4	2	0	0	3	3	0	Short-term
22	2	4	1	1	1	3	3	0	Short-term
38	3	3	2	0	1	3	4	0	Short-term
35	4	3	2	0	1	3	4	0	Short-term
34	2	2	4	0	1	3	2	0	Short-term
39	4	4	2	0	1	3	4	0	Short-term
47	4	3	4	1	1	1	3	0	Short-term
38	4	4	2	1	0	1	4	0	Short-term
43	4	4	5	1	1	1	4	0	Short-term
21	3	3	1	1	1	2	2	0	Short-term
30	3	4	2	1	1	1	2	0	Short-term
27	3	4	2	1	1	1	3	0	Short-term
22	4	4	1	0	1	3	1	0	Short-term
25	1	2	3	1	1	2	3	0	Short-term
22	1	3	2	1	1	3	2	0	Short-term
28	4	4	4	1	1	2	3	0	Short-term
25	3	3	2	1	1	2	3	0	Short-term
26	4	4	2	1	0	3	3	0	Short-term
31	3	3	3	1	1	3	1	1	Short-term
32	1	3	4	1	1	3	3	0	Short-term
35	2	4	6	1	1	3	4	0	Short-term
24	2	3	5	1	1	3	3	0	Short-term
28	4	4	2	1	1	1	4	0	Short-term
36	4	4	3	0	0	2	4	0	Short-term
47	4	4	5	1	1	1	3	0	Short-term
26	4	4	2	1	0	1	4	0	Short-term
22	3	4	2	0	1	3	4	0	Short-term
30	4	4	2	1	1	4	3	0	Short-term
41	4	4	5	1	1	1	4	0	Short-term
19	4	4	1	1	1	3	2	0	Short-term
45	3	4	2	0	1	3	3	0	Short-term
35	1	2	5	1	1	2	2	1	Short-term
21	2	2	1	1	1	3	2	0	Short-term
32	1	2	6	0	1	2	3	0	Short-term
32	3	4	5	0	1	3	4	0	Short-term
46	2	3	6	0	0	3	4	0	Short-term
41	1	2	6	1	1	3	3	0	Short-term
36	4	4	3	0	1	3	4	0	Short-term
37	3	4	3	0	1	3	4	0	Short-term
37	3	4	4	0	1	2	4	0	Short-term
35	4	4	3	0	1	3	4	0	Short-term
29	2	3	4	1	1	3	2	0	Short-term
28	4	4	2	0	1	2	4	0	Short-term
46	4	4	4	0	1	1	4	0	Short-term
34	4	3	3	0	1	2	4	0	Short-term
43	3	3	2	0	0	3	4	0	Short-term
28	4	4	3	0	0	3	4	0	Short-term
28	3	3	3	1	0	2	4	0	Short-term
34	4	4	6	1	1	2	2	0	Short-term
27	2	4	4	1	1	3	4	0	Short-term
36	1	3	6	1	1	3	2	0	Short-term
17	2	2	0	1	0	3	2	0	Short-term
21	3	3	1	1	1	3	2	0	Short-term
25	2	2	1	1	1	3	1	0	Short-term
23	2	3	2	1	0	3	2	0	Short-term
25	2	2	1	1	1	3	3	0	Short-term
35	1	2	4	1	0	4	4	0	Short-term
32	3	4	4	1	1	3	2	0	Short-term
37	2	3	5	1	1	4	2	0	Short-term
31	3	4	4	1	0	3	3	0	Short-term
25	3	4	3	1	1	3	4	0	Short-term
26	3	4	4	1	1	2	4	0	Short-term
39	1	2	2	1	0	2	4	0	Short-term
21	3	3	2	1	1	2	3	0	Short-term
35	3	2	9	1	0	3	4	0	Short-term
20	2	2	1	1	1	3	2	0	Short-term
40	2	3	5	1	1	3	3	0	Short-term
41	3	3	7	0	1	2	4	0	Short-term
36	2	4	8	1	1	1	4	0	Short-term
40	2	4	3	0	1	3	4	0	Short-term
32	4	4	3	1	0	1	4	0	Short-term
24	3	4	4	1	1	2	3	0	Short-term
20	3	4	1	0	1	2	4	0	Short-term
32	4	4	4	1	0	1	4	0	Short-term
22	2	2	3	1	0	3	3	0	Short-term
30	3	3	4	1	0	2	2	0	Short-term
31	4	4	3	1	0	1	4	0	Short-term
35	3	4	5	1	1	1	4	0	Short-term
38	4	4	2	1	1	3	4	0	Short-term
31	4	4	1	1	1	1	4	0	Short-term
25	4	4	2	1	1	2	4	0	Short-term
30	4	4	2	1	1	1	4	0	Short-term
22	1	2	2	1	1	3	4	0	Short-term
31	4	4	3	1	1	1	4	0	Short-term
29	4	4	3	1	1	3	4	0	Short-term
29	2	3	3	1	0	3	2	0	Short-term
38	4	4	3	0	0	3	3	1	Short-term
22	3	4	2	1	1	2	4	0	Short-term
45	4	4	3	1	1	1	4	0	Short-term
26	3	4	3	1	1	3	2	0	Short-term
37	4	4	3	0	1	3	4	0	Short-term
36	4	4	3	0	1	2	4	0	Short-term
33	4	4	2	1	1	2	4	0	Short-term
32	4	4	3	1	0	1	4	0	Short-term
35	4	4	4	0	0	1	4	0	Short-term
25	4	4	1	1	1	1	4	0	Short-term
31	4	4	3	1	1	4	4	0	Short-term
25	2	3	5	1	1	2	3	0	Short-term
26	3	2	5	1	1	2	2	0	Short-term
23	2	3	3	1	1	2	3	0	Short-term
28	3	4	3	1	1	1	4	0	Short-term
34	3	4	3	0	0	3	4	0	Short-term
46	3	4	9	1	1	3	4	0	Short-term
25	4	4	1	1	1	1	4	0	Short-term
21	2	1	3	1	0	3	1	1	Short-term
25	2	3	4	1	0	3	2	0	Short-term
28	2	3	6	1	1	2	4	0	Short-term
36	2	4	11	1	1	1	4	1	Short-term
46	1	2	9	1	0	3	4	1	Short-term
35	2	2	6	1	0	3	1	1	No-use
41	3	2	11	1	1	2	3	0	No-use
27	2	4	1	1	0	1	1	0	No-use
25	4	4	0	1	0	3	4	0	No-use
23	2	2	2	1	1	3	3	0	No-use
48	1	1	1	1	0	3	3	1	No-use
23	4	4	0	1	0	1	4	0	No-use
31	3	4	2	1	1	3	3	0	No-use
49	4	4	1	1	1	3	4	0	No-use
42	2	3	2	1	1	1	4	0	No-use
26	2	4	3	1	1	3	4	0	No-use
21	2	2	1	1	1	3	2	0	No-use
29	3	4	4	1	1	1	4	0	No-use
38	1	2	12	1	1	2	3	0	No-use
25	4	4	2	1	1	3	2	0	No-use
22	4	4	0	1	1	3	2	0	No-use
20	3	4	0	1	1	3	3	0	No-use
35	4	4	1	1	1	1	3	0	No-use
32	2	3	1	1	1	3	3	0	No-use
38	2	4	3	1	1	1	3	0	No-use
27	1	2	4	1	1	1	4	1	No-use
41	2	4	1	1	1	2	3	0	No-use
28	3	4	0	1	0	1	3	0	No-use
23	4	4	1	1	0	3	3	0	No-use
27	4	4	1	0	0	2	4	0	No-use
33	4	4	2	0	1	1	4	0	No-use
39	2	2	5	1	0	3	2	1	No-use
41	2	2	5	0	1	2	2	0	No-use
40	2	2	8	1	1	1	3	0	No-use
43	3	4	10	1	1	3	3	0	No-use
35	3	4	6	1	0	2	2	0	No-use
32	3	4	0	1	1	3	4	0	No-use
49	2	3	4	1	1	2	3	0	No-use
47	2	2	4	1	1	3	1	0	No-use
42	4	4	1	1	1	2	4	0	No-use
48	4	4	4	0	1	1	4	0	No-use
42	4	4	3	1	1	1	4	0	No-use
37	4	4	2	1	1	1	4	0	No-use
23	3	3	1	1	0	2	4	0	No-use
24	3	4	0	1	0	2	3	0	No-use
43	2	3	3	0	1	2	3	0	No-use
24	3	3	2	1	0	3	2	0	No-use
29	2	4	0	1	0	3	4	0	No-use
45	1	1	0	0	0	2	1	0	No-use
31	4	4	3	1	0	2	3	0	No-use
44	1	4	9	1	1	1	2	0	No-use
28	2	3	1	1	1	3	1	0	No-use
28	3	4	1	0	1	2	2	0	No-use
33	1	2	0	1	0	3	3	0	No-use
43	4	4	6	1	1	1	3	0	No-use
34	3	4	4	1	1	1	3	0	No-use
36	1	4	2	1	1	2	2	0	No-use
22	4	4	0	1	0	2	4	0	No-use
35	2	3	8	1	1	3	3	1	No-use
25	4	4	1	1	1	1	4	0	No-use
43	1	2	8	1	1	2	2	1	No-use
46	1	4	8	1	1	1	4	1	No-use
27	3	4	2	1	1	1	3	0	No-use
30	1	1	7	1	1	2	3	0	No-use
25	4	4	1	1	1	3	4	0	No-use
42	4	4	1	1	0	1	4	0	No-use
30	1	3	1	1	1	3	4	0	No-use
27	3	3	4	1	1	2	4	0	No-use
45	2	3	11	1	1	2	3	0	No-use
29	3	4	2	1	1	1	3	0	No-use
36	1	4	1	1	1	3	3	0	No-use
49	1	2	8	1	1	3	1	1	No-use
47	1	4	7	1	1	2	3	0	No-use
30	4	4	4	1	1	2	4	0	No-use
24	2	3	2	1	1	3	1	0	No-use
48	1	1	6	1	1	2	3	1	No-use
47	1	2	2	1	1	2	3	1	No-use
24	3	4	1	1	0	3	3	0	No-use
48	3	4	5	1	1	2	3	0	No-use
38	1	2	8	1	1	3	3	1	No-use
45	3	4	0	1	1	1	3	0	No-use
43	4	4	3	0	1	2	4	0	No-use
33	1	1	5	1	1	3	1	1	No-use
37	3	4	7	1	1	3	4	0	No-use
36	2	1	6	1	1	2	3	0	No-use
25	3	4	3	1	1	1	1	0	No-use
49	4	4	6	0	0	1	4	0	No-use
30	4	4	1	1	0	1	4	0	No-use
35	4	4	5	1	1	1	4	0	No-use
28	2	4	0	1	1	3	1	0	No-use
30	4	2	0	1	0	3	3	0	No-use
27	4	4	2	1	0	1	4	0	No-use
45	2	4	8	1	1	2	3	0	No-use
46	3	1	5	1	1	3	2	0	No-use
28	1	4	0	1	0	4	1	0	No-use
21	2	4	0	1	1	2	2	0	No-use
20	3	4	2	1	1	3	3	0	No-use
28	3	3	5	1	1	3	3	0	No-use
25	3	3	1	1	1	2	2	0	No-use
38	1	2	6	1	1	2	1	1	No-use
20	3	4	1	1	1	3	2	0	No-use
24	3	4	2	1	1	2	4	0	No-use
39	3	1	1	1	1	2	3	0	No-use
25	1	3	1	1	1	4	2	0	No-use
23	3	4	4	1	1	3	1	1	No-use
24	4	4	1	1	0	1	3	0	No-use
26	4	4	3	1	1	1	4	0	No-use
20	3	4	2	1	1	3	2	0	No-use
31	3	3	1	1	0	3	4	0	No-use
22	4	4	0	1	1	2	1	1	No-use
36	2	3	6	1	1	2	3	0	No-use
45	3	4	0	1	1	1	3	0	No-use
47	2	2	7	1	1	2	2	0	No-use
30	2	3	1	1	1	2	1	0	No-use
35	4	4	3	1	1	1	4	0	No-use
34	2	2	9	1	0	2	3	0	No-use
28	4	4	1	1	0	1	3	0	No-use
18	3	4	1	1	1	3	3	0	No-use
25	2	3	2	1	1	3	2	0	No-use
27	3	4	0	1	0	3	3	0	No-use
21	4	4	1	1	1	3	4	0	No-use
19	4	4	1	1	1	1	3	0	No-use
26	4	4	0	1	1	3	4	0	No-use
28	4	4	5	1	1	1	4	0	No-use
38	1	3	4	1	0	2	2	0	No-use
39	2	3	10	1	1	3	4	0	No-use
45	2	3	6	1	1	3	2	1	No-use
30	3	4	4	0	1	2	3	0	No-use
47	2	4	2	1	1	3	2	1	No-use
38	2	2	6	1	1	3	4	0	No-use
42	3	3	5	1	1	2	2	0	No-use
31	4	4	2	1	1	1	2	0	No-use
44	1	2	2	1	1	3	1	0	No-use
42	4	4	3	1	0	1	4	0	No-use
28	4	4	2	1	1	1	3	0	No-use
34	2	4	6	1	0	3	4	0	No-use
45	1	3	7	1	0	1	3	0	No-use
43	4	4	5	1	1	1	3	0	No-use
28	3	4	0	1	0	3	4	0	No-use
27	3	4	0	1	1	3	3	0	No-use
26	2	3	1	1	0	4	4	0	No-use
26	3	4	1	0	1	2	2	0	No-use
37	3	4	4	1	0	2	4	0	No-use
48	3	4	11	1	1	1	4	0	No-use
47	2	3	12	1	1	3	1	0	No-use
22	2	4	1	1	1	3	4	0	No-use
48	4	4	1	0	1	1	4	0	No-use
42	1	3	12	1	1	2	4	0	No-use
32	4	4	3	1	1	1	4	0	No-use
33	4	4	3	0	0	1	3	0	No-use
45	4	4	1	1	0	1	4	0	No-use
26	2	3	1	1	0	3	4	1	No-use
45	4	4	1	1	1	1	4	0	No-use
25	3	3	1	1	0	2	4	0	No-use
36	4	3	3	1	0	3	2	0	No-use
31	3	3	2	1	0	3	3	0	No-use
22	3	4	2	1	1	3	3	0	No-use
46	4	4	10	1	1	1	3	0	No-use
26	2	3	3	1	1	3	4	0	No-use
25	3	2	1	1	0	3	3	0	No-use
20	4	4	0	0	0	2	4	0	No-use
31	3	4	3	0	0	2	4	0	No-use
36	3	3	3	0	0	2	3	1	No-use
47	3	2	5	1	1	4	4	0	No-use
43	3	4	2	0	1	3	4	0	No-use
20	3	4	0	1	1	3	3	0	No-use
24	4	4	4	1	1	1	4	0	No-use
33	2	2	3	0	0	2	4	0	No-use
41	3	4	3	0	1	2	4	0	No-use
48	3	4	4	0	1	2	4	0	No-use
32	4	4	1	0	1	1	4	0	No-use
38	3	3	4	0	0	3	2	1	No-use
48	3	4	8	1	1	3	3	0	No-use
34	1	3	4	1	0	3	4	0	No-use
31	1	1	6	1	1	3	2	0	No-use
46	1	2	7	1	1	3	1	1	No-use
45	2	2	7	1	1	3	1	1	No-use
34	3	4	4	0	1	3	1	1	No-use
16	2	4	1	1	1	3	4	0	No-use
18	3	2	1	1	1	3	1	0	No-use
22	2	2	1	1	1	3	1	1	No-use
32	2	2	2	1	1	2	4	0	No-use
41	1	3	3	1	0	2	4	0	No-use
22	3	3	2	1	1	2	4	0	No-use
23	3	2	0	1	1	2	2	0	No-use
22	3	4	0	1	0	3	4	0	No-use
40	2	2	6	1	1	2	2	1	No-use
29	3	4	1	0	1	2	3	0	No-use
42	4	4	0	0	0	3	4	0	No-use
29	3	4	2	1	1	3	4	0	No-use
31	3	2	1	1	1	3	4	0	No-use
28	4	4	3	0	0	1	4	0	No-use
21	2	3	0	1	1	3	4	0	No-use
26	4	4	2	1	1	1	3	0	No-use
37	3	4	0	1	1	3	4	0	No-use
24	3	4	2	1	1	2	2	0	No-use
25	4	4	0	0	1	2	4	0	No-use
22	2	1	0	1	1	2	2	0	No-use
45	4	4	1	1	1	1	4	0	No-use
47	4	4	1	1	1	1	4	0	No-use
28	4	4	5	1	0	3	4	0	No-use
24	2	2	4	1	1	3	4	0	No-use
34	3	3	6	1	1	2	3	0	No-use
47	2	3	5	1	1	1	1	0	No-use
31	3	4	2	1	1	1	4	0	No-use
26	1	3	1	1	1	3	1	0	No-use
25	4	4	3	1	1	1	2	0	No-use
47	1	1	4	1	1	2	2	0	No-use
48	1	1	8	1	1	1	1	1	No-use
38	2	2	10	1	1	3	2	0	No-use
32	1	3	4	1	1	2	2	1	No-use
47	1	2	2	1	1	2	4	0	No-use
27	4	4	3	1	1	1	4	0	No-use
40	1	1	0	1	1	3	2	0	No-use
46	4	4	6	1	1	1	4	0	No-use
33	3	3	3	1	1	3	4	0	No-use
49	1	2	5	1	0	2	2	1	No-use
21	2	4	3	1	1	3	2	0	No-use
31	4	4	0	0	0	2	4	0	No-use
42	4	4	4	1	1	3	4	0	Long-term
35	4	4	3	1	1	1	4	0	Long-term
31	4	4	4	1	1	3	3	0	Long-term
42	4	4	6	1	1	1	3	0	Long-term
49	3	4	4	1	1	3	4	0	Long-term
21	4	4	1	1	1	1	3	0	Long-term
28	3	4	3	1	1	1	4	0	Long-term
22	4	4	1	1	1	1	3	0	Long-term
36	4	4	3	1	0	1	4	0	Long-term
45	2	2	9	1	1	3	3	0	Long-term
40	4	4	4	1	1	1	4	0	Long-term
30	2	2	7	1	1	3	4	0	Long-term
35	4	4	5	1	0	1	4	0	Long-term
26	2	4	2	1	1	1	4	0	Long-term
45	4	4	3	1	1	1	4	0	Long-term
27	3	3	2	1	1	3	4	0	Long-term
32	4	4	4	1	1	1	2	0	Long-term
27	4	4	3	1	1	1	3	0	Long-term
28	4	4	2	0	1	1	4	0	Long-term
30	4	4	3	1	1	2	1	0	Long-term
34	4	4	4	1	1	2	4	0	Long-term
26	3	4	3	1	1	2	3	0	Long-term
44	1	4	2	1	1	1	3	0	Long-term
29	4	4	3	1	1	1	4	0	Long-term
26	3	4	2	1	1	3	3	0	Long-term
41	4	4	8	1	1	1	4	0	Long-term
32	3	3	4	1	0	3	3	0	Long-term
23	3	1	1	1	0	3	3	0	Long-term
38	2	3	4	1	1	1	2	0	Long-term
22	4	4	1	1	0	2	2	0	Long-term
34	3	4	3	0	1	1	4	0	Long-term
38	3	4	7	0	1	2	3	0	Long-term
21	4	4	1	1	1	1	4	0	Long-term
43	1	3	4	1	1	1	4	0	Long-term
44	3	3	9	1	1	1	1	0	Long-term
24	4	4	1	1	1	2	4	0	Long-term
27	4	4	1	1	0	3	3	0	Long-term
34	3	4	4	1	1	3	3	0	Long-term
29	3	4	2	1	1	1	4	0	Long-term
26	4	4	1	1	0	2	3	0	Long-term
37	4	4	7	1	1	1	4	0	Long-term
21	3	4	3	1	1	1	4	0	Long-term
47	4	4	4	0	1	2	4	0	Long-term
41	4	4	3	1	0	2	3	0	Long-term
29	3	4	3	1	1	1	3	0	Long-term
25	4	4	1	1	0	1	4	0	Long-term
33	4	4	2	0	0	1	3	0	Long-term
23	4	4	1	0	1	1	4	0	Long-term
32	4	4	4	1	1	2	3	0	Long-term
45	4	4	3	1	1	1	4	0	Long-term
37	4	4	4	1	1	1	4	0	Long-term
35	2	4	4	0	1	3	2	0	Long-term
37	4	4	3	1	1	3	4	0	Long-term
35	4	4	5	1	1	2	4	0	Long-term
23	4	4	1	1	1	3	3	0	Long-term
38	2	2	8	1	1	2	2	0	Long-term
41	4	4	4	0	0	2	4	0	Long-term
35	1	2	9	1	0	3	1	0	Long-term
29	4	4	3	1	1	3	2	0	Long-term
26	3	3	2	1	1	1	3	0	Long-term
22	3	3	2	1	1	3	3	0	Long-term
30	2	3	5	1	1	3	1	1	Long-term
36	4	4	3	1	1	3	3	0	Long-term
26	3	4	3	1	1	1	4	0	Long-term
32	4	4	2	1	0	3	4	0	Long-term
39	4	4	3	0	1	2	4	0	Long-term
29	3	4	3	1	1	1	3	0	Long-term
40	4	4	5	1	1	1	3	0	Long-term
43	3	3	6	1	0	3	2	0	Long-term
44	3	4	6	1	1	3	2	0	Long-term
24	4	4	2	1	1	2	4	0	Long-term
42	4	4	3	1	0	1	4	0	Long-term
33	3	4	2	1	1	1	4	0	Long-term
24	4	4	1	0	1	2	3	0	Long-term
28	3	4	2	0	1	2	3	0	Long-term
32	2	1	5	1	0	2	2	0	Long-term
26	2	2	4	1	1	3	4	0	Long-term
27	4	4	1	1	1	1	4	0	Long-term
41	3	4	3	0	1	2	4	0	Long-term
28	3	4	2	0	1	3	3	0	Long-term
23	4	4	1	1	0	3	4	0	Long-term
31	2	2	4	1	1	4	3	1	Long-term
33	4	4	3	0	1	2	4	0	Long-term
35	4	4	5	1	1	1	4	0	Long-term
39	3	4	5	1	1	3	4	0	Long-term
27	4	4	2	1	1	1	3	0	Long-term
48	4	4	3	0	1	1	4	0	Long-term
25	3	1	2	1	0	3	4	0	Long-term
38	4	4	4	1	1	2	4	0	Long-term
48	4	4	7	1	0	1	4	0	Long-term
34	4	4	4	1	0	3	3	0	Long-term
36	3	3	4	1	1	1	3	0	Long-term
34	4	4	3	1	0	3	4	0	Long-term
42	4	4	4	0	0	2	4	0	Long-term
45	3	3	5	0	1	1	3	0	Long-term
37	4	4	4	0	1	2	4	0	Long-term
38	4	4	3	0	0	2	4	0	Long-term
42	3	3	4	0	1	3	4	0	Long-term
42	2	4	5	0	1	2	3	0	Long-term
41	4	4	6	1	1	1	4	0	Long-term
43	4	4	5	0	1	1	4	0	Long-term
34	4	4	2	0	0	3	2	0	Long-term
44	2	3	1	0	1	2	4	0	Long-term
41	4	4	4	0	1	1	4	0	Long-term
36	4	4	3	1	1	1	4	0	Long-term
34	1	2	5	1	1	3	4	0	Long-term
32	3	2	5	1	1	3	3	0	Short-term
34	3	3	6	1	1	1	4	0	Short-term
24	4	4	2	1	0	3	3	0	Short-term
21	3	3	1	0	1	3	2	0	Short-term
38	4	3	9	1	1	3	3	0	Short-term
39	4	4	3	1	0	1	4	0	Short-term
35	2	2	6	1	0	2	2	1	Short-term
30	2	3	7	1	1	3	3	0	Short-term
17	3	4	1	1	1	3	3	0	Short-term
32	2	4	3	1	1	3	4	0	Short-term
43	4	4	5	0	1	1	4	0	Short-term
31	2	2	4	1	1	3	3	0	Short-term
24	1	2	3	1	1	3	2	0	Short-term
26	2	4	3	1	1	1	3	0	Short-term
35	3	4	4	1	0	1	4	0	Short-term
46	3	4	4	1	0	3	4	0	Short-term
29	2	3	3	1	1	3	3	0	Short-term
21	3	4	1	1	0	3	4	0	Short-term
31	4	4	5	1	0	1	4	0	Short-term
24	4	4	2	1	1	3	3	0	Short-term
24	2	4	3	1	1	3	3	0	Short-term
36	4	4	4	1	1	1	3	0	Short-term
37	2	3	9	1	1	3	3	0	Short-term
37	3	3	6	1	1	3	3	0	Short-term
37	3	3	11	1	1	1	2	0	Short-term
44	4	4	4	0	1	2	3	0	Short-term
35	2	3	6	1	1	2	3	0	Short-term
25	4	4	3	1	1	3	3	0	Short-term
21	4	4	2	1	1	2	3	0	Short-term
24	1	2	3	1	1	3	2	0	Short-term
16	2	3	1	1	1	3	1	0	Short-term
21	3	2	1	1	1	3	1	1	Short-term
25	2	4	2	1	1	2	4	0	Short-term
26	4	4	1	1	0	2	4	0	Short-term
43	4	4	2	1	1	1	4	0	Short-term
24	4	4	1	1	1	1	4	0	Short-term
30	3	4	3	0	1	3	3	0	Short-term
30	2	3	3	1	1	3	3	0	Short-term
26	4	4	2	1	1	3	3	0	Short-term
29	2	4	4	1	1	3	2	0	Short-term
24	3	4	4	1	1	3	1	0	Short-term
29	3	3	2	1	1	3	2	0	Short-term
29	1	2	1	1	1	3	3	0	Short-term
22	4	4	1	1	1	2	4	0	Short-term
30	3	3	4	1	0	3	2	0	Short-term
24	4	4	1	1	1	2	3	0	Short-term
25	4	4	2	1	1	1	2	0	Short-term
44	4	4	5	1	0	1	4	0	Short-term
28	2	3	3	1	1	2	4	0	Short-term
22	3	3	1	1	1	3	2	0	Short-term
30	2	2	6	1	0	2	3	0	Short-term
25	3	4	3	1	1	2	4	0	Short-term
25	4	4	2	1	1	3	3	0	Short-term
33	4	4	2	1	0	1	4	0	Short-term
33	3	3	4	1	0	2	3	0	Short-term
26	3	3	2	1	0	2	2	0	Short-term
29	3	4	5	1	1	3	3	0	Short-term
32	3	3	4	1	1	2	1	0	Short-term
30	4	4	1	1	0	3	2	0	Short-term
37	4	4	1	0	1	1	4	0	Short-term
31	1	2	4	1	1	3	3	0	Short-term
36	1	2	4	1	1	3	1	1	Short-term
36	2	2	7	1	0	2	2	1	Short-term
26	3	4	2	1	0	2	4	0	Short-term
36	4	4	3	1	1	1	4	0	Short-term
28	4	4	1	1	1	2	4	0	Short-term
33	4	4	5	1	1	3	3	0	Short-term
25	3	4	2	1	0	2	4	0	Short-term
31	4	4	2	0	1	1	4	0	Short-term
38	4	4	4	1	0	1	4	0	Short-term
35	1	2	5	1	1	3	3	0	Short-term
33	4	4	3	0	0	2	4	0	Short-term
30	2	2	2	1	1	3	2	0	Short-term
20	3	3	2	1	1	2	2	1	Short-term
18	3	3	1	1	1	2	2	0	Short-term
30	3	2	3	1	1	3	3	0	Short-term
35	2	3	6	1	0	3	2	0	Short-term
22	3	3	2	1	1	3	1	0	Short-term
28	2	4	7	1	1	3	3	0	Short-term
21	3	3	1	1	1	3	1	0	Short-term
27	3	4	4	1	1	3	4	0	Short-term
30	3	4	3	1	1	3	3	0	Short-term
25	3	4	2	1	1	3	3	0	Short-term
26	4	4	3	1	1	3	2	0	Short-term
37	2	4	5	1	1	1	4	0	Short-term
47	1	3	9	1	0	3	3	0	Short-term
36	1	1	5	1	1	3	3	0	Short-term
36	2	3	6	1	1	2	4	0	Short-term
36	4	4	3	1	1	2	4	0	Short-term
28	4	4	4	1	1	3	4	0	Short-term
21	4	4	2	1	1	3	3	0	Short-term
25	4	4	2	1	1	2	3	0	Short-term
30	3	4	3	1	1	3	4	0	Short-term
22	3	3	3	1	1	3	3	0	Short-term
23	4	3	2	1	0	2	3	0	Short-term
36	3	4	9	1	1	3	4	0	Short-term
28	4	3	2	1	1	3	2	0	Short-term
46	2	2	5	1	1	2	4	0	Short-term
47	4	4	5	1	1	3	2	0	Short-term
41	1	4	5	1	0	2	4	0	Short-term
44	4	4	5	1	1	3	4	0	Short-term
34	2	3	3	0	1	3	2	1	Short-term
37	2	3	6	1	1	3	4	0	Short-term
34	4	4	2	0	1	1	4	0	Short-term
22	2	4	2	1	1	3	2	0	Short-term
33	2	3	4	1	1	2	3	0	Short-term
21	3	4	3	1	1	3	1	0	Short-term
31	4	4	4	1	0	3	4	0	Short-term
41	4	3	5	1	0	3	4	0	Short-term
30	4	3	4	1	1	3	3	0	Short-term
32	2	4	5	1	1	3	4	0	Short-term
27	4	4	2	0	0	2	4	0	Short-term
26	4	4	1	0	0	2	4	0	Short-term
42	4	4	5	0	1	2	4	0	Short-term
24	4	4	1	1	1	1	3	0	Short-term
37	4	4	6	1	1	1	4	0	Short-term
30	2	3	5	1	0	3	4	0	Short-term
27	4	4	1	1	1	1	4	0	Short-term
34	2	4	6	1	1	3	3	0	Short-term
32	3	4	5	0	1	1	4	0	Short-term
28	4	4	1	0	0	2	4	0	Short-term
29	3	3	1	0	0	2	4	0	Short-term
42	4	4	3	0	1	2	4	0	Short-term
21	2	2	0	0	1	4	4	0	Short-term
22	4	4	2	1	1	3	4	0	Short-term
36	4	4	3	0	1	3	4	0	Short-term
45	2	3	3	0	0	2	4	0	Short-term
34	4	4	2	0	0	2	4	0	Short-term
35	2	3	5	1	1	3	3	0	Short-term
19	4	4	1	1	1	2	3	0	Short-term
27	4	4	4	1	1	3	3	0	Short-term
37	2	4	4	1	0	2	3	0	Short-term
26	3	2	4	1	1	3	4	0	Short-term
28	1	3	5	1	1	3	4	0	Short-term
31	3	4	5	1	1	1	4	0	Short-term
32	2	2	6	1	1	2	3	0	Short-term
40	2	2	4	0	0	2	4	0	Short-term
27	3	3	5	1	1	2	4	0	Short-term
27	2	2	3	1	1	2	2	1	Short-term
37	4	4	5	0	0	2	4	0	Short-term
22	4	3	1	1	1	2	2	0	Short-term
27	4	4	4	1	1	1	2	1	Short-term
21	4	4	1	0	1	2	4	0	Short-term
30	1	3	2	1	1	3	4	0	Short-term
23	2	2	1	1	1	2	4	0	Short-term
25	2	4	3	1	1	1	3	0	Short-term
42	2	4	6	1	1	2	4	0	Short-term
29	4	4	3	1	1	1	4	0	Short-term
33	4	4	2	1	0	2	4	0	Short-term
33	4	4	3	1	1	1	4	0	Short-term
39	3	3	8	1	0	1	4	0	Short-term
33	3	3	4	1	0	2	2	0	Short-term
17	3	3	1	1	1	2	4	0	Short-term
33.100473	3	3	6	1	1	3	4	0	Long-term
46.397174	4	3.294057	4.493516	1	0.229464	1	4	0	Long-term
35	4	4	3.147746	1	1	1	4	0	Long-term
25.795086	4	4	2	1	0.178055	1.540397	4	0	Long-term
35.154344	3.406541	3.94984	5	1	0	1	3	0	Long-term
37	3.206738	4	3	1	1	1	3.998981	0	Long-term
44	2.26579	4	4.273661	1	1	3	2.641005	0	Long-term
32	4	4	2	1	0.745091	1	4	0	Long-term
25	2.090147	4	5.037647	1	1	2.089434	3.695764	0	Long-term
42	2	3.153246	5.57885	0.176019	1	2.383049	3.518138	0	Long-term
29.40913	4	4	2	0.280869	0.642382	1	4	0	Long-term
39	4	4	3.25575	1	1	1	4	0	Long-term
25.563565	1.677311	1	2	1	0.738673	3	4	0	Long-term
30.567293	2.662026	3.092719	2.753514	1	0.293142	3	3.392665	0	Long-term
38	4	4	3.868932	0.042047	0	1	3.831771	0	Long-term
22.355988	4	4	1	1	0.369599	1.928894	2	0	Long-term
18.848506	3	4	1	1	1	2.472964	4	0	Long-term
25.426443	3	4	3	1	1	2.512719	3.478676	0	Long-term
36.550315	4	4	2.373645	1	0	2.445106	3.965795	0	Long-term
20.445181	2.869778	3.531052	1	1	1	3	2	0	Long-term
44.954996	4	4	6.545931	0.530265	1	1	3.540298	0	Long-term
27.733583	2.229171	1.607953	2	1	0.807076	3	3.265246	0	Long-term
32.843777	2.488843	2.990746	3.979576	1	0.069659	2.459511	3	0	Long-term
27.771864	2.1676	3	2	1	1	3	3.60619	0	Long-term
31.770568	2.189167	3.44819	1.658783	1	0	3	4	0	Long-term
32	4	4	4	0.450307	0.477741	2	4	0	Long-term
48	4	3.454075	6.725415	0.584797	0.195444	2	4	0	Long-term
46	4	4	3.637885	1	0.379863	1	4	0	Long-term
30.726256	4	4	2	0	0	1	4	0	Long-term
48.744284	4	4	7.594651	1	0.88036	1	4	0	Long-term
32.065854	2.563371	2.933503	6	1	0	3	3.714447	0	Long-term
39	4	4	3	1	1	1	4	0	Long-term
35.718146	4	4	4.006067	0	0	1	4	0	Long-term
36	4	4	3.349781	0	1	1	3.129873	0	Long-term
19.510522	3	4	1	1	1	2.793489	4	0	Long-term
23.633051	4	4	1	1	1	2.972337	4	0	Long-term
25.34157	2.228219	4	2.512629	1	1	1.346169	3	0	Long-term
25.60272	3	3.530531	1.912981	1	1	3	1.331115	0	Long-term
31.095142	4	4	1.477982	1	0.627964	1	4	0	Long-term
36	4	4	2.967329	1	1	1.149656	4	0	Long-term
32	3	3	3.416501	1	0	3	3.356407	0	Long-term
36.357314	4	4	3	1	1	1	4	0	Long-term
39.745705	4	4	3	1	1	1	4	0	Long-term
46	4	4	4	1	1	1	4	0	Long-term
41.109374	4	4	6.756789	0	1	1	4	0	Long-term
39	4	4	3.407632	0.836925	0	1	4	0	Long-term
33.562025	4	4	2.662596	1	1	1	4	0	Long-term
36.616826	4	4	3	1	1	1	4	0	Long-term
36.893846	4	4	3	1	1	1	4	0	Long-term
36	4	4	4	0	0.737762	1	4	0	Long-term
37.399009	4	4	2.424943	1	1	1	4	0	Long-term
26.091886	3.078529	3.894197	1	0	0.817983	2	4	0	Long-term
37.320853	4	3.524428	7.473598	1	1	1	4	0	Long-term
24	1.164062	4	1.157395	1	0.679149	3.774043	2.711561	0.866434	Long-term
42	2.555895	3.394671	7.069904	1	0.774778	1	4	0	Long-term
31.592415	3.105322	3.42703	2.495184	0.197502	0	3.58242	4	0	Long-term
34	2.846981	3.152985	2.244379	1	1	3	3	0	Long-term
34.349371	4	4	4	0.061209	1	3	3	0	Long-term
36.598847	4	4	4	0	0	1.59486	4	0	Long-term
47.503797	4	4	7.963636	0.655987	1	1	4	0	Long-term
34.851262	4	4	3	1	1	1	4	0	Long-term
44	4	4	5.551652	0.792178	0.494818	1	3.504696	0	Long-term
21.582564	4	4	1	1	1	1	3.713266	0	Long-term
42	4	4	5.940144	1	1	1	3.667299	0	Long-term
44	4	4	4.160896	1	0	1.704509	3.55996	0	Long-term
19.66961	3.790068	4	1	1	1	2.567698	2.792929	0	Long-term
35	1.353626	2.491492	6.690238	1	0.407753	2.304123	3.036764	0.038653	Long-term
24.847232	3.963176	3.860081	1	1	1	3	1.133955	0	Long-term
32.404883	3	3.945233	6.070111	0.509917	1	1.630944	3.633645	0	Long-term
30.746629	2.642027	3.756916	1.338681	1	0	3	3.027591	0	Long-term
47	3.015258	4	8.946824	1	0.11784	1.794089	3.293396	0	Long-term
38	4	4	6	1	0.80507	3	3	0	Long-term
40	4	4	4.910646	1	1	1	3	0	Long-term
34.179942	3	3.73117	4	1	1	3	2.687668	0	Long-term
26.693156	3	3.119891	2.960868	1	1	3	4	0	Long-term
23.838847	4	3.768664	2.311987	1	1	2.154987	3.129204	0	Long-term
40.827814	4	4	5.823592	0	0.796601	1.527418	4	0	Long-term
37	4	4	3	1	1	1	4	0	Long-term
38.353623	4	4	4.88741	1	1	2	4	0	Long-term
25.998635	4	4	2	1	0.432855	1.469417	4	0	Long-term
48	4	4	3.249886	0	1	1	4	0	Long-term
31.014189	4	4	2.255646	1	1	1	4	0	Long-term
26	4	4	1	0.165468	0.383094	2	3.228753	0	Long-term
43.200604	4	4	5.717439	1	0.275715	1	4	0	Long-term
29	4	4	1.185274	1	0	1.85877	3.39805	0	Long-term
36	2.895895	1.672985	6	1	1	2.258504	1.420319	0	Long-term
29.111492	4	4	2	0.387531	0	1	3.730028	0	Long-term
36.774282	2	2.763456	6.164644	1	1	3	4	0	Long-term
28	3.086223	3.151297	3.66714	1	1	1	2.707213	0	Long-term
38.734762	2	3	5.416618	1	1	1	2	0	Long-term
33.278578	4	4	3.653497	1	1	1	4	0	Long-term
22.416988	4	4	1	1	1	1	2	0	Long-term
35	3.230394	4	5	1	0.876207	1	3.193935	0.316736	Long-term
32	4	4	3.954172	0.29683	1	2.357089	3	0	Long-term
35	4	4	4.624589	1	0.177371	1	3.13938	0	Long-term
29	3.514189	4	2	1	1	1	4	0	Long-term
23	3.488367	3	2.351304	1	0.987785	3	3.903453	0	Long-term
34.910469	4	4	2	1	0.838603	1	4	0	Long-term
36	4	4	3	1	0.613252	1.751609	4	0	Long-term
32	4	4	2	0.97703	0	1	4	0	Long-term
30	3.073197	1.780358	3.563101	1	1	2.351723	3	0	Long-term
36	4	4	4	0	0.967874	1.16113	4	0	Long-term
32.583094	4	4	3.990617	1	1	2.148587	4	0	Long-term
33.034993	3.671565	4	4.716039	0.810791	1	3	3	0	Long-term
45.903914	2.773112	4	11.240718	1	0.29214	2	3	0	Long-term
35	2.944228	2.566125	6	1	1	2.500576	3.977936	0	Long-term
37.239867	4	4	4.46161	1	1	1	3.059225	0	Long-term
25.449318	2.081077	1.157296	4	1	1	3	3.562184	0	Long-term
26.346081	3	3	2	1	1	3	3.903331	0	Long-term
23.940817	4	4	1	1	0.074117	3	4	0	Long-term
22.677214	3	3.228697	1.610283	1	0.055369	3.678339	4	0	Long-term
32.843963	2	1.323626	5	1	0	2	1.326636	0	Long-term
45	3	3	7.723628	1	1	2.231106	3.363115	0	Long-term
29	4	4	2	1	0	1	3	0	Long-term
47	1.306102	1.798677	7.545556	1	1	2.431781	4	0.53493	Long-term
35.373496	3	2.127046	6	1	1	2.348503	2.685398	0	Long-term
45	3	3	7.59581	1	1	2.663861	3.44529	0	Long-term
46.075288	4	3.101274	5.097782	1	0.241158	1	4	0	Long-term
43.691344	3.362707	4	2.67631	1	0.482381	1.816449	4	0	Long-term
44	4	4	6.921225	0.607171	1	1.206805	2.133523	0	Long-term
25.847415	2.301221	4	2	1	1	3	3	0	Long-term
27.872232	4	4	2	1	0.20911	1	3	0	Long-term
34.526193	4	4	5	1	1	2.283545	4	0	Long-term
31.267134	3.91281	4	4	1	1	1.33083	3	0	Long-term
26.309317	3.219444	4	3	1	1	1	4	0	Long-term
26.209033	3	3.788509	1.805715	1	0.810623	3	3.334368	0	Long-term
26	4	4	1.977141	1	0	1	3.168708	0	Long-term
36	3	3.863474	6.927085	1	1	2.129645	2	0	Long-term
34.077679	4	4	4	0.055672	1	3	3	0	Long-term
38.90442	4	4	5.744694	1	1	2.597269	3.684205	0	Long-term
44	4	4	6.301486	0.584193	1	1.282102	3.716667	0	Long-term
24.95608	4	4	1	1	1	1	4	0	Long-term
25	4	4	1.852526	0.12354	1	1	3.629998	0	Long-term
40.255528	4	4	4	1	1	1	3.975047	0	Long-term
40.07048	3.641503	4	4.032544	1	1	1	3	0	Long-term
24.801354	4	4	1	1	0.261405	1	4	0	Long-term
32.823817	4	4	3.898063	1	1	2.15985	3	0	Long-term
29	4	3.201421	3.990502	1	0	3	2.420342	0	Long-term
46.991031	4	4	4	1	0.699521	1	4	0	Long-term
28	3.763959	4	3.248883	1	1	1	3.651318	0	Long-term
20.775024	2.015161	3.276009	1	1	1	2.263393	3.437155	0	Long-term
32.115478	3	3.823669	5.439042	0.283436	0.660206	3	3	0	Long-term
29.57656	3	4	2	1	1	1	4	0	Long-term
37.228571	4	4	5.394875	1	0.884368	3	3.31435	0	Long-term
29.905636	4	3.670216	3.158329	1	0.0428	2.834343	1.593186	0	Long-term
37.628171	4	4	3	1	0.634093	1	4	0	Long-term
47.731681	1.154612	1.516082	10.039952	1	1	2.275181	3.987198	0	Long-term
41	3	3.172753	5	1	1	1	3.846994	0	Long-term
43.152497	3	4	5.727581	1	1	3	2	0.487785	Long-term
46.930796	1.708399	2.899739	9.608369	1	1	2.667356	3	0	Long-term
21.499104	4	4	1	1	1	1	3	0	Long-term
26.849029	4	4	1.548533	0.104234	0	1	4	0	Long-term
33.072447	3	4	2.618722	0	1	2	3.469791	0	Long-term
41.564529	3.885178	3.23577	4	1	1	1.439011	4	0	Long-term
39	4	4	3	0	0.724083	1	4	0	Long-term
36	4	4	3.837337	0	1	2	4	0	Long-term
21.482746	4	4	1	1	1	1.676355	1.476144	0	Long-term
36	3	4	3.142703	0	0	2.679188	4	0	Long-term
24.282215	2.620573	3	1.234268	1	0	3.518465	4	0	Long-term
41.303063	4	4	4	0	0	2	4	0	Long-term
32	4	4	4	0.43993	0.623619	2	4	0	Long-term
41	4	4	4	0	0	2	4	0	Long-term
43.469205	4	4	3.297601	0.596972	1	1	4	0	Long-term
35.896382	4	4	3	0.036302	1	1.026753	3	0	Long-term
24	4	4	1.784018	1	0.627883	1	3.185918	0	Long-term
43	4	4	5.197725	0.805213	1	1	4	0	Long-term
48	4	4	6.218682	0	1	1.623077	4	0	Long-term
28.346877	4	4	2	1	0.478169	1	3	0	Long-term
24.869894	4	4	1	1	1	1	4	0	Long-term
42	4	4	3	1	0	1	4	0	Long-term
39	4	4	3	1	1	1	4	0	Long-term
24	4	4	1	1	0.720442	1	4	0	Long-term
32.299002	4	3.078521	4.011117	1	1	2	4	0	Long-term
29	4	4	1.447489	1	0.778258	2.736944	4	0	Long-term
44	4	4	4.476233	1	1	1	4	0	Long-term
19.042062	3.122463	4	1	1	1	2.263231	2.230369	0	Long-term
34.259771	3	4	2.214699	0.959482	1	2	2.932473	0	Long-term
31.767521	3	4	4.658483	1	1	1	2.058625	0	Long-term
27.482041	4	4	2	1	0	1	3	0	Long-term
44.000621	4	4	4	1	1	1	4	0	Long-term
42.448049	4	4	5.792231	1	1	1	4	0	Long-term
40.216353	4	4	6	1	1	1	3.89451	0	Long-term
44.73048	4	4	3	1	1	1	4	0	Long-term
32.326746	4	4	4.842752	1	1	2	4	0	Long-term
35.826405	2.661487	4	3.273733	0	0	2.168905	4	0.18747	Long-term
31	4	2.7754	1.602912	0.202439	1	1	3.655456	0	Long-term
36.078812	4	4	3	0	1	2.049379	4	0	Long-term
44.121245	4	4	3	0.387747	1	1.736611	4	0	Long-term
26.896159	4	4	2.073222	0.001393	1	1	4	0	Long-term
39.77415	3.158367	4	2.787374	0	1	2.483253	4	0	Long-term
30	4	4	1.315036	0	0.107236	1.496263	4	0	Long-term
35.412776	3.224641	4	3	0	0	3	4	0	Long-term
33	3.553411	4	3	0	1	2	4	0	Long-term
41	4	4	4.879525	0	0.782774	2	4	0	Long-term
45	3	3	6.163911	0.848041	1	2.19164	4	0	Long-term
48	4	4	4.953645	0	1	1.028512	4	0	Long-term
35	4	4	3.032097	0	0.247655	3	3.885575	0	Long-term
37	4	4	4	0	0.478815	2	4	0	Long-term
46	4	4	3.144995	0.545023	0.773871	1	4	0	Long-term
37.196035	4	4	4	0	1	2.583415	4	0	Long-term
31.689258	3	4	7	0.714844	1	1.418018	3.023491	0	Long-term
41.53335	4	3.469048	7	1	0.927414	1.63772	4	0	Long-term
33.89043	2.242188	2.49286	6	1	1	3	4	0	Long-term
34	4	4	5.436111	1	1	3	4	0	Long-term
36.378015	4	4	3.255171	1	1	1	4	0	Long-term
38	4	4	5.261953	1	1	1	3.57301	0	Long-term
30.225856	3	3	2	1	0.616034	2.305662	3	0	Long-term
45.470504	4	4	4	1	1	1	4	0	Long-term
31.069077	4	4	3.612166	0.305164	1	2	4	0	Long-term
41	4	4	5.574287	0	1	1.680522	4	0	Long-term
41	4	4	6.47963	1	1	1.365864	4	0	Long-term
32	4	4	2	0.905951	0.109834	1.894652	4	0	Long-term
44	4	4	4.992137	1	0.353818	1	4	0	Long-term
39	4	4	3.180243	0	1	1	4	0	Long-term
38.091026	4	4	5	1	1	1	3.024611	0	Long-term
45.947297	4	4	4	1	1	1	4	0	Long-term
32.269842	4	4	2.905367	1	1	1	4	0	Long-term
39	4	4	3	0	0.017715	1	4	0	Long-term
44.421972	4	4	3	1	0.47802	1	4	0	Long-term
34.538265	3	3	6	1	1	2.381653	3.585291	0	Long-term
33	3	3	5.774405	1	1	3	4	0	Long-term
34.020266	1.056344	2.770138	7.519418	1	0.631765	2	2.06183	0.465579	Long-term
27.17194	3.469774	3.823921	4.934264	1	1	1.801742	3.891967	0	Long-term
45.422665	2.379857	1.089136	7.382205	1	1	3	4	0.879792	Long-term
25.555964	2.117645	4	3	1	1	1	4	0.178212	Long-term
24.796833	2.186589	4	3.373564	1	1	1	3.023671	1	Long-term
40.506255	4	4	4	1	0.843461	1	4	0	Long-term
41.834227	4	4	4	0.301076	0.960746	2.130879	4	0	Long-term
34.539626	4	4	3	1	1	1	4	0	Long-term
31.568853	4	4	4	1	1	2.383149	3	0	Long-term
41.293355	4	4	6	1	1	1	3.96039	0	Long-term
47.970096	3.137135	4	4	0.191291	1	2.784467	4	0	Long-term
21.501306	4	4	1	1	1	1	2.082889	0	Long-term
28.250575	3	4	3	1	1	1	3.755352	0	Long-term
21.801465	4	4	1	1	1	1	3.619033	0	Long-term
36	4	4	3	1	0	1.217301	4	0	Long-term
45.960812	1.145986	1.833113	9.170607	1	1	3	3	0	Long-term
40	4	4	3.223851	1	1	1	4	0	Long-term
31.476171	2.042984	2.576981	6.233628	1	0.126926	3	3.30324	0	Long-term
35	4	4	5	0.166075	0	1	4	0	Long-term
26	2.861368	4	2.54737	1	1	1.531661	3.565124	0	Long-term
44.054817	4	4	3	1	1	1	4	0	Long-term
26.970139	3	3.351151	2.252083	1	1	3	4	0	Long-term
32	4	4	4	1	1	1.327156	3.369862	0	Long-term
27	4	4	2.370756	1	1	1	3	0	Long-term
28.76546	4	4	2	0.400928	1	1	4	0	Long-term
29.933752	4	4	3	1	0.897272	2.658892	1.026189	0	Long-term
34	4	4	3.67275	1	1	1.777042	4	0	Long-term
26	3	4	2.564691	1	1	2.314401	3	0	Long-term
44	1.06051	4	2.570729	1	1	1	3.091961	0	Long-term
28.246217	3.862036	4	3	1	1	1	4	0	Long-term
26	3	4	2.287991	1	1	2.071492	3	0	Long-term
41.38152	4	4	8	0.386254	1	1	4	0	Long-term
32	3.745076	3.315957	4	1	0.973316	2.312413	3	0	Long-term
23.998942	3	1	1.155815	1	0	3	3.093506	0	Long-term
37.38416	2.593804	3.618307	3.589533	1	1	1	2.616663	0	Long-term
22	4	4	1	1	0.455844	1.779562	2.296538	0	Long-term
34	3.348325	4	3	0.190162	1	1	4	0	Long-term
37.743522	3.761898	4	7	0.350935	1	1.217528	3.897103	0	Long-term
21	4	4	1	1	1	1	3.318167	0	Long-term
43.271051	1.512908	3.52986	4	1	1	1.479094	3.099882	0	Long-term
44.745517	2.529855	2.699871	9	1	1	2.105314	1.351526	0	Long-term
24	4	4	1.649393	1	1	2	4	0	Long-term
26.010656	4	4	1	0.629024	0.483132	2.67315	3.659217	0	Long-term
34	3.697405	4	4	1	0.635986	3	3	0	Long-term
28.577464	3	4	2.495181	1	1	1	4	0	Long-term
26.059177	4	4	1.510613	1	0	1.432847	3	0	Long-term
36.318823	3.544879	4	7	1	1	1.916395	3.642781	0	Long-term
21	3.133017	4	1.758221	1	1	1	4	0	Long-term
47	4	4	4	0.347316	0.70495	1.549249	4	0	Long-term
41.907752	4	4	3	1	0	1.514009	3.939632	0	Long-term
29	3	4	3	1	1	1	3	0	Long-term
24.811561	4	4	1	1	0	1	4	0	Long-term
32.406268	4	4	2	0	0	1.912375	3.414052	0	Long-term
22.646404	4	4	1	0.890073	1	1	3.242217	0	Long-term
32.717399	4	4	4	1	1	1.12283	3.013499	0	Long-term
45	4	4	3.786821	1	1	1	4	0	Long-term
37	4	4	3.623525	1	1	1	4	0	Long-term
34.881734	2.024144	4	4	0.45088	1	3	2.238939	0	Long-term
36.481513	4	4	3	1	1	3	3.392183	0	Long-term
34.61579	4	4	5	1	1	2.803455	4	0	Long-term
23	4	4	1	1	0.257977	3	3.214897	0	Long-term
39.636399	2	2.151899	6.746588	1	1	1.192896	2	0	Long-term
41	4	4	4	0	0	2	4	0	Long-term
35	1	2.729634	7.28687	1	0	2.518752	1.064711	0.512502	Long-term
28.407992	3.025967	4	2.501393	0.363876	1	3	2.269546	0	Long-term
26.995666	3.836129	3.064483	2	1	1	1	3	0	Long-term
22	3	3.347161	1.724302	1	1	3.486739	3.53345	0	Long-term
30	3.53608	3.73006	3.476956	1	1	2.075021	1	0.74857	Long-term
36.642263	4	4	3	1	1	3	3.411939	0	Long-term
26	3.502107	4	2.517325	1	0.110679	1	4	0	Long-term
32.159858	4	4	2.911539	1	0.869114	3	4	0	Long-term
39	4	4	3.882264	0	1	1.725162	4	0	Long-term
29	3.121132	4	2.429104	1	0.06724	1	3	0	Long-term
40	4	4	5.18429	1	1	1	3	0	Long-term
43.161845	3	3.420434	6	1	0.410736	3	2	0	Long-term
44	2.807128	4	5.044143	1	1	3	2.717842	0	Long-term
24	4	4	1.833003	1	1	2.125487	4	0	Long-term
41.045786	4	4	3.148591	1	0.450321	1	4	0	Long-term
33.45744	3.237342	4	2.718441	1	1	1	4	0	Long-term
24	4	4	1	0.760523	1	1.196218	3.257341	0	Long-term
28	2.536595	3.926917	2	0.813277	1	2.520078	3	0	Long-term
32	2.187324	2.794649	4.890523	1	0	2.66453	2.195711	0	Long-term
26.621833	2.458745	2.572888	2.609311	1	1	3	4	0	Long-term
26.441318	4	4	1	0.362821	1	1.919343	4	0	Long-term
41	3.680877	4	3.948671	0	1	1.625389	4	0	Long-term
27.572471	3	3.274222	2	0.903892	1	3	3.226295	0	Long-term
23.325222	4	4	1	1	0.447002	3	4	0	Long-term
31	2.29262	2.000314	3.148993	1	0.587496	3.399072	3	0.607111	Long-term
33	3.0095	4	3	0	1	2	4	0	Long-term
35	4	4	5	1	1	1.211584	4	0	Long-term
38.917443	3.303046	4	4.129333	0.037427	1	3	4	0	Long-term
27	4	4	2.10214	1	1	1	3.169595	0	Long-term
48	4	4	3.523941	0	1	1	4	0	Long-term
25	2.158885	1.274341	1.853097	1	0	3.180203	4	0	Long-term
37.650724	4	4	4	1	1	1.516873	4	0	Long-term
47.554237	4	4	6.513797	1	0	1	4	0	Long-term
34.618173	4	4	4	0.001922	0.979008	3	3	0	Long-term
36	3	3	4.23319	1	0.549479	1	3	0	Long-term
34	4	4	3.051734	1	0	3	3.73396	0	Long-term
41.558444	4	4	4	0	0	2	4	0	Long-term
45	3	3	5.4952	0	1	1.572468	3.126826	0	Long-term
36.891972	4	4	4	0	1	2	4	0	Long-term
38.359468	4	4	3	0	0.634682	2	4	0	Long-term
42	3.070242	3.016835	4	0	0.876086	2.803581	4	0	Long-term
41.251877	2.824653	3.186183	5	0.022312	1	1.10391	3.947001	0	Long-term
41	4	4	6.79875	1	1	1.92014	4	0	Long-term
43.451166	4	4	5	0.323601	0.771365	1	4	0	Long-term
34.895726	4	4	2.670023	0	0	3	2.509915	0	Long-term
43.138499	3.141424	3.221973	1.807705	0	1	1.888889	4	0	Long-term
41	4	4	4	0	0.832624	1.509105	4	0	Long-term
36	4	4	3	1	1	1	4	0	Long-term
34	1.219874	2.425559	5.075818	1	1	3	4	0	Long-term
