# Supplementary material for: The accuracy of Random Forest performance can be improved by conducting a feature selection with a balancing strategy
Source: PeerJ Comput Sci. 2022 Jul 14;8:e1041. doi: 10.7717/peerj-cs.1041 (PMC9299283; doi:10.7717/peerj-cs.1041)
Supplement: Supplemental Information 13 — One time SMOTE-Balanced dermatology dataset [file peerj-cs-08-1041-s013.csv]

erythema	scaling	'definite borders'	' itching'	'koebner phenomenon'	' polygonal papules'	'follicular papules'	'oral mucosal involvement'	' knee and elbow involvement'	'scalp involvement'	' family history'	' melanin incontinence'	'eosinophils in the infiltrate'	'PNL infiltrate'	'fibrosis of the papillary dermis'	exocytosis	acanthosis	hyperkeratosis	parakeratosis	'clubbing of the rete ridges'	'elongation of the rete ridges'	'thinning of the suprapapillary epidermis'	'spongiform pustule'	'munro microabcess'	'focal hypergranulosis'	'disappearance of the granular layer'	'vacuolisation and damage of basal layer'	spongiosis	'saw-tooth appearance of retes'	'follicular horn plug'	'perifollicular parakeratosis'	'inflammatory monoluclear inflitrate'	'band-like infiltrate'	Age	Class
2	2	0	3	0	0	0	0	1	0	0	0	0	0	0	3	2	0	0	0	0	0	0	0	0	0	0	3	0	0	0	1	0	55	'Seboreic dermatitis'
3	3	3	2	1	0	0	0	1	1	1	0	0	1	0	1	2	0	2	2	2	2	2	1	0	0	0	0	0	0	0	1	0	8	Psoriasis
2	1	2	3	1	3	0	3	0	0	0	1	0	0	0	1	2	0	2	0	0	0	0	0	2	0	2	3	2	0	0	2	3	26	'Lichen planus '
2	2	2	0	0	0	0	0	3	2	0	0	0	3	0	0	2	0	3	2	2	2	2	0	0	3	0	0	0	0	0	3	0	40	Psoriasis
2	3	2	2	2	2	0	2	0	0	0	1	0	0	0	1	2	0	0	0	0	0	0	0	2	2	3	2	3	0	0	2	3	45	'Lichen planus '
2	3	2	0	0	0	0	0	0	0	0	0	2	1	0	2	2	0	2	0	0	0	1	0	0	0	0	2	0	0	0	1	0	41	'Seboreic dermatitis'
2	1	0	2	0	0	0	0	0	0	0	0	0	0	3	1	3	0	0	0	2	0	0	0	0	0	0	0	0	0	0	2	0	18	'Cronic dermatitis'
2	2	3	3	3	3	0	2	0	0	0	2	0	0	0	2	3	0	0	0	0	0	0	0	0	2	2	3	2	0	0	3	3	57	'Lichen planus '
2	2	1	0	2	0	0	0	0	0	0	0	0	0	0	2	1	0	1	0	0	0	0	0	0	0	0	2	0	0	0	2	0	22	'Pityriasis rosea'
2	2	1	0	1	0	0	0	0	0	0	0	0	0	0	3	2	0	2	0	0	0	0	0	0	0	0	2	0	0	0	2	0	30	'Pityriasis rosea'
3	3	2	1	1	0	0	0	2	2	1	0	0	0	0	0	3	2	3	2	2	2	1	1	0	0	0	0	0	0	0	1	0	20	Psoriasis
2	2	0	3	0	0	0	0	0	0	0	0	0	2	0	2	2	0	0	0	0	0	1	0	0	0	0	3	0	0	0	1	0	21	'Seboreic dermatitis'
3	3	1	2	0	0	0	0	0	1	0	0	0	2	0	3	1	0	1	0	0	0	0	0	0	0	0	2	0	0	0	1	0	22	'Seboreic dermatitis'
2	3	3	0	0	0	0	0	1	1	1	0	0	1	0	0	2	1	2	1	2	3	0	2	0	0	0	0	0	0	0	2	0	10	Psoriasis
2	2	3	3	0	3	0	2	0	0	0	2	0	0	0	1	1	1	1	0	0	0	0	0	2	0	3	0	3	0	0	1	3	65	'Lichen planus '
1	1	0	1	3	0	0	0	0	0	0	0	0	0	0	1	1	0	1	0	0	0	0	0	0	0	0	2	0	0	0	2	0	40	'Pityriasis rosea'
2	2	1	3	0	0	0	0	0	0	0	0	0	2	0	2	1	0	1	0	0	0	0	0	0	0	0	0	0	0	0	1	0	30	'Seboreic dermatitis'
3	3	3	0	0	0	0	0	3	3	1	0	0	2	0	0	2	0	2	3	3	3	2	3	0	3	0	0	0	0	0	2	0	38	Psoriasis
2	1	3	3	3	3	0	0	2	0	0	3	0	0	0	3	2	0	1	0	0	0	0	0	3	0	2	0	3	0	0	2	3	23	'Lichen planus '
1	1	0	3	0	0	0	0	0	0	0	0	0	0	3	0	3	2	2	0	3	0	0	0	0	0	0	1	0	0	0	2	0	17	'Cronic dermatitis'
2	1	1	2	0	0	3	0	1	2	0	0	0	1	0	0	1	2	2	0	1	0	1	0	0	0	0	0	0	1	2	1	0	8	'Pityriasis rubra pilaris'
3	2	2	0	0	0	0	0	0	0	0	0	0	2	0	2	2	1	2	0	2	1	2	0	0	0	0	3	0	0	0	2	0	51	'Seboreic dermatitis'
2	2	0	2	0	0	0	0	0	0	0	0	0	0	1	1	3	1	2	0	2	1	0	0	0	0	0	1	0	1	0	2	0	42	'Cronic dermatitis'
2	2	2	3	2	2	0	2	0	0	0	3	2	0	0	0	2	1	1	0	0	0	0	0	3	0	3	0	2	0	0	2	3	44	'Lichen planus '
2	0	0	3	0	0	0	0	0	0	0	0	0	0	2	2	2	0	0	0	3	0	0	0	0	0	0	0	0	0	0	2	0	22	'Cronic dermatitis'
2	1	1	0	1	0	0	0	2	0	0	0	0	0	0	0	2	2	2	2	2	2	1	2	0	2	0	0	0	0	0	2	0	33	Psoriasis
1	1	0	1	0	0	3	0	1	0	0	0	0	1	0	0	1	1	1	0	0	0	0	0	1	0	0	1	0	2	2	1	0	10	'Pityriasis rubra pilaris'
1	2	2	3	0	0	0	0	0	0	0	0	0	0	1	1	2	1	1	0	3	0	0	0	0	0	0	1	0	0	0	3	0	17	'Cronic dermatitis'
3	2	2	2	0	0	0	0	0	0	0	0	0	2	0	3	3	3	2	0	0	0	0	0	0	0	0	2	0	1	1	2	0	43	'Seboreic dermatitis'
1	1	2	3	2	2	0	3	0	0	0	2	0	0	0	2	2	1	2	0	0	0	0	0	3	0	3	0	3	1	0	2	3	50	'Lichen planus '
3	2	1	2	0	0	0	0	1	2	0	0	0	1	0	0	2	0	3	2	2	2	1	2	0	2	0	0	0	0	0	1	0	50	Psoriasis
3	2	0	2	0	0	0	0	0	0	0	0	1	2	0	2	1	1	1	0	0	0	1	0	0	0	0	0	0	0	0	1	0	10	'Seboreic dermatitis'
2	3	3	3	3	0	0	0	3	3	0	0	0	0	0	0	3	2	2	3	3	3	1	3	0	0	0	0	0	0	0	1	0	34	Psoriasis
2	2	1	0	0	0	0	0	1	0	1	0	0	2	0	0	2	1	2	2	1	2	0	1	0	0	0	0	0	0	0	0	0	?	Psoriasis
2	1	0	0	2	0	0	0	0	0	0	0	0	0	0	2	1	1	1	0	0	0	0	0	0	0	0	0	0	0	0	0	0	?	'Pityriasis rosea'
2	2	1	2	0	0	0	0	0	0	0	0	0	2	0	1	0	1	0	0	0	0	0	0	0	0	0	0	0	0	0	0	0	?	'Seboreic dermatitis'
2	1	2	3	2	3	0	2	0	0	1	1	0	0	0	2	1	1	2	0	0	0	0	0	1	0	2	0	2	0	0	0	3	?	'Lichen planus '
2	1	1	1	0	0	0	0	0	0	0	0	0	1	0	3	2	1	0	0	0	0	2	0	0	0	0	2	0	0	0	1	0	15	'Seboreic dermatitis'
2	1	2	3	2	1	0	2	0	0	0	0	0	0	0	2	2	2	1	0	0	0	0	0	2	0	1	0	3	0	0	2	3	26	'Lichen planus '
3	3	2	0	0	0	0	0	2	2	1	0	0	1	0	0	2	2	3	2	2	1	0	2	0	0	0	0	0	0	0	1	0	46	Psoriasis
1	1	1	0	0	0	1	0	0	0	0	0	1	1	0	2	1	1	1	0	0	0	0	0	0	0	0	3	0	0	0	1	0	51	'Seboreic dermatitis'
1	1	1	0	0	0	0	0	0	0	0	0	0	1	0	1	1	0	1	0	0	0	0	0	0	0	0	2	0	0	0	2	0	62	'Pityriasis rosea'
3	2	1	1	0	0	0	0	2	1	0	0	0	0	0	0	2	1	1	1	1	1	0	1	0	0	0	0	0	0	0	1	0	15	Psoriasis
2	1	1	0	0	0	0	0	1	0	0	0	0	1	0	1	1	0	1	0	0	0	0	0	0	0	0	2	0	0	0	2	0	35	'Seboreic dermatitis'
0	1	0	3	0	0	0	0	0	0	0	0	0	0	2	0	2	2	0	0	0	0	0	0	0	0	0	0	0	0	0	1	0	30	'Cronic dermatitis'
2	1	1	1	1	2	0	1	0	0	0	2	0	0	0	3	2	1	1	0	0	0	0	0	2	0	2	0	2	0	0	3	3	48	'Lichen planus '
2	1	1	3	3	0	0	0	0	0	0	0	0	0	0	2	2	1	1	0	0	0	0	0	0	0	0	1	0	0	0	2	0	46	'Pityriasis rosea'
2	1	1	1	0	0	2	0	3	2	0	0	0	1	0	1	1	1	1	0	0	0	0	0	0	0	0	0	0	0	1	1	1	12	'Pityriasis rubra pilaris'
1	2	1	1	0	0	0	0	0	1	0	0	0	0	0	2	1	0	1	0	0	0	0	0	0	0	0	2	0	0	0	0	2	52	'Seboreic dermatitis'
2	0	1	0	0	2	0	1	0	0	0	3	0	0	0	2	2	2	2	0	0	0	0	0	1	0	3	0	2	0	0	2	2	60	'Lichen planus '
3	1	1	2	2	2	0	0	0	0	0	2	0	0	0	2	1	0	1	0	0	0	0	0	1	0	2	0	3	0	0	2	3	32	'Lichen planus '
1	1	1	0	2	0	0	0	0	0	0	0	0	1	0	1	1	1	1	0	0	0	0	1	0	0	0	0	1	0	0	1	0	35	'Pityriasis rosea'
2	2	1	0	0	0	0	0	2	2	0	0	0	1	0	0	2	1	1	1	2	2	1	2	0	0	0	0	0	0	0	1	0	41	Psoriasis
3	1	1	1	1	0	0	0	0	1	1	0	0	0	0	0	1	0	2	2	2	3	0	3	0	0	0	0	0	0	0	2	0	48	Psoriasis
0	1	0	2	0	0	0	0	0	0	0	0	0	0	3	1	2	1	0	0	1	0	0	0	0	0	0	0	0	0	0	3	0	51	'Cronic dermatitis'
2	2	2	0	0	0	0	0	0	1	0	0	0	0	0	1	2	0	2	1	3	2	0	1	0	0	0	0	0	0	0	1	0	19	Psoriasis
1	1	1	2	0	0	0	0	0	0	0	0	1	1	0	3	1	0	0	0	0	0	0	0	0	0	0	2	0	0	0	2	0	22	'Seboreic dermatitis'
2	1	1	3	0	3	0	1	0	0	0	1	0	0	0	2	2	0	1	0	0	0	0	0	1	0	3	0	1	0	0	2	2	29	'Lichen planus '
1	1	1	0	0	0	0	0	0	0	0	0	0	0	0	1	1	0	1	0	0	0	0	0	0	1	0	1	0	0	0	1	0	25	'Pityriasis rosea'
3	3	0	3	0	0	0	0	0	0	0	0	1	1	0	3	1	0	0	0	0	0	0	0	0	0	0	3	0	0	0	2	0	33	'Seboreic dermatitis'
2	2	1	1	0	0	1	0	1	1	1	0	0	0	0	1	2	1	1	1	1	0	0	0	0	0	0	1	0	1	1	1	0	8	'Pityriasis rubra pilaris'
2	1	1	0	0	0	0	0	1	1	1	0	0	1	0	0	2	2	2	2	2	2	0	1	0	1	0	0	0	0	0	1	0	40	Psoriasis
1	1	0	1	0	0	0	0	0	0	0	0	0	0	2	1	3	0	2	0	2	0	0	0	0	0	0	0	0	0	0	1	0	33	'Cronic dermatitis'
3	3	2	1	1	0	0	0	2	2	1	0	0	0	0	0	3	2	3	2	2	2	1	1	0	0	0	0	0	0	0	1	0	42	Psoriasis
2	2	0	3	0	0	0	0	0	0	0	0	0	2	0	3	1	0	1	0	0	0	0	0	0	0	0	2	0	0	0	2	0	36	'Seboreic dermatitis'
3	2	2	2	0	2	0	1	0	0	0	2	0	0	0	1	1	1	1	0	0	0	0	0	2	0	2	0	2	0	0	1	3	60	'Lichen planus '
2	2	2	0	0	0	0	0	2	2	0	0	0	1	0	0	2	0	2	3	3	3	1	3	0	3	0	0	0	0	0	3	0	36	Psoriasis
1	1	0	1	3	0	0	0	0	0	0	0	0	0	0	1	1	0	1	0	0	0	0	0	0	0	0	2	0	0	0	2	0	21	'Pityriasis rosea'
3	3	3	2	0	0	0	0	0	0	0	0	0	0	3	2	2	2	2	0	2	0	0	0	0	0	0	0	0	0	0	3	0	40	'Cronic dermatitis'
3	3	3	0	1	0	0	0	2	0	0	0	0	0	0	1	1	2	2	2	2	2	0	0	0	0	0	0	0	0	0	2	0	21	Psoriasis
2	2	2	1	0	0	0	0	0	0	0	0	0	1	0	1	2	0	0	0	0	0	0	0	0	0	0	2	0	0	0	1	0	34	'Seboreic dermatitis'
2	1	2	0	0	0	3	0	3	0	0	0	0	0	0	2	2	1	2	0	0	0	0	0	0	0	0	0	0	3	3	0	0	13	'Pityriasis rubra pilaris'
1	1	1	1	1	0	0	1	0	0	0	2	0	0	0	3	1	0	1	0	0	0	0	0	2	0	2	0	2	0	0	2	3	52	'Lichen planus '
1	1	1	1	0	0	0	0	0	0	0	0	0	0	1	1	1	1	2	0	1	0	0	0	0	0	0	0	0	0	0	2	0	48	'Cronic dermatitis'
2	1	2	2	1	0	0	0	0	0	0	0	0	0	0	2	0	0	1	0	0	0	0	0	0	0	0	2	0	0	0	1	0	17	'Pityriasis rosea'
3	2	1	2	0	0	0	0	0	0	0	0	0	2	0	2	1	0	2	0	0	0	0	0	0	0	0	2	0	0	0	2	0	25	'Seboreic dermatitis'
2	2	2	1	0	0	0	0	0	0	0	0	0	2	0	1	2	0	3	0	0	0	0	0	0	0	0	3	0	0	0	0	0	33	'Seboreic dermatitis'
2	1	2	2	2	0	0	0	0	0	0	0	1	2	0	2	2	2	2	2	2	1	1	1	0	0	0	0	0	0	0	3	0	62	Psoriasis
0	0	0	0	0	0	0	3	0	0	0	1	0	0	0	3	1	1	1	0	0	0	0	0	2	0	3	3	3	0	0	3	3	52	'Lichen planus '
2	2	1	2	0	0	0	0	0	0	0	0	0	0	2	1	1	1	1	0	0	0	0	0	0	0	0	0	0	0	0	1	0	27	'Cronic dermatitis'
3	2	2	2	2	0	0	0	0	0	0	0	0	1	0	0	2	1	1	1	2	1	1	1	0	0	0	0	0	0	0	2	0	40	Psoriasis
3	2	2	2	0	0	0	0	0	0	0	0	0	3	0	2	2	0	3	0	0	0	0	0	0	0	0	2	0	0	0	1	0	31	'Seboreic dermatitis'
2	1	1	2	0	0	0	0	0	0	0	0	0	2	0	3	2	0	2	0	0	0	0	0	0	0	0	3	0	0	0	3	0	27	'Seboreic dermatitis'
3	2	2	1	0	0	0	0	0	0	0	0	0	1	0	2	1	0	2	0	0	0	0	0	0	0	0	2	0	0	0	2	0	10	'Seboreic dermatitis'
1	1	2	3	0	0	0	0	0	0	0	0	0	0	3	1	1	1	1	0	0	0	0	0	0	0	0	0	0	0	0	1	0	55	'Cronic dermatitis'
2	2	2	3	3	0	0	0	0	2	0	0	1	2	0	1	1	1	1	1	1	1	1	2	0	0	0	0	0	0	0	2	0	30	Psoriasis
3	3	2	2	1	0	0	0	0	1	0	0	2	2	0	1	2	1	1	1	2	1	2	1	0	0	0	0	0	0	0	2	0	42	Psoriasis
2	1	2	1	1	0	0	2	0	0	0	2	0	0	0	2	2	0	2	0	0	0	0	0	3	0	3	0	3	0	0	3	3	48	'Lichen planus '
0	1	2	1	1	0	1	0	2	3	0	0	0	1	0	0	3	1	2	3	3	3	1	1	0	0	0	0	0	0	0	2	0	22	Psoriasis
1	1	1	0	2	0	0	0	0	0	0	0	0	1	0	1	1	0	1	0	0	0	0	0	0	0	0	2	0	0	0	1	0	31	'Pityriasis rosea'
3	2	1	3	0	0	0	0	0	0	1	0	1	2	0	3	2	0	1	0	1	0	0	0	0	0	0	3	0	0	0	1	0	50	'Seboreic dermatitis'
2	1	0	2	0	0	0	0	0	0	0	0	1	1	0	2	0	0	0	0	0	0	0	0	0	0	0	0	0	0	0	2	0	43	'Seboreic dermatitis'
1	1	1	3	0	0	1	0	0	0	0	0	0	0	2	1	3	1	1	0	2	0	0	0	0	0	0	1	0	0	0	2	0	30	'Cronic dermatitis'
3	3	3	3	3	0	0	0	3	3	1	0	0	1	0	0	2	1	2	2	2	2	2	2	0	1	0	0	0	0	0	2	0	42	Psoriasis
2	1	1	3	2	2	0	2	0	0	0	2	0	0	0	2	2	0	1	0	0	0	0	0	2	0	3	0	2	0	0	3	3	22	'Lichen planus '
2	1	0	2	2	0	0	0	0	0	0	0	0	0	0	3	1	1	1	0	0	0	0	0	0	1	0	2	0	0	0	1	0	18	'Pityriasis rosea'
2	2	1	2	0	0	0	0	0	0	0	0	0	1	0	3	2	0	1	0	0	0	0	0	0	0	0	3	0	0	0	2	0	35	'Seboreic dermatitis'
1	1	1	0	0	0	0	0	0	0	0	0	0	0	3	0	2	0	0	0	3	0	0	0	0	0	0	0	0	0	0	1	0	60	'Cronic dermatitis'
2	2	2	2	2	0	0	0	2	1	0	0	0	0	0	2	0	2	2	2	2	2	1	1	0	0	0	0	0	0	0	1	0	28	Psoriasis
2	2	1	0	0	0	2	0	2	0	1	0	0	0	0	1	1	1	1	0	0	0	0	0	0	0	0	0	0	1	1	1	0	13	'Pityriasis rubra pilaris'
2	2	1	1	0	0	0	0	1	0	0	0	1	1	0	2	2	1	1	0	1	0	1	0	0	0	0	2	0	0	0	1	0	20	'Seboreic dermatitis'
1	1	2	0	0	0	0	0	0	0	0	0	0	0	3	0	2	0	0	0	2	0	0	0	0	0	0	0	0	0	0	1	0	64	'Cronic dermatitis'
3	3	3	2	2	0	0	0	2	2	0	0	0	1	0	0	1	0	1	1	1	1	1	1	0	2	0	0	0	0	0	3	0	43	Psoriasis
2	3	1	2	0	0	0	0	0	0	0	0	1	0	0	3	2	0	2	0	2	0	0	0	0	0	0	2	0	0	0	1	0	20	'Seboreic dermatitis'
1	2	2	1	0	0	0	0	0	0	0	0	2	0	0	2	3	0	1	0	1	0	0	0	0	0	0	1	0	0	0	2	0	34	'Seboreic dermatitis'
2	2	2	2	2	0	0	0	2	2	1	0	0	1	0	0	2	1	2	2	2	1	0	2	0	0	1	0	0	0	0	1	0	39	Psoriasis
1	1	0	1	1	0	0	0	0	0	0	0	0	0	0	2	0	0	1	0	0	0	0	0	0	0	0	2	0	0	0	2	0	60	'Pityriasis rosea'
1	1	1	1	1	0	0	0	1	1	0	0	0	2	0	0	1	2	1	1	1	2	0	3	0	0	0	0	0	0	0	2	0	38	Psoriasis
2	2	3	2	1	3	0	2	0	0	0	2	0	0	0	2	3	0	0	0	0	0	0	0	2	0	3	0	2	0	0	2	3	44	'Lichen planus '
3	2	1	2	2	0	0	0	2	2	0	0	0	1	0	0	2	3	2	2	2	3	0	3	0	0	0	0	0	0	0	3	1	36	Psoriasis
2	2	2	3	2	0	0	0	3	3	0	0	0	1	0	0	2	0	2	2	2	2	2	2	0	1	0	0	0	0	0	2	0	41	Psoriasis
2	2	2	3	2	2	0	2	0	0	0	3	0	0	0	3	2	0	1	0	0	0	0	0	2	0	3	2	3	0	0	3	3	18	'Lichen planus '
1	1	2	0	0	0	0	0	0	0	0	0	0	0	3	0	2	0	0	0	2	0	0	0	0	0	0	0	0	0	0	2	0	39	'Cronic dermatitis'
2	2	3	2	3	3	0	3	0	0	0	2	0	0	0	2	3	0	2	0	0	0	0	0	3	0	2	2	2	0	0	2	2	40	'Lichen planus '
1	1	1	2	2	2	0	2	0	0	0	2	0	0	0	2	2	0	1	0	0	0	0	0	2	0	2	0	2	0	0	3	3	47	'Lichen planus '
2	2	2	3	0	0	1	0	0	0	0	0	0	0	3	1	2	2	2	0	2	0	0	0	0	0	0	0	0	0	0	1	0	16	'Cronic dermatitis'
2	2	1	2	0	0	0	0	0	0	0	0	0	1	0	2	2	0	2	0	0	0	0	0	0	0	0	2	0	0	0	2	0	27	'Seboreic dermatitis'
2	2	3	2	2	2	0	3	0	0	0	2	0	0	2	2	2	0	1	0	0	0	0	0	2	0	3	3	2	0	0	2	2	52	'Lichen planus '
2	2	0	2	2	0	0	0	0	0	0	0	0	0	0	3	0	0	2	0	0	0	0	0	0	0	0	3	0	0	0	2	0	25	'Pityriasis rosea'
1	1	1	1	1	0	0	0	2	2	0	0	0	2	0	0	2	1	1	2	2	1	0	2	0	0	0	0	0	0	0	0	2	0	Psoriasis
3	3	2	2	0	0	0	0	0	0	0	0	0	0	0	0	2	0	2	0	1	0	0	0	0	0	0	3	0	0	0	2	0	33	'Seboreic dermatitis'
2	2	2	1	0	0	2	0	0	0	0	0	0	0	3	1	3	2	2	0	2	0	0	0	0	0	0	0	0	0	0	2	0	46	'Cronic dermatitis'
1	1	2	0	0	0	3	0	3	0	1	0	0	0	0	2	1	1	1	1	0	0	0	0	0	0	0	0	0	2	2	2	0	7	'Pityriasis rubra pilaris'
2	3	3	3	3	0	0	0	2	1	0	0	0	0	0	2	2	1	3	3	3	3	0	0	0	0	0	0	0	0	0	2	0	30	Psoriasis
3	2	2	2	2	0	0	0	0	3	0	0	0	2	0	0	3	1	3	3	3	2	0	1	0	0	0	0	0	0	0	2	0	29	Psoriasis
2	2	1	1	0	0	0	0	0	0	0	0	0	1	0	2	3	0	2	0	0	0	0	0	0	0	0	2	0	0	0	1	0	23	'Seboreic dermatitis'
2	2	2	0	0	0	2	0	2	0	0	0	0	0	0	2	2	2	2	0	0	0	0	0	0	0	0	0	0	2	2	2	0	8	'Pityriasis rubra pilaris'
2	2	2	2	3	2	0	3	0	0	0	3	0	0	0	3	2	0	1	0	0	0	0	0	2	0	3	0	3	0	0	3	3	44	'Lichen planus '
1	1	0	0	0	0	0	0	0	0	0	0	0	0	2	0	3	0	0	0	2	0	0	0	0	0	0	0	0	0	0	1	0	17	'Cronic dermatitis'
2	1	0	2	2	0	0	0	0	0	0	0	0	0	0	2	1	1	1	0	0	0	0	0	0	0	0	2	0	0	0	1	0	16	'Pityriasis rosea'
1	1	2	2	2	0	2	0	1	2	0	0	0	1	0	0	2	1	2	3	3	3	2	2	0	0	0	0	0	0	0	2	0	55	Psoriasis
2	2	2	3	2	0	0	0	1	1	0	0	0	1	0	0	1	1	1	1	1	1	1	1	0	2	0	0	0	0	0	3	0	40	Psoriasis
3	2	2	1	3	3	0	3	0	0	0	3	0	0	0	3	2	0	3	0	0	0	0	0	2	0	3	3	3	0	0	2	2	34	'Lichen planus '
2	2	1	0	0	0	0	0	0	0	0	0	0	0	2	0	3	0	0	0	2	0	0	0	0	0	0	0	0	0	0	3	0	29	'Cronic dermatitis'
3	2	2	0	0	0	0	0	0	0	0	0	0	0	1	0	2	0	0	0	1	0	0	0	0	0	0	0	0	0	0	2	0	34	'Cronic dermatitis'
1	1	1	1	1	0	1	0	2	3	0	0	0	1	0	0	2	2	1	2	2	2	2	2	0	0	0	0	0	0	0	3	0	25	Psoriasis
2	2	0	2	1	0	0	0	0	0	0	0	0	0	0	2	0	0	2	0	0	0	0	0	0	0	0	3	0	0	0	3	0	70	'Pityriasis rosea'
3	3	2	1	0	0	0	0	0	0	0	0	2	0	0	2	3	0	2	0	2	0	0	0	0	0	0	2	0	0	0	1	0	37	'Seboreic dermatitis'
2	3	2	3	3	3	0	2	0	0	0	3	0	0	0	3	2	0	3	0	0	0	0	0	3	0	2	2	2	0	0	2	2	41	'Lichen planus '
3	3	3	3	2	0	0	0	0	0	0	0	0	1	0	0	2	1	1	1	2	1	1	2	0	0	0	0	0	0	0	2	0	32	Psoriasis
2	2	1	2	2	0	0	0	0	0	0	0	0	1	0	1	2	0	1	0	0	0	0	0	0	0	0	2	0	0	0	2	0	20	'Seboreic dermatitis'
2	3	1	2	1	0	0	0	0	0	0	0	0	2	0	0	1	0	0	2	1	2	2	0	0	0	0	0	0	0	0	2	0	19	Psoriasis
3	2	2	3	2	0	0	0	0	2	0	0	0	2	0	2	2	1	2	3	3	3	3	1	0	0	0	0	0	0	0	3	0	61	Psoriasis
2	1	1	3	2	2	0	2	0	0	0	0	0	0	2	3	0	2	0	0	0	0	0	3	0	2	0	2	2	0	0	3	2	27	'Lichen planus '
1	1	2	3	2	3	0	3	0	0	0	2	0	0	0	2	2	0	2	0	0	0	0	0	2	0	3	2	3	0	0	2	3	36	'Lichen planus '
2	2	3	3	1	2	0	2	0	0	0	1	0	0	0	3	3	0	2	0	0	0	0	0	3	0	2	1	2	0	0	2	3	40	'Lichen planus '
3	2	0	3	0	0	0	0	0	0	0	0	1	1	0	3	2	0	1	0	0	0	0	0	0	0	0	3	0	0	0	2	0	52	'Seboreic dermatitis'
1	1	0	3	0	0	0	0	0	0	0	0	1	0	2	0	3	0	1	0	2	0	0	0	0	0	0	0	0	0	0	1	0	27	'Cronic dermatitis'
2	2	2	0	2	0	0	0	0	0	0	0	0	0	0	2	2	0	2	0	0	0	0	0	0	0	0	2	0	0	0	1	0	30	'Pityriasis rosea'
2	3	0	2	0	0	0	0	0	0	0	0	0	0	0	3	2	0	0	0	0	0	0	0	0	0	0	2	0	0	0	1	0	45	'Seboreic dermatitis'
1	2	0	3	0	0	0	0	0	0	0	0	0	0	0	2	2	0	0	0	0	0	0	0	0	0	0	2	0	0	0	2	0	34	'Seboreic dermatitis'
2	3	2	1	0	0	0	0	1	2	1	0	0	1	0	2	1	0	1	2	2	1	1	0	0	0	0	0	0	0	0	2	0	27	Psoriasis
3	3	2	2	0	0	0	0	2	0	0	0	0	1	0	2	1	0	2	1	1	1	1	0	0	0	0	0	0	0	0	2	0	46	Psoriasis
2	2	2	0	0	0	0	0	1	0	0	0	0	2	0	1	3	0	1	2	2	1	0	0	0	0	0	0	0	0	0	1	0	52	Psoriasis
1	0	1	2	0	0	0	0	0	0	0	0	0	0	3	0	3	1	0	0	2	0	0	0	0	0	0	0	0	0	0	1	0	28	'Cronic dermatitis'
2	1	1	1	0	2	0	2	0	0	0	2	0	0	0	2	2	0	2	0	0	0	0	0	1	0	2	2	2	0	0	3	3	40	'Lichen planus '
2	3	0	2	0	0	0	0	0	0	0	0	0	0	0	3	3	0	0	0	0	0	0	0	0	0	0	2	0	0	0	1	0	55	'Seboreic dermatitis'
3	3	2	2	0	3	0	2	0	0	0	2	0	0	0	2	2	0	2	0	0	0	0	0	2	0	2	3	3	0	0	2	3	32	'Lichen planus '
2	2	1	2	0	0	0	0	0	0	0	0	0	0	0	2	1	0	0	0	0	0	0	0	0	0	0	2	0	0	0	1	0	33	'Seboreic dermatitis'
3	2	2	1	0	0	0	0	0	0	0	0	0	0	0	1	2	0	0	0	0	0	0	0	0	0	0	3	0	0	0	2	0	47	'Seboreic dermatitis'
2	1	2	0	2	0	0	0	0	0	0	0	0	0	0	2	2	0	1	0	0	0	0	0	0	0	0	2	0	0	0	1	0	35	'Pityriasis rosea'
2	1	1	2	0	0	0	0	0	0	0	0	0	0	0	2	1	0	0	0	0	0	0	0	0	0	0	2	0	0	0	3	0	61	'Seboreic dermatitis'
3	2	2	2	0	2	0	2	0	0	0	2	0	0	0	2	2	0	2	0	0	0	0	0	2	0	1	1	1	0	0	2	2	22	'Lichen planus '
2	2	0	0	0	0	2	0	1	1	1	0	0	0	0	2	2	0	1	0	0	0	0	0	0	0	0	1	0	1	2	1	0	10	'Pityriasis rubra pilaris'
3	2	0	2	0	0	0	0	0	0	0	0	0	1	0	2	2	0	1	0	0	0	0	0	0	0	0	2	0	0	0	0	0	20	'Seboreic dermatitis'
3	2	2	3	1	0	0	0	1	1	1	0	0	2	0	0	2	0	2	2	3	2	1	1	0	0	0	0	0	0	0	1	0	55	Psoriasis
2	3	2	2	1	0	0	0	2	2	0	0	0	2	0	0	2	0	3	3	3	2	2	2	0	0	0	0	0	0	0	2	0	67	Psoriasis
2	2	3	3	1	2	0	2	0	0	0	2	0	0	0	3	2	0	2	0	0	0	0	0	2	0	2	0	0	0	0	2	3	51	'Lichen planus '
2	2	2	0	2	0	0	0	0	0	0	0	0	0	0	2	1	0	1	0	0	0	0	0	0	1	0	2	0	0	0	1	0	20	'Pityriasis rosea'
2	2	3	3	1	3	0	2	0	0	0	3	0	0	0	2	3	0	2	0	0	0	0	0	2	0	3	2	2	0	0	3	3	22	'Lichen planus '
1	1	2	3	1	2	0	2	0	0	0	1	0	0	0	1	3	0	1	0	0	0	0	0	1	0	2	2	3	0	0	2	3	45	'Lichen planus '
2	3	2	0	0	0	0	0	2	2	0	0	0	2	0	0	2	0	2	3	2	1	3	0	0	2	0	0	0	0	0	2	0	55	Psoriasis
3	2	3	0	0	0	0	0	3	0	0	0	0	3	0	0	1	0	1	2	2	0	2	0	0	3	0	0	0	0	0	1	0	56	Psoriasis
3	3	3	0	0	0	0	0	2	0	0	0	0	2	0	0	2	0	2	2	3	0	3	0	0	2	0	0	0	0	0	2	0	18	Psoriasis
3	2	2	2	0	2	0	2	0	0	0	2	0	0	0	2	3	0	3	0	0	0	0	0	2	0	2	3	2	0	0	2	3	40	'Lichen planus '
2	2	2	0	0	0	0	0	3	2	0	0	0	2	0	0	2	0	2	2	3	2	3	0	0	2	0	0	0	0	0	3	0	30	Psoriasis
3	2	3	0	0	0	0	0	2	2	0	0	0	2	0	0	3	0	2	2	2	3	3	0	0	2	0	0	0	0	0	2	0	33	Psoriasis
2	2	0	3	0	0	0	0	0	0	0	0	0	2	0	3	3	0	0	0	0	0	0	0	0	0	0	2	0	0	0	2	0	40	'Seboreic dermatitis'
1	2	2	2	0	3	0	2	0	0	0	2	0	0	0	3	2	0	2	0	0	0	0	0	3	0	2	2	2	0	0	2	2	42	'Lichen planus '
2	2	2	2	0	2	0	3	0	0	0	3	0	0	0	3	3	0	3	0	0	0	0	0	3	0	3	3	3	0	0	2	2	36	'Lichen planus '
2	3	2	0	0	0	0	0	2	0	0	0	0	3	0	0	3	0	2	2	2	0	2	0	0	0	0	0	0	0	0	2	0	27	Psoriasis
3	2	2	0	0	0	0	0	0	0	0	0	0	2	0	0	2	0	1	0	2	2	0	0	0	0	0	0	0	0	0	2	0	56	Psoriasis
1	3	1	0	0	0	0	0	0	0	0	0	0	2	0	0	2	0	2	0	3	3	0	0	0	0	0	0	0	0	0	3	0	60	Psoriasis
2	2	2	0	0	0	0	0	0	0	0	0	0	3	0	0	3	0	3	0	3	3	0	0	0	0	0	0	0	0	0	2	0	20	Psoriasis
2	2	1	0	0	0	3	0	2	0	1	0	0	0	0	2	2	1	2	0	0	0	0	0	0	0	0	2	0	3	3	2	0	7	'Pityriasis rubra pilaris'
2	2	0	2	0	0	0	0	0	0	0	0	0	1	0	3	2	0	0	0	0	0	0	0	0	0	0	3	0	0	0	1	0	30	'Seboreic dermatitis'
3	2	0	3	0	0	0	0	0	0	0	0	0	2	0	2	2	0	0	0	0	0	0	0	0	0	0	2	0	0	0	2	0	19	'Seboreic dermatitis'
2	3	0	2	0	0	0	0	0	0	0	0	0	2	0	3	3	0	0	0	0	0	0	0	0	0	0	2	0	0	0	2	0	52	'Seboreic dermatitis'
3	2	0	2	0	0	0	0	0	0	1	0	0	2	0	2	2	0	0	0	0	0	0	0	0	0	0	3	0	0	0	3	0	55	'Seboreic dermatitis'
2	2	2	0	0	0	0	0	3	0	0	0	0	2	0	0	2	0	2	2	2	0	2	0	0	2	0	0	0	0	0	2	0	23	Psoriasis
2	1	2	3	1	2	0	2	0	0	0	2	0	0	0	1	3	0	2	0	0	0	0	0	2	0	2	0	3	0	0	3	2	50	'Lichen planus '
2	3	3	3	0	3	0	3	0	0	0	2	0	0	0	2	1	0	2	0	0	0	0	0	2	0	2	0	3	0	0	2	2	38	'Lichen planus '
3	2	2	2	0	2	0	0	0	0	0	2	0	0	0	3	2	0	3	0	0	0	0	0	2	0	3	0	2	0	0	3	3	25	'Lichen planus '
2	2	2	0	0	0	0	0	2	2	1	0	0	2	0	0	2	0	3	3	2	2	2	1	0	2	0	0	0	0	0	2	0	18	Psoriasis
3	2	2	0	0	0	0	0	3	3	1	0	0	3	0	0	3	0	2	3	2	3	2	0	0	3	0	0	0	0	0	2	0	35	Psoriasis
2	2	1	2	0	0	0	0	0	0	0	0	1	1	0	2	2	0	1	0	0	0	1	0	0	0	0	3	0	0	0	2	0	22	'Seboreic dermatitis'
3	2	3	3	1	2	0	2	0	0	0	3	0	0	0	2	2	0	2	0	0	0	0	0	1	0	2	0	2	0	0	2	3	52	'Lichen planus '
3	2	2	0	0	0	0	0	0	0	0	0	1	1	0	1	1	0	2	0	0	0	1	0	0	0	0	2	0	0	0	2	0	50	'Seboreic dermatitis'
2	2	2	0	0	0	0	0	0	0	0	0	1	2	0	2	0	0	1	0	0	0	0	0	0	0	0	2	0	0	0	1	0	33	'Seboreic dermatitis'
3	2	1	0	0	0	0	0	0	0	0	0	1	1	0	2	0	0	2	0	0	0	0	0	0	0	0	2	0	0	0	1	0	44	'Seboreic dermatitis'
1	1	0	2	0	0	1	0	0	0	0	0	0	0	2	1	2	1	0	0	1	0	0	0	0	0	0	0	0	0	0	2	0	18	'Cronic dermatitis'
1	1	0	1	0	0	2	0	0	0	0	0	0	0	1	2	1	2	0	0	2	0	0	0	0	0	0	0	0	0	0	2	0	25	'Cronic dermatitis'
2	2	0	2	0	0	1	0	0	0	0	0	0	0	2	1	2	1	0	0	2	0	0	0	0	0	0	0	0	0	0	3	0	52	'Cronic dermatitis'
1	1	0	1	0	0	2	0	0	0	0	0	0	0	2	2	1	2	0	0	1	0	0	0	0	0	0	0	0	0	0	1	0	35	'Cronic dermatitis'
2	2	0	2	0	0	1	0	0	0	0	0	0	0	1	1	2	2	0	0	0	0	0	0	0	0	0	0	0	0	0	2	1	40	'Cronic dermatitis'
3	2	2	0	0	0	0	0	2	2	1	0	0	2	0	0	3	2	1	2	2	2	1	1	0	0	0	0	0	0	0	2	0	55	Psoriasis
2	3	2	0	1	0	0	0	2	3	0	0	0	2	0	0	2	3	1	2	2	2	1	1	0	0	0	0	0	0	0	1	0	20	Psoriasis
3	2	2	0	2	0	0	0	3	2	0	0	0	3	0	0	3	2	2	2	2	2	1	0	0	0	0	0	0	0	0	2	0	60	Psoriasis
2	3	2	0	0	0	0	0	2	3	0	0	0	2	0	0	2	2	2	2	2	3	2	1	0	0	0	0	0	0	0	2	0	33	Psoriasis
2	3	2	0	0	0	0	0	3	2	0	0	0	2	0	0	3	2	3	2	2	3	2	1	0	0	0	0	0	0	0	2	0	27	Psoriasis
3	2	2	0	0	0	0	0	2	2	0	0	0	2	0	0	3	1	2	3	3	2	3	0	0	0	0	0	0	0	0	2	0	50	Psoriasis
2	3	2	0	0	0	0	0	3	2	0	0	0	2	0	0	2	1	2	3	3	2	2	0	0	0	0	0	0	0	0	1	0	70	Psoriasis
2	2	2	3	1	2	0	2	0	0	0	2	0	0	0	2	2	0	1	0	0	0	0	0	2	2	2	1	3	0	0	2	3	28	'Lichen planus '
2	2	2	2	1	3	0	2	0	0	0	2	0	0	0	3	2	0	0	0	0	0	0	0	3	2	2	2	2	0	0	3	3	30	'Lichen planus '
3	2	3	2	2	2	0	2	0	0	0	3	0	0	0	2	3	0	1	0	0	0	0	0	2	1	2	2	1	0	0	2	3	53	'Lichen planus '
2	3	2	3	3	2	0	2	0	0	0	2	0	0	0	3	2	0	0	0	0	0	0	0	3	2	2	1	2	0	0	2	2	27	'Lichen planus '
2	2	3	2	2	2	0	3	0	0	0	3	0	0	0	2	3	0	0	0	0	0	0	0	2	2	3	2	2	0	0	2	3	50	'Lichen planus '
3	2	2	3	3	3	0	2	0	0	0	2	0	0	0	2	3	0	0	0	0	0	0	0	2	2	2	2	2	0	0	2	2	42	'Lichen planus '
3	2	1	0	2	0	0	0	0	0	0	0	0	0	0	2	2	0	0	0	0	0	0	0	0	0	0	3	0	0	0	2	0	45	'Pityriasis rosea'
2	2	1	0	1	0	0	0	0	0	0	0	0	0	0	3	2	0	0	0	0	0	0	0	0	0	0	3	0	0	0	2	0	35	'Pityriasis rosea'
3	1	1	0	1	0	0	0	0	0	0	0	0	0	0	2	2	0	0	0	0	0	0	0	0	0	0	2	0	0	0	3	0	30	'Pityriasis rosea'
2	2	2	1	2	0	0	0	0	0	0	0	0	0	0	3	2	0	0	0	0	0	0	0	0	0	0	3	0	0	0	2	0	42	'Pityriasis rosea'
1	1	1	3	0	0	0	0	0	0	0	0	0	0	2	1	3	0	1	0	2	0	0	0	0	0	0	0	0	0	0	2	0	18	'Cronic dermatitis'
2	1	2	2	0	0	0	0	0	0	0	0	0	0	3	0	3	0	2	0	2	0	0	0	0	0	0	2	0	0	0	1	0	25	'Cronic dermatitis'
2	1	3	3	0	0	0	0	0	0	0	0	0	0	2	0	2	0	2	0	2	0	0	0	0	0	0	1	0	0	0	1	0	36	'Cronic dermatitis'
2	1	2	2	0	0	0	0	0	0	0	0	0	0	1	0	1	0	1	0	1	0	0	0	0	0	0	0	0	0	0	1	0	40	'Cronic dermatitis'
1	2	1	1	0	0	0	0	0	0	0	0	0	0	2	0	2	0	2	0	2	0	0	0	0	0	0	0	0	0	0	2	0	35	'Cronic dermatitis'
1	1	1	2	0	0	0	0	0	0	0	0	0	0	3	0	2	0	2	0	2	0	0	0	0	0	0	0	0	0	0	2	0	19	'Cronic dermatitis'
2	1	2	0	0	0	0	0	0	0	0	0	0	0	2	0	2	0	2	0	2	0	0	0	0	0	0	0	0	0	0	1	0	50	'Cronic dermatitis'
2	2	0	2	0	0	0	0	0	0	0	0	1	1	0	2	2	0	2	0	0	0	0	0	0	0	0	3	0	0	0	2	0	47	'Seboreic dermatitis'
3	2	0	1	0	0	0	0	0	1	0	0	2	2	0	3	2	0	2	0	0	0	0	0	0	0	0	2	0	0	0	3	0	30	'Seboreic dermatitis'
2	3	0	3	0	0	0	0	0	2	0	0	2	2	0	2	3	0	3	0	0	0	0	0	0	0	0	2	0	0	0	2	0	42	'Seboreic dermatitis'
3	2	0	2	0	0	0	0	0	2	0	0	2	2	0	2	2	0	2	0	0	0	0	0	0	0	0	1	0	0	0	2	0	55	'Seboreic dermatitis'
2	2	2	1	1	0	0	0	2	0	1	0	0	2	0	1	2	1	2	2	2	2	1	1	0	1	0	0	0	0	0	2	0	60	Psoriasis
3	2	3	0	1	0	0	0	1	2	0	0	0	2	0	2	1	2	1	1	1	1	1	1	0	2	0	0	0	0	0	2	0	65	Psoriasis
2	2	2	1	0	0	0	0	0	1	1	0	0	1	0	2	1	2	2	2	1	2	0	0	0	1	0	0	0	0	0	2	0	47	Psoriasis
3	2	3	2	0	0	0	0	0	2	1	0	0	0	0	2	1	3	2	2	2	2	0	0	0	3	0	0	0	0	0	3	0	35	Psoriasis
2	2	1	1	0	0	0	0	0	2	1	0	0	0	0	2	2	2	2	1	2	2	0	0	0	2	0	0	0	0	0	2	0	52	Psoriasis
2	2	2	2	0	0	0	0	0	1	0	0	0	0	0	2	2	3	2	2	1	1	0	0	0	2	0	0	0	0	0	1	0	60	Psoriasis
2	2	2	1	0	0	2	0	2	2	1	0	0	0	0	1	2	0	2	0	0	0	0	0	0	0	0	2	0	2	2	2	0	7	'Pityriasis rubra pilaris'
3	2	0	0	0	0	2	0	2	2	0	0	0	0	0	2	1	0	2	0	0	0	0	0	0	0	0	1	0	2	3	3	0	8	'Pityriasis rubra pilaris'
2	2	2	3	0	0	0	0	2	2	1	0	0	1	0	0	2	1	2	3	3	3	0	1	0	2	0	0	0	0	0	1	0	25	Psoriasis
3	2	2	3	0	0	0	0	2	0	0	0	0	2	0	0	2	2	2	2	2	2	0	2	0	2	0	0	0	0	0	1	0	60	Psoriasis
2	2	2	2	0	0	0	0	2	2	1	0	0	1	0	0	3	0	3	2	2	2	0	2	0	2	0	0	0	0	0	2	0	50	Psoriasis
2	1	2	0	0	0	0	0	3	2	1	0	0	2	0	0	2	0	2	3	2	2	0	2	0	3	0	0	0	0	0	2	0	33	Psoriasis
3	3	3	0	0	0	0	0	2	3	0	0	0	1	0	0	3	0	3	3	3	3	0	1	0	3	0	0	0	0	0	3	0	27	Psoriasis
2	2	2	0	0	0	0	0	2	3	0	0	0	2	0	0	2	0	2	3	2	2	0	2	0	2	0	0	0	0	0	2	0	55	Psoriasis
2	2	2	0	0	0	0	0	2	2	0	0	0	2	0	0	2	0	2	2	2	2	0	2	0	2	0	0	0	0	0	2	0	62	Psoriasis
3	2	2	0	0	0	0	0	0	1	1	0	0	2	0	0	2	0	1	1	2	2	1	0	0	2	0	0	0	0	0	2	0	19	Psoriasis
2	1	1	2	2	2	0	2	0	0	0	2	1	0	0	3	2	1	1	0	0	0	0	0	2	0	2	2	3	0	0	2	3	50	'Lichen planus '
2	2	2	2	3	3	0	2	0	0	0	2	0	0	0	2	3	1	1	0	0	0	0	0	2	0	2	3	2	0	0	3	2	40	'Lichen planus '
2	2	2	2	1	2	0	2	0	0	0	2	1	0	0	3	2	1	1	0	0	0	0	0	2	0	2	2	3	0	0	2	3	62	'Lichen planus '
2	2	2	2	1	2	0	2	0	0	0	3	1	0	0	2	2	1	1	0	0	0	0	0	2	0	2	3	2	0	0	2	3	36	'Lichen planus '
2	1	2	2	0	3	0	2	0	0	0	2	1	0	0	3	2	1	1	0	0	0	0	0	2	0	2	3	2	0	0	3	2	27	'Lichen planus '
3	1	2	3	0	3	0	0	0	1	0	2	1	0	0	2	3	1	2	0	0	0	0	0	1	0	3	2	3	0	0	2	2	47	'Lichen planus '
2	1	2	2	0	2	0	0	0	1	0	1	1	0	0	2	3	1	2	0	0	0	0	0	2	0	2	2	2	0	0	2	2	50	'Lichen planus '
2	1	1	0	1	0	0	0	0	0	0	0	0	0	0	2	2	0	1	0	0	0	0	0	0	1	0	2	0	0	0	1	0	35	'Pityriasis rosea'
3	2	1	1	0	0	0	0	0	0	0	0	1	0	0	3	2	1	1	0	0	0	0	0	0	1	0	1	0	0	0	2	0	25	'Pityriasis rosea'
1	2	2	0	1	0	0	0	0	0	0	0	0	1	0	2	2	2	1	0	0	0	0	0	0	1	0	2	0	0	0	1	0	60	'Pityriasis rosea'
2	2	2	0	1	0	0	0	0	0	0	0	0	0	0	2	2	1	1	0	0	0	0	0	0	0	0	2	0	0	0	2	0	22	'Pityriasis rosea'
1	2	2	0	1	0	0	0	0	0	0	0	0	0	0	3	2	2	1	0	0	0	0	0	0	1	0	2	0	0	0	2	0	35	'Pityriasis rosea'
2	2	2	1	0	0	0	0	0	0	0	0	0	0	0	2	2	2	2	0	0	0	0	0	0	0	0	1	0	0	0	2	0	36	'Pityriasis rosea'
2	1	0	2	0	0	0	0	0	0	0	0	0	0	2	1	3	2	2	1	3	0	0	0	0	0	0	2	0	0	0	3	0	?	'Cronic dermatitis'
1	1	1	3	0	0	0	0	0	0	0	0	0	0	3	2	3	1	2	2	2	0	0	0	0	0	0	3	0	0	0	2	0	?	'Cronic dermatitis'
1	1	0	2	0	0	0	0	1	0	0	0	0	0	3	2	3	2	1	1	3	0	0	0	0	0	0	2	0	0	0	3	0	?	'Cronic dermatitis'
1	1	0	3	0	0	0	0	0	0	0	0	0	0	2	1	3	1	1	0	2	0	1	0	0	0	0	2	0	0	0	3	0	?	'Cronic dermatitis'
2	2	1	1	0	0	2	0	2	0	1	0	0	0	0	1	1	1	1	0	0	0	0	0	0	0	0	2	0	1	2	2	0	10	'Pityriasis rubra pilaris'
3	2	0	1	0	0	2	0	1	0	1	0	0	0	0	1	2	1	2	0	0	0	0	0	0	0	0	3	0	1	2	2	0	12	'Pityriasis rubra pilaris'
2	2	1	1	0	0	2	0	0	0	0	0	0	0	0	1	1	1	1	0	0	0	0	0	0	0	0	2	0	1	2	2	0	8	'Pityriasis rubra pilaris'
3	2	2	0	0	0	0	0	0	0	0	0	0	0	0	3	2	1	0	0	0	0	0	0	0	1	0	2	0	0	0	2	0	35	'Pityriasis rosea'
2	2	1	0	1	0	0	0	0	0	0	0	0	0	0	2	2	0	0	0	0	0	0	0	0	1	0	3	0	0	0	2	0	62	'Pityriasis rosea'
2	2	2	0	0	0	0	0	0	0	0	0	0	0	0	3	1	0	0	0	0	0	0	0	0	1	0	2	0	0	0	3	0	48	'Pityriasis rosea'
3	3	2	0	1	0	0	0	2	2	1	0	0	0	0	0	2	1	3	3	3	2	1	0	0	1	0	0	0	0	0	2	0	30	Psoriasis
2	2	3	1	0	0	0	0	3	2	1	0	0	0	0	1	2	0	3	3	3	2	1	1	0	2	0	0	0	0	0	3	0	57	Psoriasis
1	2	2	1	1	0	0	0	2	2	1	0	0	1	0	0	2	0	2	3	3	3	2	1	0	2	0	0	0	0	0	2	0	62	Psoriasis
2	2	3	1	0	0	0	0	1	2	0	0	0	1	0	0	2	0	2	3	3	2	1	1	0	2	0	0	0	0	0	2	0	36	Psoriasis
3	2	2	2	0	0	0	0	2	1	0	0	0	1	0	0	2	0	3	2	3	2	2	1	0	2	0	0	0	0	0	3	0	18	Psoriasis
2	2	2	1	0	0	0	0	0	0	0	0	0	0	0	2	2	1	2	0	0	0	0	0	0	0	0	3	0	0	0	2	0	25	'Seboreic dermatitis'
3	2	2	1	0	0	0	0	1	0	1	0	0	1	0	3	2	0	1	0	0	0	0	0	0	0	0	3	0	0	0	3	0	16	'Seboreic dermatitis'
2	2	1	0	1	0	0	0	0	0	0	0	0	0	0	2	1	0	1	0	0	0	0	0	0	0	0	2	0	0	0	2	0	50	'Pityriasis rosea'
1	2	2	0	1	0	0	0	0	0	0	0	0	0	0	2	1	0	0	0	0	0	0	0	0	1	0	2	0	0	0	1	0	55	'Pityriasis rosea'
2	2	1	0	0	0	0	0	0	0	0	0	0	0	0	2	2	1	1	0	0	0	0	0	0	0	0	2	0	0	0	2	0	27	'Pityriasis rosea'
3	3	2	0	0	0	0	0	2	2	0	0	0	0	0	0	2	1	2	2	3	2	1	0	0	1	0	0	0	0	0	2	0	55	Psoriasis
2	3	3	1	0	0	0	0	2	1	0	0	0	0	0	0	3	0	2	2	2	3	0	1	0	2	0	0	0	0	0	2	0	22	Psoriasis
2	2	2	1	0	0	0	0	0	0	0	0	0	0	0	2	2	1	0	0	0	0	0	0	0	0	0	2	0	0	0	2	0	70	'Seboreic dermatitis'
3	2	2	0	0	0	0	0	0	0	0	0	0	0	0	2	2	1	0	0	0	0	0	0	0	0	0	2	0	0	0	3	0	22	'Seboreic dermatitis'
2	3	2	1	0	0	0	0	0	0	0	0	0	0	0	3	2	0	0	0	0	0	0	0	0	0	0	3	0	0	0	3	0	45	'Seboreic dermatitis'
2	1	2	1	0	2	0	2	0	0	0	2	0	0	0	2	2	0	1	0	0	0	0	0	2	0	2	0	2	0	0	3	3	40	'Lichen planus '
2	2	3	1	0	3	0	2	0	0	0	3	0	0	0	3	3	0	0	0	0	0	0	0	1	0	3	2	3	0	0	3	3	28	'Lichen planus '
3	2	2	1	0	2	0	3	0	0	0	2	0	0	0	2	2	1	1	0	0	0	0	0	2	0	3	1	2	0	0	3	3	36	'Lichen planus '
2	2	3	2	1	2	0	2	0	0	0	2	0	0	0	2	3	0	0	0	0	0	0	0	2	0	2	2	2	0	0	3	3	27	'Lichen planus '
2	2	2	0	1	0	0	0	1	1	0	0	0	0	0	0	2	1	2	3	3	2	0	2	0	1	0	0	0	0	0	2	0	42	Psoriasis
2	3	2	0	1	0	0	0	3	2	1	0	0	1	0	0	3	0	2	2	3	3	0	0	0	2	0	0	0	0	0	2	0	27	Psoriasis
2	2	3	1	0	0	0	0	2	2	0	0	0	0	0	0	3	1	3	3	2	2	2	1	0	3	0	0	0	0	0	2	0	50	Psoriasis
2	1	3	0	1	0	0	0	0	2	0	0	0	0	0	0	3	0	2	2	3	3	0	0	0	2	0	0	0	0	0	2	0	34	Psoriasis
2	1	0	2	0	0	0	0	0	0	0	0	0	0	3	1	2	1	0	0	2	0	0	0	0	0	0	0	0	0	0	1	0	8	'Cronic dermatitis'
2	1	1	3	0	0	1	0	0	0	0	0	0	0	2	0	2	0	0	0	3	0	0	0	0	0	0	0	0	0	0	2	0	19	'Cronic dermatitis'
1	1	2	2	0	0	0	0	1	0	0	0	1	0	3	0	3	2	0	0	2	0	0	0	0	0	0	0	0	0	0	0	0	36	'Cronic dermatitis'
2	1	0	3	0	0	0	0	0	0	0	0	0	0	3	0	2	0	0	0	0	0	0	0	0	0	0	0	0	0	0	1	0	70	'Cronic dermatitis'
2	2	1	3	0	0	0	0	0	0	0	0	0	0	3	0	2	1	0	0	3	0	0	0	0	0	0	0	0	0	0	2	0	52	'Cronic dermatitis'
2	2	3	3	1	2	0	1	0	0	0	2	0	0	0	2	2	0	1	0	0	0	0	0	1	0	2	0	2	0	0	2	3	25	'Lichen planus '
3	2	2	2	0	2	0	2	0	0	0	3	0	0	0	3	2	0	1	0	0	0	0	0	1	0	2	0	3	0	0	3	3	36	'Lichen planus '
2	2	2	3	1	2	0	1	0	0	0	2	0	0	0	2	2	0	1	0	0	0	0	0	1	0	2	0	3	0	0	1	2	50	'Lichen planus '
2	1	2	0	1	0	0	0	0	0	0	0	0	0	0	2	2	0	1	0	0	0	0	0	0	0	0	2	0	0	0	2	0	34	'Pityriasis rosea'
3	1	2	1	0	0	0	0	2	3	0	0	0	0	0	0	2	0	2	3	2	2	0	3	0	2	0	0	0	0	0	2	0	17	Psoriasis
2	2	2	0	1	0	0	0	2	1	0	0	0	0	0	0	3	1	1	3	2	2	0	2	0	0	0	0	0	0	0	2	0	24	Psoriasis
2	1	1	0	1	0	0	0	0	0	0	0	0	0	0	3	1	0	0	0	0	0	0	0	0	1	0	3	0	0	0	2	0	22	'Pityriasis rosea'
2	1	2	1	1	0	0	0	0	0	0	0	0	0	0	2	2	0	1	0	0	0	0	0	0	1	0	3	0	0	0	2	0	55	'Pityriasis rosea'
2	1	1	0	1	0	0	0	0	0	0	0	0	0	0	3	2	0	0	0	0	0	0	0	0	0	0	2	0	0	0	2	0	12	'Pityriasis rosea'
2	3	2	0	1	0	0	0	0	1	0	0	0	0	0	0	2	0	2	3	3	2	0	2	0	2	0	0	0	0	0	2	0	43	Psoriasis
3	2	2	0	0	0	0	0	0	1	1	0	0	0	0	0	3	0	2	2	3	2	0	1	0	2	0	0	0	0	0	2	0	50	Psoriasis
2	2	2	1	0	0	0	0	2	2	0	0	0	0	0	0	2	0	2	2	3	2	0	0	0	2	0	0	0	0	0	2	0	36	Psoriasis
2	2	3	3	2	3	0	1	0	0	0	2	0	0	0	3	2	0	1	0	0	0	0	0	2	0	3	0	3	0	0	2	3	26	'Lichen planus '
3	1	2	3	2	2	0	2	0	0	0	2	0	0	0	2	2	0	1	0	0	0	0	0	2	0	2	0	2	0	0	3	3	16	'Lichen planus '
2	2	2	3	2	3	0	2	0	0	0	2	0	0	0	2	2	0	0	0	0	0	0	0	3	0	2	0	2	0	0	2	3	32	'Lichen planus '
2	1	2	3	3	2	0	2	0	0	0	3	0	0	0	3	1	0	0	0	0	0	0	0	2	0	3	0	2	0	0	2	3	51	'Lichen planus '
2	2	3	2	2	3	0	1	0	0	0	2	0	0	0	3	3	0	1	0	0	0	0	0	2	0	3	0	3	0	0	3	2	56	'Lichen planus '
2	2	2	0	1	0	0	0	2	2	0	0	0	0	0	0	2	1	2	3	2	3	1	2	0	2	0	0	0	0	0	2	0	47	Psoriasis
2	2	3	1	0	0	0	0	2	1	0	0	0	0	0	0	2	2	3	3	3	2	0	1	0	2	0	0	0	0	0	2	0	51	Psoriasis
3	2	2	0	0	0	0	0	2	2	0	0	0	0	0	0	3	0	3	2	3	3	0	2	0	3	0	0	0	0	0	3	0	58	Psoriasis
2	2	3	0	0	0	0	0	3	0	0	0	0	0	0	0	3	2	2	2	3	2	0	0	0	1	0	0	0	0	0	2	0	27	Psoriasis
2	2	2	0	1	0	0	0	0	0	0	0	0	0	0	2	1	0	0	0	0	0	0	0	0	1	0	2	0	0	0	2	0	32	'Pityriasis rosea'
2	1	1	0	1	0	0	0	0	0	0	0	1	0	0	3	2	0	1	0	0	0	0	0	0	0	0	1	0	0	0	1	0	27	'Pityriasis rosea'
2	3	3	0	0	0	0	0	1	0	1	0	0	1	0	0	2	2	2	2	2	2	2	2	0	1	0	0	0	0	0	2	0	62	Psoriasis
2	2	3	0	1	0	0	0	3	0	0	0	0	2	0	0	1	1	2	2	2	3	0	2	0	1	0	0	0	0	0	2	0	53	Psoriasis
3	1	1	0	1	0	0	0	0	0	0	0	0	0	0	2	2	0	0	0	0	0	0	0	0	0	0	2	0	0	0	2	0	46	'Pityriasis rosea'
2	1	2	3	2	2	0	3	0	0	0	2	1	0	0	2	2	0	1	0	0	0	0	0	2	0	2	1	2	0	0	2	3	37	'Lichen planus '
1	1	2	3	2	3	0	2	0	0	0	2	0	0	0	2	1	0	2	0	0	0	0	0	2	0	2	0	2	0	0	2	3	49	'Lichen planus '
2	1	0	1	0	0	0	0	0	0	0	0	0	1	0	2	1	0	1	0	0	0	0	0	0	1	0	3	0	0	0	2	0	18	'Pityriasis rosea'
2	2	2	2	2	0	0	0	0	2	0	0	0	0	0	0	2	0	2	2	3	3	2	2	0	2	0	0	0	0	0	2	0	46	Psoriasis
2	1	2	0	0	0	0	0	2	0	0	0	0	1	0	0	2	1	2	3	2	3	0	0	0	3	0	0	0	0	0	0	0	33	Psoriasis
1	1	1	0	1	0	0	0	0	0	0	0	0	0	0	1	2	0	0	0	0	0	0	0	0	0	0	2	0	0	0	3	0	22	'Pityriasis rosea'
2	2	2	0	1	0	0	0	0	0	0	0	0	0	0	2	2	0	1	0	0	0	0	0	0	2	0	2	0	0	0	2	0	44	'Pityriasis rosea'
1	0	0	3	0	0	0	0	0	0	0	0	1	0	3	2	3	0	0	0	2	0	0	0	0	0	0	0	0	0	0	3	0	36	'Cronic dermatitis'
2	0	1	3	0	0	0	0	0	0	0	0	0	0	2	2	3	0	1	0	3	0	0	0	0	0	0	0	0	0	0	3	0	63	'Cronic dermatitis'
3	2	2	0	0	0	0	0	2	2	0	0	0	0	0	0	3	0	3	2	3	2	0	1	0	2	0	0	0	0	0	1	0	56	Psoriasis
2	3	2	1	0	0	0	0	2	2	0	0	0	0	0	0	2	0	2	2	3	2	1	0	0	2	0	0	0	0	0	2	0	60	Psoriasis
2	1	0	0	0	0	0	0	0	0	0	0	1	0	2	2	3	0	0	0	2	0	0	0	0	0	0	1	0	0	0	2	0	42	'Cronic dermatitis'
3	1	0	1	0	0	0	0	0	0	0	0	0	0	1	2	2	0	0	0	2	0	0	0	0	0	0	0	0	0	0	2	0	32	'Cronic dermatitis'
2	1	2	2	2	3	0	2	0	0	0	2	1	0	0	3	2	0	0	0	0	0	0	0	3	0	2	0	2	0	0	2	3	51	'Lichen planus '
2	2	3	0	0	0	0	0	2	2	0	0	0	1	0	0	2	0	2	3	2	3	0	2	0	2	0	0	0	0	0	2	0	33	Psoriasis
1	1	0	2	0	0	0	0	0	0	0	0	0	0	3	1	2	0	1	0	3	0	0	0	0	0	0	0	0	0	0	2	0	68	'Cronic dermatitis'
2	0	1	2	0	0	0	0	0	0	0	0	0	0	2	2	1	0	0	0	2	0	0	0	0	0	0	0	0	0	0	2	0	50	'Cronic dermatitis'
2	2	2	0	0	0	1	0	1	0	1	0	0	0	0	2	2	1	0	0	0	0	0	0	0	0	0	1	0	3	2	2	0	9	'Pityriasis rubra pilaris'
2	2	1	0	0	0	2	0	2	0	0	0	0	0	0	3	2	0	1	0	0	0	0	0	0	0	0	2	0	2	3	1	0	16	'Pityriasis rubra pilaris'
2	2	2	1	1	0	0	0	0	0	0	0	0	0	0	2	1	0	0	0	0	0	0	0	0	0	0	2	0	0	0	2	0	35	'Pityriasis rosea'
2	2	2	1	0	0	0	0	0	0	0	0	1	0	0	0	2	0	0	0	0	0	0	0	0	1	0	2	0	0	0	2	0	40	'Pityriasis rosea'
2	2	0	1	0	0	2	0	2	0	0	0	0	0	0	2	2	0	0	0	0	0	0	0	0	0	0	1	0	2	2	2	0	22	'Pityriasis rubra pilaris'
3	2	2	0	0	0	3	0	1	0	1	0	0	0	0	1	3	1	1	0	0	0	0	0	0	0	0	2	0	3	2	2	0	10	'Pityriasis rubra pilaris'
2	2	1	0	0	0	2	0	2	0	0	0	0	0	0	3	2	0	1	0	0	0	0	0	0	0	0	3	0	2	2	2	0	7	'Pityriasis rubra pilaris'
1	2	2	2	0	0	0	0	2	2	0	0	0	1	0	0	2	1	3	3	3	2	0	2	0	2	0	0	0	0	0	2	0	25	Psoriasis
2	2	2	3	2	0	0	0	2	3	1	0	0	1	0	0	2	2	2	2	2	2	0	2	0	3	0	0	0	0	0	2	0	9	Psoriasis
3	2	2	3	2	0	0	0	2	3	0	0	0	0	0	0	3	0	2	2	3	2	0	3	0	2	0	0	0	0	0	1	0	55	Psoriasis
1	1	1	2	0	0	0	0	0	0	0	0	0	0	3	2	2	0	0	0	2	0	0	0	0	0	0	1	0	0	0	2	0	45	'Cronic dermatitis'
2	0	1	2	0	0	0	0	0	0	0	0	0	0	3	1	2	0	0	0	2	0	0	0	0	0	0	0	0	0	0	2	0	56	'Cronic dermatitis'
2	3	2	3	2	0	0	0	3	2	0	0	0	1	0	0	3	2	3	2	2	2	0	3	0	3	0	0	0	0	0	0	0	36	Psoriasis
2	2	2	2	2	0	0	0	3	0	1	0	0	0	0	0	2	2	2	2	3	3	0	2	0	3	0	0	0	0	0	0	0	75	Psoriasis
2	2	2	0	1	0	0	0	0	1	0	0	0	1	0	0	2	0	2	3	2	3	2	1	0	1	0	0	0	0	0	2	0	45	Psoriasis
2	3	2	1	0	0	0	0	2	2	0	0	0	1	0	0	2	0	2	2	2	2	0	2	0	2	0	0	0	0	0	3	0	24	Psoriasis
2	2	0	0	0	0	0	0	0	0	0	0	1	0	0	3	2	0	0	0	0	0	0	0	0	0	0	2	0	0	0	1	0	40	'Seboreic dermatitis'
2	2	1	1	0	0	0	0	0	0	0	0	1	1	0	2	2	1	0	0	0	0	0	0	0	0	0	3	0	0	0	1	0	25	'Seboreic dermatitis'
2	1	1	0	1	0	0	0	0	0	0	0	0	1	0	1	1	0	0	0	0	0	0	0	0	0	0	1	0	0	0	2	0	25	'Pityriasis rosea'
3	2	1	0	1	0	0	0	0	0	0	0	0	0	0	2	2	0	0	0	0	0	0	0	0	1	0	1	0	0	0	2	0	36	'Pityriasis rosea'
3	2	2	2	3	2	0	2	0	0	0	2	2	0	0	3	3	0	0	0	0	0	0	0	3	0	3	0	3	0	0	2	3	28	'Lichen planus '
2	1	3	1	2	3	0	2	0	0	0	2	0	0	0	3	2	0	0	0	0	0	0	0	3	0	2	0	1	0	0	2	3	50	'Lichen planus '
3	2	2	0	0	0	0	0	3	3	0	0	0	1	0	0	2	0	2	3	2	3	0	2	0	2	0	0	0	0	0	3	0	35	Psoriasis
2	1.40744	1	1.341133	0	0	2.680844	0	1	1.512913	0.913963	0	0	0.135537	0	0.583354	1.042298	1.238325	1.376027	0.879263	1	0	0.147746	0	0	0	0	0.610592	0	1	1.809798	1	0	8	'Pityriasis rubra pilaris'
1.540397	1	0.245427	1.394521	0	0	3	0	1	1.184758	0	0	0	1	0	0	1	1.33361	1.443212	0	0.998981	0	0.909584	0	0.508549	0	0	0.282678	0	1.790507	2	1	0	8.824368	'Pityriasis rubra pilaris'
2	1.360055	1	1	0	0	2	0	2.909853	1.125155	0.320784	0	0	0.089434	0	1	1	1	1	0	0	0	0	0	0	0	0	0.568018	0	0.258992	1.280869	1.642382	0.646661	11.69005	'Pityriasis rubra pilaris'
2	2	1.292093	1	0	0	1.375808	0	1.729824	1.886744	1	0	0	0	0	1	2	0.000817	1.061902	0.413679	0.432707	0	0	0	0	0	0	1.607335	0	1.024472	1.451009	1.369134	0	7.822757	'Pityriasis rubra pilaris'
2	1.577427	1.084114	0	0	0	2.453626	0	2.254698	0	0.555044	0	0	0	0	1.434985	1.950136	1	1.70768	0	0	0	0	0	0	0	0	0	0	1.282271	1.422781	0.007994	0	13	'Pityriasis rubra pilaris'
2.691521	2	0.22205	0.288101	0	0	2	0	1.554819	0	1	0	0	0	0	1	1.723751	1	1.242276	0	0	0	0	0	0	0	0	0.79925	0	1	1.371941	1.857127	0	12.611271	'Pityriasis rubra pilaris'
1.679807	1.416175	2	0	0	0	2.846452	0	2.540489	0	0.902565	0	0	0	0	2	1.682843	1.487137	1.072037	0.027984	0	0	0	0	0	0	0	0	0	2	2	2	0	7.200704	'Pityriasis rubra pilaris'
2	2	1.684685	0	0	0	2.129678	0	2	0	0.469954	0	0	0	0	2	2	1.899625	2	0	0	0	0	0	0	0	0	1.272652	0	2.093859	2.959682	2	0	7.166228	'Pityriasis rubra pilaris'
2	2	0.158864	0.360674	0	0	2	0	1.370996	0.065854	1	0	0	0	0	1.339005	1.714447	0.703747	1	0	0	0	0	0	0	0	0	1.481602	0	1	2	1.993933	0	10	'Pityriasis rubra pilaris'
2	2	1.108823	0	0	0	2.650219	0	2	0	0.870127	0	0	0	0	2	2	1.133272	2	0	0	0	0	0	0	0	0	0.220348	0	2.388051	2.709923	2	0	7.359339	'Pityriasis rubra pilaris'
2	2	1.528456	0.653831	0	0	2	0	2	1.474826	0.679233	0	0	0	0	2.881723	2	0	1.178023	0	0	0	0	0	0	0	0	2.568817	0	2	2	2	0	7	'Pityriasis rubra pilaris'
2.253564	2	0.131894	0	0	0	2	0	2	0.576065	0	0	0	0	0	2	1.491337	1.93962	2	0	0	0	0	0	0	0	0	0.762582	0	2	2.693049	2.391872	0	8	'Pityriasis rubra pilaris'
2	2	1	1	0	0	2	0	0.024896	0	0.065676	0	0	0	0	1	1	1	1	0	0	0	0	0	0	0	0	2	0	1	2	2	0	8.754724	'Pityriasis rubra pilaris'
2.149178	2	0.47554	0.427689	0	0	2	0	1.210285	0	1	0	0	0	0	1	1.870889	1	1.819678	0	0	0	0	0	0	0	0	1.648851	0	1	1.299011	1.975187	0	12.433898	'Pityriasis rubra pilaris'
2	2	1	1	0	0	2	0	1.443257	0	0.120699	0	0	0	0	1	1	1	1	0	0	0	0	0	0	0	0	2	0	1	2	2	0	9.860192	'Pityriasis rubra pilaris'
2	2	1.064162	0.98955	0	0	1.894678	0	1.504816	0	1	0	0	0	0	1.514157	1.99195	1	0.766812	0	0	0	0	0	0	0	0	1.876051	0	2.283924	2	2	0	9.995798	'Pityriasis rubra pilaris'
2	1.609123	1.391959	0	0	0	2.444919	0	2.27796	0	0	0	0	0	0	2.325706	2	0.991671	1.851262	0	0	0	0	0	0	0	0	1.1242	0	2.172427	3	0.347892	0	15.021874	'Pityriasis rubra pilaris'
2	2	0.122538	0.040342	0	0	2	0	2	0	0.559913	0	0	0	0	1.940144	1.088689	0.404634	0.087459	0	0	0	0	0	0	0	0	0.924177	0	1.391929	1.879445	1.33039	0	21.993181	'Pityriasis rubra pilaris'
2.164472	2	2	0	0	0	2.540381	0	1.508508	0	0.851674	0	0	0	0	1.119877	2.506426	1.827744	1.692715	0	0	0	0	0	0	0	0	1.890466	0	2.490083	2	2	0	8.11336	'Pityriasis rubra pilaris'
2.253371	2	0.243084	0	0	0	2	0	2	1.297044	0	0	0	0	0	2.018147	1.28081	0	1.517835	0	0	0	0	0	0	0	0	1.141002	0	2	2.497141	2.473896	0	7.73458	'Pityriasis rubra pilaris'
