# Supplementary material for: The accuracy of Random Forest performance can be improved by conducting a feature selection with a balancing strategy
Source: PeerJ Comput Sci. 2022 Jul 14;8:e1041. doi: 10.7717/peerj-cs.1041 (PMC9299283; doi:10.7717/peerj-cs.1041)
Supplement: Supplemental Information 16 — One time SMOTE-Balanced urban land cover dataset [file peerj-cs-08-1041-s016.csv]

BrdIndx	Area	Round	Bright	Compact	ShpIndx	Mean_G	Mean_R	Mean_NIR	SD_G	SD_R	SD_NIR	LW	GLCM1	Rect	GLCM2	Dens	Assym	NDVI	BordLngth	GLCM3	BrdIndx_40	Area_40	Round_40	Bright_40	Compact_40	ShpIndx_40	Mean_G_40	Mean_R_40	Mean_NIR_40	SD_G_40	SD_R_40	SD_NIR_40	LW_40	GLCM1_40	Rect_40	GLCM2_40	Dens_40	Assym_40	NDVI_40	BordLngth_40	GLCM3_40	BrdIndx_60	Area_60	Round_60	Bright_60	Compact_60	ShpIndx_60	Mean_G_60	Mean_R_60
1.27	91	0.97	231.38	1.39	1.47	207.92	241.74	244.48	21.41	20.4	18.69	2.19	0.48	0.87	6.23	1.6	0.74	-0.08	56	4219.69	1.33	97	1.12	227.19	1.32	1.42	203.95	237.23	240.38	27.63	28.36	26.18	2	0.5	0.85	6.29	1.67	0.7	-0.08	56	3806.36	1.33	97	1.12	227.19	1.32	1.42	203.95	237.23
2.36	241	1.56	216.15	2.46	2.51	187.85	229.39	231.2	6.57	6.97	7.02	1.52	0.45	0.63	6.35	1.55	0.69	-0.1	156	3682.08	3.01	1188	1.45	209.44	2.25	3.54	181.91	222.46	223.95	9.82	10.37	10.51	2.97	0.63	0.65	7.16	1.43	0.83	-0.1	488	2581.63	4.53	3861	1.96	207.24	3	4.7	180.61	219.54
2.12	266	1.47	232.18	2.07	2.21	206.54	244.22	245.79	6.16	4.93	5.53	1.14	0.52	0.78	6.19	1.88	0.19	-0.08	144	2943.35	2.32	1095	1.5	232.5	1.93	2.55	208.36	244.07	245.08	6.55	7.01	6.83	2.19	0.49	0.74	6.51	1.61	0.81	-0.08	338	3087.91	2.05	4368	1.27	224.42	1.98	2.22	202.85	234.48
2.42	399	1.28	230.4	2.49	2.73	204.6	243.27	243.32	5.76	5.56	5.46	2.51	0.5	0.74	6.28	1.51	0.83	-0.09	218	3550.19	3.16	4009	2.28	231.57	3.48	3.47	204.77	245.17	244.76	9.55	9.35	9.34	2.27	0.63	0.62	7.04	1.32	0.84	-0.09	878	2194.4	3.26	4834	2.04	231.28	2.89	3.56	205.87	244.14
2.15	944	1.73	193.18	2.28	4.1	165.98	205.55	208	11.46	8.9	9.77	12.26	0.71	0.59	7.36	0.63	0.99	-0.11	504	2300.41	2.15	944	1.73	193.18	2.28	4.1	165.98	205.55	208	11.46	8.9	9.77	12.26	0.71	0.59	7.36	0.63	0.99	-0.11	504	2300.41	2.08	3026	1.97	202.17	2.52	3.94	181.47	211.9
3.11	169	1.47	172.22	2.49	3.35	240.18	127.65	148.83	8.41	10.34	11.5	1.87	0.43	0.55	6.44	1.38	0.7	0.31	174	4707.12	3.25	747	1.55	161.3	2.53	3.33	228.44	117.25	138.2	16.32	14.66	15.47	1.02	0.74	0.69	7.54	1.81	0.55	0.32	364	1764.09	1.88	1318	1	162.91	1.93	1.91	224.17	121.94
1.2	44	0.79	208.8	1.14	1.36	180.95	221.61	223.82	35.42	36.45	35.17	2	0.54	0.89	5.84	1.58	0.63	-0.1	36	4340.51	1.2	44	0.79	208.8	1.14	1.36	180.95	221.61	223.82	35.42	36.45	35.17	2	0.54	0.89	5.84	1.58	0.63	-0.1	36	4340.51	1.2	44	0.79	208.8	1.14	1.36	180.95	221.61
1	88	0.22	234.51	1.11	1.12	208.5	246.48	248.56	12.3	11.29	8.81	2	0.44	0.93	6.08	1.78	0.6	-0.08	42	4213.84	1	94	0.21	229.01	1.04	1.08	203.76	240.55	242.73	23.15	26.56	25.2	2	0.43	0.97	6.13	1.8	0.58	-0.08	42	3423.81	1	94	0.21	229.01	1.04	1.08	203.76	240.55
1.59	1737	0.67	219.61	1.3	1.64	185.86	233.84	239.13	7.08	7.03	7.28	1.49	0.47	0.9	6.51	2.15	0.51	-0.11	274	2637.73	1.22	2602	0.56	220.98	1.26	1.24	188.22	235.03	239.68	10.98	9.75	9.35	1.17	0.7	0.91	6.92	2.29	0.29	-0.11	254	1515.99	1.22	2602	0.56	220.98	1.26	1.24	188.22	235.03
2.37	153	1.3	120.24	2.85	2.59	184.15	81.5	95.06	10.21	11.99	11.3	2.05	0.56	0.64	6.62	1.57	0.5	0.39	128	4474.26	1.97	171	1.4	123.27	2.54	2.18	187.46	84.09	98.25	14.1	13.92	14.52	1.97	0.66	0.72	6.81	1.66	0.51	0.38	114	2950.14	2.17	657	0.92	135.75	2.36	2.24	192.75	101.12
1.57	3552	0.46	213.22	1.32	1.6	173.03	229.84	236.8	5.5	5.54	5.63	1.4	0.11	0.94	6.24	2.3	0.31	-0.14	382	3756.06	1.46	4651	0.67	212.66	1.15	1.5	172.66	229.21	236.11	6.45	6.31	6.53	1.54	0.33	0.94	6.4	2.2	0.46	-0.14	410	3132.13	1.46	4651	0.67	212.66	1.15	1.5	172.66	229.21
4.19	418	2.48	83.35	4.21	4.3	68.07	88.8	93.17	6.51	6.3	6.12	1.1	0.46	0.44	6.52	1.31	0.26	-0.13	352	3711.08	4	1426	1.96	83.74	4.09	4.03	68.56	88.9	93.76	11.58	12.08	12.2	1.1	0.61	0.47	7.17	1.52	0.43	-0.13	608	2177.54	2.79	2601	1.74	92.08	2.61	2.81	76.1	97.86
1.3	1024	0.58	183.93	1.39	1.64	169.57	209.61	172.6	6.15	6.37	6.8	3.95	0.38	0.89	6.46	1.63	0.86	-0.11	210	3703.39	1.3	1024	0.58	183.93	1.39	1.64	169.57	209.61	172.6	6.15	6.37	6.8	3.95	0.38	0.89	6.46	1.63	0.86	-0.11	210	3703.39	1.3	1024	0.58	183.93	1.39	1.64	169.57	209.61
1.14	289	0.38	173.16	1.21	1.21	213.71	145.56	160.23	10.3	11.55	11.1	1.79	0.54	0.91	6.77	2.02	0.52	0.19	82	2642.33	1.08	345	0.32	175.82	1.17	1.13	213.47	149.68	164.3	10.74	17.12	16.13	1.8	0.5	0.92	6.91	2.04	0.52	0.18	84	2915.26	1.08	345	0.32	175.82	1.17	1.13	213.47	149.68
2.03	249	1	39.62	2.2	2.12	35.86	38.92	44.07	7.72	6.36	6.87	1.35	0.63	0.76	6.42	1.92	0.3	-0.04	134	2542.16	1.84	902	0.84	49.62	1.74	1.86	42.95	50.15	55.76	10.83	11.45	11.85	1.19	0.74	0.82	7.09	2.13	0.24	-0.08	224	1851.74	2.09	1346	1.01	54.77	2.03	2.14	50.24	54.06
1.31	1639	0.68	205.31	1.26	1.37	196.24	239.05	180.65	7.15	7.82	8.37	1.69	0.49	0.9	6.53	2.07	0.56	-0.1	222	2675	1.31	1639	0.68	205.31	1.26	1.37	196.24	239.05	180.65	7.15	7.82	8.37	1.69	0.49	0.9	6.53	2.07	0.56	-0.1	222	2675	1.31	1639	0.68	205.31	1.26	1.37	196.24	239.05
2.68	285	1.48	138.01	2.53	2.7	201.84	98.06	114.13	15.24	15.1	14.31	1.01	0.7	0.63	7.28	1.75	0.15	0.35	182	2323.79	2.68	285	1.48	138.01	2.53	2.7	201.84	98.06	114.13	15.24	15.1	14.31	1.01	0.7	0.63	7.28	1.75	0.15	0.35	182	2323.79	1.96	597	0.63	125.71	1.64	2.01	184.23	88.76
2.79	293	1.37	237.11	2.4	3.1	227.22	242.45	241.68	7.9	9	9.86	2.17	0.45	0.67	6.66	1.5	0.73	-0.03	212	3689.82	3.36	667	1.62	232.08	2.51	3.45	224.61	236.22	235.39	9.14	11.39	12.16	1.1	0.48	0.71	7.03	1.83	0.21	-0.03	356	3422.47	3.36	667	1.62	232.08	2.51	3.45	224.61	236.22
1.21	2797	0.78	244.7	1.34	1.23	229.52	252.21	252.37	7.5	4.98	4.42	1.24	0.48	0.85	6.64	2.2	0.4	-0.05	260	2766.23	1.21	2797	0.78	244.7	1.34	1.23	229.52	252.21	252.37	7.5	4.98	4.42	1.24	0.48	0.85	6.64	2.2	0.4	-0.05	260	2766.23	1.21	2797	0.78	244.7	1.34	1.23	229.52	252.21
1.13	217	0.32	41.25	1.22	1.22	47.51	34.69	41.55	8.79	8.29	7.77	2.18	0.48	0.92	6.41	1.84	0.68	0.16	72	3132.21	1	284	0.26	46.05	1.06	1.1	53.3	39.55	45.29	15.59	12.43	10.8	2.08	0.75	0.97	6.77	1.94	0.61	0.15	74	1800.23	1.6	434	1.91	53.72	2.34	1.61	57.31	50.17
1.28	173	0.85	157.34	1.53	1.41	85.43	161.11	225.49	14.8	12.18	16.76	2.18	0.77	0.76	6.64	1.8	0.65	-0.31	74	1700.07	1.19	276	0.27	162.51	1.22	1.29	92.23	169.24	226.07	20.54	18.69	17.46	2	0.78	0.9	6.96	1.99	0.55	-0.29	86	1581.33	1.16	300	0.32	158.62	1.21	1.27	91.41	165.11
3.23	203	2.15	66.75	3.55	3.4	60.3	68.47	71.47	14.52	16.39	14.8	1.46	0.52	0.31	6.83	1.25	0.47	-0.06	194	4149.89	2.81	401	2.01	71.6	3.32	2.95	77.67	65.82	71.31	29.19	21.62	19.54	1.62	0.78	0.5	7.69	1.39	0.64	0.08	236	1778.9	2.62	461	1.85	77.33	2.89	2.75	80.32	73.43
2.09	178	1.63	215.76	2.4	2.66	188.69	229.03	229.55	5.25	4.95	5.01	3.55	0.54	0.59	6.07	1.06	0.94	-0.1	142	3928.82	3.4	1659	2.46	208.37	4.98	4.68	185.73	219.27	220.11	10.87	12.76	12.61	5.32	0.75	0.49	7.27	0.77	0.96	-0.08	762	1681.16	3.82	3452	2.1	207	4	5.4	185.33	217.48
2	138	1.31	154.97	2.46	2.04	200.16	124.49	140.25	13.52	13	12.97	1.18	0.58	0.73	6.74	1.7	0.45	0.23	96	3503.29	2.68	323	1.69	151.6	2.74	2.84	189.24	126.64	138.93	17.7	21.52	16.9	1.62	0.7	0.68	7.45	1.66	0.51	0.2	204	2319.62	2.68	323	1.69	151.6	2.74	2.84	189.24	126.64
1.79	203	1.83	152.09	2.41	2.46	193.34	123.78	139.15	14.03	13.18	10.17	4.9	0.56	0.67	6.91	0.96	0.96	0.22	140	2627.62	2.65	1207	2.03	146.54	2.15	2.71	194.33	114.07	131.21	17.18	12.26	11.82	1.04	0.74	0.51	7.68	1.62	0.4	0.26	376	1602.55	2.33	1581	1.43	150.43	1.64	2.34	196.15	119.45
2	792	1	238.34	1.88	2.24	211.08	251.96	251.97	6.43	3.73	3.78	2.49	0.51	0.84	6.4	1.69	0.81	-0.09	252	2772.6	2.45	3284	1.67	238.05	2.55	2.61	212.42	250.91	250.81	7.68	6.1	6	1.92	0.53	0.62	6.63	1.63	0.63	-0.08	598	2427.18	3.06	8518	2.13	237.18	3.53	3.25	211.38	250.03
3.54	429	1.79	176.66	2.73	3.93	205.01	160.12	164.84	7.52	7.29	7.02	2.28	0.57	0.58	6.58	1.33	0.8	0.12	326	2794.4	3.54	1469	1.73	171.58	3.16	4.11	198.13	156.78	159.83	11.87	11.39	10.87	2.97	0.75	0.65	7.33	1.3	0.88	0.12	630	1634.65	2.69	3267	1.38	175.08	2.73	2.94	202.06	159.57
1.38	1078	0.64	243.74	1.27	1.43	226.39	252.62	252.21	7.17	3.78	4.43	1.42	0.48	0.9	6.58	2.17	0.37	-0.05	188	3001.58	1.31	1176	0.64	242.74	1.16	1.34	226.09	251.44	250.68	9.91	6.4	7.87	1.42	0.63	0.9	6.72	2.23	0.31	-0.05	184	2097.55	1.31	1176	0.64	242.74	1.16	1.34	226.09	251.44
1.92	957	0.96	175.33	1.76	2.05	161.9	201.82	162.26	7.79	7.24	6.78	2	0.51	0.8	6.67	1.92	0.62	-0.11	254	2880.27	1.92	957	0.96	175.33	1.76	2.05	161.9	201.82	162.26	7.79	7.24	6.78	2	0.51	0.8	6.67	1.92	0.62	-0.11	254	2880.27	1.8	1943	1.57	180.47	2.11	1.84	167.68	206.61
2.74	316	1.92	200.53	2.73	3.32	181.09	208.44	212.05	7.5	8.4	8.22	3.38	0.5	0.57	6.49	1.04	0.93	-0.07	236	3511.27	2.56	375	1.89	203.27	2.47	3.18	184.51	210.76	214.55	12.33	10.48	10.38	3.63	0.67	0.62	6.85	1.06	0.94	-0.07	246	1987.22	1.85	915	1.06	189.03	1.84	1.98	171.33	196
2.94	642	1.43	84.16	2.56	3.02	67.13	90.65	94.7	7.06	7.08	7.15	1.34	0.55	0.66	6.56	1.82	0.33	-0.15	306	2756.09	2.49	2699	1.23	78.4	1.99	2.56	62.18	84.35	88.65	8.8	9.82	10.01	1.44	0.67	0.78	6.93	2.03	0.62	-0.15	532	2015.82	2.78	5145	1.37	75.31	2	2.95	59.73	80.91
1.39	220	0.86	49.89	1.43	1.79	61.68	40.14	47.87	9.51	7.03	7.09	3.89	0.53	0.84	6.54	1.35	0.92	0.21	106	3269.51	1.57	529	1.18	58.25	2.17	1.74	71.91	47.6	55.24	26.41	18.58	18.27	2.3	0.8	0.65	7.53	1.49	0.79	0.2	160	1540.04	1.57	529	1.18	58.25	2.17	1.74	71.91	47.6
1.48	3084	0.93	230.71	1.33	2.52	215.62	252.64	223.88	7.04	3.65	7.07	9.33	0.53	0.89	6.65	1	0.98	-0.08	560	2851	1.61	4439	1.54	230.66	1.81	2.44	215.64	252.07	224.26	8.72	4.95	10.08	6.91	0.6	0.72	6.92	0.93	0.99	-0.08	650	2432.42	1.57	4804	1.34	231.39	1.84	2.29	216.91	251.77
2.44	554	1.72	146.12	3.03	2.49	213.73	102.01	122.61	8.67	6.99	7.24	1.05	0.65	0.65	6.7	1.72	0.37	0.35	234	2153.61	2.15	1235	1.38	145.17	2.28	2.21	213.81	100.86	120.85	12.53	8.95	10.2	1.28	0.81	0.71	7.16	1.82	0.58	0.36	310	1162.07	2.15	1235	1.38	145.17	2.28	2.21	213.81	100.86
2.89	288	1.41	124.98	2.4	2.98	187.27	88.61	99.07	15.77	13.45	13.66	1.3	0.69	0.62	7.25	1.76	0.12	0.36	202	2300.9	2.95	713	1.38	114.15	2.72	3.2	174.19	78.74	89.54	20.27	16.13	16.08	2.11	0.77	0.6	7.97	1.62	0.55	0.38	342	1721.7	3.09	844	1.5	110.21	2.83	3.46	167.94	75.75
1.4	1278	0.73	226.77	1.42	2.06	204.75	251.55	224.01	7.03	4.58	7.13	6.29	0.46	0.91	6.61	1.22	0.96	-0.1	294	3145.16	1.4	1278	0.73	226.77	1.42	2.06	204.75	251.55	224.01	7.03	4.58	7.13	6.29	0.46	0.91	6.61	1.22	0.96	-0.1	294	3145.16	1.4	1278	0.73	226.77	1.42	2.06	204.75	251.55
2.66	998	1.34	71.58	2.35	2.82	57.98	75.54	81.23	8.51	8.88	8.99	1.82	0.49	0.73	6.88	1.77	0.66	-0.13	356	3476.61	3.01	1448	1.82	72.66	2.28	3.17	60.27	76.03	81.68	11.81	9.47	9.55	1.7	0.59	0.66	7.1	1.72	0.74	-0.12	482	2555.53	3.75	2240	1.92	71.41	2.44	3.76	59.02	74.7
1.66	328	0.9	237.5	1.73	1.74	211.47	250.57	250.48	6.5	4.95	4.99	1.6	0.47	0.83	6.38	1.94	0.54	-0.08	126	3312.05	2.43	2415	1.7	230.35	2.35	2.72	203.15	244.11	243.79	9.02	8.84	9.08	2.54	0.61	0.71	6.97	1.5	0.78	-0.09	534	2327.73	4.21	10373	2.53	230.92	6.57	4.49	203.86	244.29
3.2	373	1.61	148.7	2.78	3.73	213.41	106.93	125.76	13.31	10.07	10.96	2.58	0.68	0.57	7.33	1.3	0.81	0.33	288	2575.69	3.2	373	1.61	148.7	2.78	3.73	213.41	106.93	125.76	13.31	10.07	10.96	2.58	0.68	0.57	7.33	1.3	0.81	0.33	288	2575.69	3.2	373	1.61	148.7	2.78	3.73	213.41	106.93
1.41	1046	0.76	239.94	1.37	1.9	215.11	252.47	252.25	6.2	3.72	3.71	4.94	0.36	0.9	6.4	1.39	0.93	-0.08	246	3420.48	3.23	5676	2.55	239.77	4.57	3.28	215.3	251.88	252.12	7.16	4.6	4.28	1.3	0.56	0.43	6.67	1.24	0.56	-0.08	988	2546.99	3.47	8993	2.97	239.87	5.25	3.52	216.1	251.64
2.26	397	1.63	236.16	3.43	2.38	233.62	238.42	236.43	8.41	10.71	11.52	1.62	0.47	0.69	6.75	1.66	0.45	-0.01	190	3241.68	2.81	488	1.86	234.81	3.03	2.99	232.51	236.72	235.2	8.88	11.26	11.57	1.76	0.51	0.52	6.87	1.5	0.52	-0.01	264	3107.28	4.32	5689	2.37	238.29	5.4	4.41	221.07	246.47
1.96	144	0.98	112.87	2.31	2.13	168.78	78.85	90.97	11.45	9.01	8.27	1.88	0.69	0.72	6.54	1.65	0.58	0.36	102	2639.3	1.48	216	0.92	105.49	1.58	1.56	158.26	73.55	84.66	20.15	12.72	13.24	1.06	0.84	0.82	7.06	1.98	0.32	0.37	92	1183.7	1.52	889	0.91	116.57	1.57	1.61	166.1	86.85
1.51	869	1.17	189.67	1.56	1.71	164.41	208.08	196.5	7.45	8.08	7.53	2.57	0.54	0.78	6.66	1.57	0.84	-0.12	202	2768.26	1.51	869	1.17	189.67	1.56	1.71	164.41	208.08	196.5	7.45	8.08	7.53	2.57	0.54	0.78	6.66	1.57	0.84	-0.12	202	2768.26	1.42	1074	1.05	187.13	1.63	1.59	163.41	204.47
1.87	3645	0.75	236.75	1.55	1.97	204.59	252.82	252.83	5.72	3.22	3.29	1.78	0.24	0.86	6.32	2.05	0.62	-0.11	476	3634.8	1.96	4213	0.76	236.53	1.42	2.1	204.11	252.71	252.76	6.14	3.43	3.43	2.05	0.37	0.9	6.4	2.01	0.66	-0.11	544	3271.57	1.99	5697	0.88	235.15	1.19	2.16	202.58	251.42
1.55	2306	0.74	211.82	1.29	1.71	185.81	232.73	216.93	6.91	6.28	6.21	2.43	0.42	0.9	6.55	2	0.62	-0.11	328	3081.92	1.55	2306	0.74	211.82	1.29	1.71	185.81	232.73	216.93	6.91	6.28	6.21	2.43	0.42	0.9	6.55	2	0.62	-0.11	328	3081.92	1.3	2546	0.69	213.09	1.2	1.46	187.44	233.75
1.83	183	0.83	144.61	1.97	1.96	156.36	139.63	137.83	7.98	7.32	7.61	1.6	0.46	0.78	6.52	1.75	0.62	0.06	106	3499	2.3	1839	0.81	149.23	1.64	2.41	161.67	143.43	142.6	10.7	13.14	12.67	1.82	0.68	0.84	7.26	1.98	0.63	0.06	414	1993.59	3.24	6231	1.28	152.19	2.18	3.29	165.47	145.63
3.72	557	2.13	152.42	3.58	3.94	166.87	145.44	144.96	7.65	7.94	7.7	1.79	0.58	0.55	6.74	1.39	0.52	0.07	372	3096.14	3.67	1195	1.84	148.31	2.46	3.98	161.9	141.91	141.12	9.13	9.42	9.23	2.01	0.62	0.66	7.09	1.56	0.68	0.07	550	2507.67	3.67	1195	1.84	148.31	2.46	3.98	161.9	141.91
1.72	663	0.43	45.19	1.7	1.81	47.1	41.36	47.11	9.06	7.43	7.24	1.55	0.7	0.87	6.72	2.13	0.43	0.06	186	2044.52	2.24	935	0.82	45.42	1.64	2.31	48.75	40.86	46.64	8.93	7.35	7.13	1.32	0.7	0.85	6.91	2.15	0.26	0.09	282	2270.08	2.24	935	0.82	45.42	1.64	2.31	48.75	40.86
2.23	224	1.23	239.87	2.24	2.31	225.22	247.39	247	6.67	6.04	6.51	1.41	0.42	0.63	6.3	1.64	0.57	-0.05	138	3484.04	3.26	985	1.66	231.75	2.23	3.54	222.2	237.15	235.91	8.41	11.72	12.54	2.24	0.57	0.62	6.96	1.45	0.82	-0.03	444	2981.12	3.26	985	1.66	231.75	2.23	3.54	222.2	237.15
3.32	321	1.95	233.21	3.46	3.43	226.44	237.35	235.86	9.24	10.72	11.24	1.23	0.4	0.56	6.92	1.61	0.24	-0.02	246	3997.33	3.32	321	1.95	233.21	3.46	3.43	226.44	237.35	235.86	9.24	10.72	11.24	1.23	0.4	0.56	6.92	1.61	0.24	-0.02	246	3997.33	2.64	1114	1.5	218.79	2.71	2.89	216.26	220.67
1.93	377	1.15	52.72	1.82	2.24	58.52	46.34	53.31	13.46	11.57	10.92	2.73	0.74	0.81	7.07	1.57	0.81	0.12	174	2031.68	2.1	558	1.37	54.84	2.06	2.26	58.9	48.29	57.34	20.84	12.65	13.89	2.01	0.85	0.71	7.53	1.57	0.78	0.1	214	1189.37	2.1	558	1.37	54.84	2.06	2.26	58.9	48.29
2.29	154	1.68	128.57	2.9	2.58	169.71	99.93	116.08	14.71	9.18	9.81	2.44	0.72	0.6	6.85	1.3	0.79	0.26	128	2233.77	3.85	1135	1.85	118.18	3.27	4.11	153.31	94.74	106.5	27.85	21.85	21.74	2.01	0.84	0.55	8.4	1.35	0.8	0.24	554	1179.25	3.05	1592	1.7	126.21	2.63	3.25	163.02	101.23
1.05	77	0.47	238.99	1.18	1.14	226.18	244.38	246.42	13.9	13.4	12.56	1.86	0.59	0.88	5.99	1.72	0.63	-0.04	40	3183.48	1.05	77	0.47	238.99	1.18	1.14	226.18	244.38	246.42	13.9	13.4	12.56	1.86	0.59	0.88	5.99	1.72	0.63	-0.04	40	3183.48	1.05	77	0.47	238.99	1.18	1.14	226.18	244.38
1.42	117	0.52	236.92	1.5	1.57	225.41	240.53	244.82	18.92	19.41	16.42	1.93	0.09	0.88	6.4	1.84	0.5	-0.03	68	5490.02	1.42	117	0.52	236.92	1.5	1.57	225.41	240.53	244.82	18.92	19.41	16.42	1.93	0.09	0.88	6.4	1.84	0.5	-0.03	68	5490.02	1.12	136	0.22	222.81	1.36	1.24	210.97	225.57
1.29	200	0.4	73.77	1.34	1.56	65.2	76.44	79.66	14.55	8.88	10.6	3.1	0.69	0.92	6.4	1.58	0.84	-0.08	88	1583.05	1.5	413	1.33	79.68	2.04	1.7	73.74	80.82	84.48	24.53	19.09	20.07	2.43	0.76	0.72	7.27	1.46	0.88	-0.05	138	1969.13	1.5	783	1.44	67.98	1.9	1.98	67.47	65.45
1.58	153	0.66	170.71	1.65	1.66	88.25	179.33	244.53	7.22	11.63	8.94	1.29	0.51	0.8	6.09	1.92	0.24	-0.34	82	3529.16	1.58	153	0.66	170.71	1.65	1.66	88.25	179.33	244.53	7.22	11.63	8.94	1.29	0.51	0.8	6.09	1.92	0.24	-0.34	82	3529.16	1.77	348	0.94	184.77	2.04	1.85	111.03	198.16
1.67	1227	0.75	238.7	1.64	1.74	210.94	252.52	252.63	7.41	3.54	3.56	1.7	0.52	0.84	6.53	2.03	0.61	-0.09	244	2511.18	1.67	1227	0.75	238.7	1.64	1.74	210.94	252.52	252.63	7.41	3.54	3.56	1.7	0.52	0.84	6.53	2.03	0.61	-0.09	244	2511.18	1.67	1227	0.75	238.7	1.64	1.74	210.94	252.52
2.51	482	1.34	122.09	1.99	2.69	179.12	84.91	102.25	13.2	10.51	10.55	1.76	0.72	0.69	7.37	1.73	0.5	0.36	236	2048.63	2.67	1748	1.38	120.53	2.18	2.77	175.7	84.1	101.77	18.21	13.84	14.81	1.62	0.8	0.71	8.06	1.97	0.46	0.35	464	1377.82	3.35	2345	1.83	123.68	2.8	3.49	176.29	89.34
1.76	276	0.7	150.7	1.81	1.81	171.22	138.96	141.91	11.05	13.27	11.78	1.25	0.63	0.85	6.87	2.03	0.18	0.1	120	2674.75	2.57	1300	0.94	151.37	2.15	2.68	179.28	134.94	139.87	24.2	21	18.97	1.62	0.82	0.8	8.14	2.04	0.42	0.14	386	1299.46	2.22	1369	0.92	153.34	2.05	2.34	180.39	137.47
2.98	437	1.66	160.74	2.84	3.06	175.86	153.09	153.26	7.39	8.6	8.06	1.29	0.49	0.61	6.66	1.61	0.49	0.07	256	3238.98	3.25	1109	1.74	164.68	2.52	3.47	178.23	157.71	158.1	9.08	11.95	11.54	1.75	0.63	0.67	7.03	1.62	0.69	0.06	462	2468.2	3.85	3991	1.37	170.97	2.38	3.93	186.84	163.18
1	32	0.02	194.21	1	1.06	187.25	233.97	161.41	19.23	21.03	21.76	2	0.5	1	5.38	1.58	0.6	-0.11	24	5148.05	1	32	0.02	194.21	1	1.06	187.25	233.97	161.41	19.23	21.03	21.76	2	0.5	1	5.38	1.58	0.6	-0.11	24	5148.05	1	32	0.02	194.21	1	1.06	187.25	233.97
1	90	0.36	236.68	1.16	1.11	220.69	244.78	244.57	14.63	14.52	13.58	1.63	0.41	0.9	6.16	1.81	0.55	-0.05	42	4252.8	1	90	0.36	236.68	1.16	1.11	220.69	244.78	244.57	14.63	14.52	13.58	1.63	0.41	0.9	6.16	1.81	0.55	-0.05	42	4252.8	1	90	0.36	236.68	1.16	1.11	220.69	244.78
1.81	96	1.12	162.5	2.66	1.94	95.24	165.32	226.93	21.29	16.58	19.43	1.13	0.65	0.7	6.28	1.6	0.09	-0.27	76	2285.75	1.97	225	1.01	142.49	1.84	2.03	85.27	144.39	197.81	34.13	38.99	45.29	1.28	0.71	0.79	7.14	1.92	0.15	-0.26	122	2372.29	1.41	386	0.71	150.12	1.35	1.48	86.97	155.64
1.3	130	0.77	239.83	1.23	1.53	220.97	248.32	250.21	16.73	10.03	8.71	2.5	0.54	0.89	6.52	1.6	0.77	-0.06	70	3353.84	1.3	130	0.77	239.83	1.23	1.53	220.97	248.32	250.21	16.73	10.03	8.71	2.5	0.54	0.89	6.52	1.6	0.77	-0.06	70	3353.84	1.3	130	0.77	239.83	1.23	1.53	220.97	248.32
3.43	494	1.76	191.79	3.27	3.78	194.89	190.6	189.87	10.94	12.35	12.45	2.26	0.48	0.51	7.21	1.29	0.76	0.01	336	3144.01	2.93	606	1.65	190.79	2.59	3.27	194.47	189.33	188.58	11.84	14.51	14.79	2.29	0.59	0.62	7.32	1.41	0.78	0.01	322	2603.82	3.6	927	1.67	196.52	3.01	3.66	198.84	195.85
1.74	365	0.82	140.87	1.62	1.96	200.64	101.52	120.47	10.3	7.19	8	2.31	0.66	0.84	6.66	1.87	0.63	0.33	150	1865.03	1.44	998	1.57	140.47	1.94	1.5	197.46	102.91	121.02	15.99	12.14	12.96	1.68	0.74	0.71	7.36	1.66	0.71	0.31	190	1538.51	1.44	998	1.57	140.47	1.94	1.5	197.46	102.91
1.32	1614	0.56	235.54	1.45	1.34	201.8	252.4	252.42	6.88	4.05	3.99	1.16	0.29	0.83	6.51	2.25	0.28	-0.11	216	3346.02	1.29	1626	0.55	235.36	1.44	1.31	201.65	252.19	252.24	7.13	4.83	4.6	1.16	0.32	0.84	6.52	2.25	0.27	-0.11	212	3181.99	1.29	1626	0.55	235.36	1.44	1.31	201.65	252.19
2.26	847	1.4	235.86	2.11	2.68	209.47	248.84	249.28	6.17	5.08	5.07	3.13	0.31	0.68	6.41	1.27	0.92	-0.09	312	3671.66	2.26	847	1.4	235.86	2.11	2.68	209.47	248.84	249.28	6.17	5.08	5.07	3.13	0.31	0.68	6.41	1.27	0.92	-0.09	312	3671.66	2.13	5755	1.13	229.88	1.97	2.44	204.15	242.17
3.33	425	2.08	235.8	3.95	3.4	221.89	242.86	242.65	6.72	8.05	8.36	1.1	0.42	0.44	6.56	1.4	0.44	-0.05	280	3716.49	2.41	1413	1.45	230.71	2.34	2.43	218.89	236.85	236.4	8.8	11.98	12.75	1.02	0.62	0.69	7.02	1.91	0.45	-0.04	366	2444.23	2.41	1413	1.45	230.71	2.34	2.43	218.89	236.85
3.46	310	2.09	199.07	4.18	3.63	190.24	204.37	202.61	10.85	10.71	11.52	1.06	0.55	0.43	7.06	1.34	0.02	-0.04	256	3074.54	3.51	898	1.61	193.29	2.73	3.57	186.82	197.54	195.53	13.49	15.54	16.44	1.06	0.7	0.68	7.59	1.79	0.35	-0.03	428	2097.86	3.3	2510	1.36	203.11	1.99	3.59	195.83	207.51
3.02	525	1.44	235.24	2.47	3.1	207.73	249.76	248.23	5.57	4.49	5.93	1.06	0.32	0.54	6.2	1.7	0.22	-0.09	284	3659.72	3.21	5710	2.59	231.66	4.8	3.78	206.02	244.31	244.67	8.86	8.95	9.54	3.17	0.58	0.44	6.96	0.92	0.95	-0.09	1142	2333.45	3.17	7172	2.6	230.35	4.7	3.8	205.07	242.68
1.38	1482	0.54	145.95	1.42	1.42	122.53	156.16	159.16	7.8	7	7.13	1.38	0.54	0.91	6.65	2.19	0.44	-0.12	218	2596.2	1.51	1514	0.62	145.98	1.61	1.53	122.62	156.17	159.14	8.87	8.29	8.45	1.2	0.54	0.87	6.7	2.2	0.41	-0.12	238	2345.76	1.51	1514	0.62	145.98	1.61	1.53	122.62	156.17
1.38	98	0.55	108.13	1.59	1.46	62.57	100.19	161.62	20.32	14.09	17.46	1.08	0.71	0.87	6.28	1.91	0.23	-0.23	58	1906.39	1.52	244	0.61	96.81	1.56	1.6	74.37	90.35	125.7	34.99	33.58	43.62	1.05	0.74	0.87	7.29	2.06	0.14	-0.1	100	2038.66	1.52	244	0.61	96.81	1.56	1.6	74.37	90.35
1.79	48	1.14	147.9	2.08	1.8	88.31	151.29	204.08	23.42	19.59	19.31	1	0.75	0.67	5.85	1.53	0.37	-0.26	50	1912.78	1.27	188	0.61	170.51	1.67	1.39	100.73	181.42	229.36	21.62	25.7	21.14	1.93	0.81	0.89	6.99	1.84	0.61	-0.29	76	1534.37	1.27	188	0.61	170.51	1.67	1.39	100.73	181.42
1.69	142	1.08	161.7	1.94	1.85	91.63	169.99	223.48	12.5	14.52	14.85	2.27	0.73	0.72	6.48	1.69	0.55	-0.3	88	2173.98	1.4	390	0.6	151.86	1.57	1.52	88.14	158.32	209.12	25.47	24.36	29.01	1.89	0.76	0.86	7.4	1.9	0.62	-0.28	120	1858.15	1.4	390	0.6	151.86	1.57	1.52	88.14	158.32
1.63	847	1.43	41.64	1.91	3.52	39.34	38.98	46.59	7.74	7.51	7.92	16.23	0.61	0.74	6.62	0.62	1	0	410	2671.24	1.63	847	1.43	41.64	1.91	3.52	39.34	38.98	46.59	7.74	7.51	7.92	16.23	0.61	0.74	6.62	0.62	1	0	410	2671.24	1.43	1244	0.94	44.76	1.58	2.86	48.91	38.27
1.34	2575	0.85	244.74	1.51	1.35	229.44	252.61	252.18	8.09	3.86	4.22	1.12	0.54	0.83	6.76	2.22	0.3	-0.05	274	2633.05	1.29	2671	0.83	244.85	1.46	1.3	229.89	252.5	252.16	8.46	4.05	4.28	1.12	0.57	0.83	6.84	2.22	0.34	-0.05	268	2574.93	1.29	2671	0.83	244.85	1.46	1.3	229.89	252.5
2.58	424	1.39	140.16	1.82	3.25	174.35	118.41	127.73	8	8.04	8.24	3.93	0.59	0.71	6.62	1.34	0.89	0.19	268	2553.82	2.08	1731	1.47	141.17	1.78	3.58	175.53	118.99	129	9.61	10.2	10.05	9.5	0.72	0.72	7.07	0.9	0.99	0.19	596	1804.16	1.57	3529	1.35	147.39	1.55	2.6	176.28	128.73
1.86	74	1.26	72.45	2.61	2.38	58.78	73.96	84.59	12.19	16.15	16.32	3.47	0.56	0.62	6.08	1.07	0.94	-0.11	82	3562.18	2.34	670	1.7	59.12	2.84	2.9	60.63	53.22	63.51	21.32	13.3	13.66	3.65	0.83	0.59	7.59	1.1	0.92	0.07	300	1317.45	2.52	957	1.86	64.97	3.05	2.81	61.51	61.16
1.23	972	0.69	89.37	1.3	1.38	76.3	99.45	92.36	8.02	7.92	7.63	2.39	0.61	0.89	6.75	1.82	0.77	-0.13	172	2517.68	1.23	972	0.69	89.37	1.3	1.38	76.3	99.45	92.36	8.02	7.92	7.63	2.39	0.61	0.89	6.75	1.82	0.77	-0.13	172	2517.68	1.23	972	0.69	89.37	1.3	1.38	76.3	99.45
1.53	73	1.39	155.24	2.1	1.7	83.14	159.49	223.08	10.63	17.34	21.07	1.89	0.52	0.64	5.92	1.58	0.65	-0.31	58	3676.18	1.2	182	0.7	168.83	1.45	1.33	93.32	177.68	235.48	15.69	20.85	18.04	2.18	0.66	0.78	6.65	1.87	0.54	-0.31	72	2498.88	2.03	245	1.51	165.6	2.67	2.27	103.69	175.3
1.3	199	0.6	171.81	1.37	1.38	89.27	176.39	249.77	9.18	12.17	5.98	1.62	0.66	0.87	6.49	1.93	0.5	-0.33	78	2350.22	1.42	443	0.45	175.65	1.22	1.52	103.32	184.02	239.61	24.47	23.33	22.52	1.67	0.78	0.92	7.43	2.03	0.52	-0.28	128	1783.17	1.09	468	0.39	170.61	1.15	1.13	99.76	178.9
1.64	211	0.61	208.48	1.65	1.86	182.86	220.32	222.26	5.84	7.03	7.83	2.09	0.45	0.86	6.08	1.79	0.66	-0.09	108	3408.01	2.99	1154	1.53	213.68	2.33	3.03	185.3	226.28	229.46	7.48	9.89	10.79	1.39	0.58	0.6	6.69	1.74	0.6	-0.1	412	2674.19	2.99	1154	1.53	213.68	2.33	3.03	185.3	226.28
2.11	1950	0.98	218.14	1.78	2.32	192.68	230.28	231.47	7.72	6.92	7.34	2.24	0.59	0.84	6.64	1.78	0.76	-0.09	410	2242.59	2.12	3117	0.83	216.97	1.54	2.32	191.5	229.05	230.36	8.78	8.59	8.92	2.31	0.65	0.88	6.88	1.88	0.75	-0.09	518	2057.65	1.98	3149	0.77	216.52	1.52	2.17	191.07	228.61
2.96	453	1.98	202.38	3.23	3.34	162.36	219.49	225.29	4.33	4.71	4.75	2.54	0.43	0.66	5.85	1.33	0.85	-0.15	284	4176.31	2.23	975	1.05	201.12	1.77	2.64	161.64	217.72	223.99	7.95	7.65	7.43	3	0.73	0.73	6.25	1.55	0.84	-0.15	330	1551.73	4.34	3241	3.66	206.99	6.5	5.18	167.31	223.83
1.65	160	0.74	51.42	1.46	1.7	56.36	45.96	51.92	7.43	5.84	5.85	1.38	0.63	0.84	6.23	1.88	0.32	0.1	86	2955.74	1.38	425	0.69	57.51	1.47	1.41	59.28	53.56	59.7	11.61	13.11	13.2	1.08	0.7	0.84	6.83	2.11	0.38	0.05	116	1878.26	1.53	626	0.59	63.32	1.48	1.56	71.41	56.38
1.4	2585	0.62	234.95	1.35	1.58	199.84	252.17	252.83	6.54	3.59	3.19	2.69	0.44	0.89	6.48	1.93	0.72	-0.12	322	2930.98	2.03	7787	1.45	234.72	2.54	2.27	199.87	251.7	252.58	6.5	4.07	3.68	2.61	0.42	0.6	6.53	1.3	0.92	-0.11	802	3071.74	1.96	7851	1.44	234.59	2.52	2.21	199.83	251.51
1.91	620	0.93	223.16	1.94	2.23	246.35	208.7	214.42	6.35	11.51	10.19	2.73	0.43	0.76	6.1	1.52	0.85	0.08	222	3098.48	1.82	698	0.92	221.24	1.77	2.1	245.63	205.8	212.31	7.23	14.24	12.02	2.78	0.51	0.77	6.23	1.53	0.86	0.09	222	2748.81	3.01	2270	1.88	217.36	2.41	3.38	244.89	199.45
2.68	332	1.35	82.16	2.6	3.02	70	85.53	90.95	5.8	5.64	5.66	2.39	0.49	0.61	6.24	1.38	0.85	-0.1	220	3499.89	3.31	1630	1.5	74.83	1.77	3.65	62.15	78.31	84.04	8.95	9.19	9.46	2.22	0.52	0.74	7.02	1.67	0.75	-0.12	590	3390.01	3.31	1630	1.5	74.83	1.77	3.65	62.15	78.31
2.06	209	1.03	213.27	1.76	2.21	238.86	198.79	202.16	6.1	6.73	6.61	1.44	0.38	0.78	6.21	1.83	0.47	0.09	128	3907.04	2.96	940	1.37	205.38	2.06	3.23	226.04	194.87	195.23	11.37	8.05	8.17	2.19	0.82	0.69	7.15	1.56	0.75	0.07	396	1239.03	2.34	4911	0.84	201.93	1.44	2.44	222.87	190.71
2.15	123	1.43	183.84	2.25	2.52	204.98	170.5	176.04	9.48	8.29	7.6	2.87	0.65	0.59	6.45	1.23	0.87	0.09	112	2803.06	3.36	1183	2	196.09	2.94	3.42	220.02	183.76	184.48	10.87	9.69	8.33	1.07	0.77	0.45	7.09	1.54	0.51	0.09	470	1476.7	3.03	3928	2.13	192.71	3.99	3.96	220.37	176.99
2.39	404	1.17	211.24	2.09	2.74	230.23	203.35	200.14	6.38	7	6.72	2.59	0.48	0.77	6.31	1.5	0.82	0.06	220	2966.85	2.69	2838	1.8	207.33	2.21	2.75	223.87	200.69	197.44	7.25	9.09	8.14	1.44	0.63	0.78	6.68	1.83	0.6	0.05	586	2271.55	2.58	3365	1.64	206	2.2	2.62	224.69	197.78
3.2	461	1.19	222.09	2.41	3.42	197.48	233.49	235.28	4.9	4.93	4.95	1.73	0.16	0.63	6.04	1.58	0.69	-0.08	294	4596.54	3.29	924	1.44	220.12	2.45	3.9	196.04	231.42	232.89	6.05	6.11	6.33	3.11	0.48	0.65	6.42	1.32	0.9	-0.08	474	3242.42	1.78	9395	0.74	228.5	1.5	2.13	205.5	239.22
2.44	397	1.27	237.52	2.58	2.51	220.59	248.17	243.78	5.57	5.03	6.3	1.06	0.63	0.68	6.07	1.83	0.21	-0.06	200	2466.27	2.69	1855	1.57	237.91	2.6	3.06	217.21	249.24	247.28	7.98	5.77	6.85	2.77	0.77	0.66	6.65	1.53	0.78	-0.07	528	1581.24	2.69	1855	1.57	237.91	2.6	3.06	217.21	249.24
1.69	300	1.19	239.85	1.91	1.7	230.83	246.48	242.23	5.82	7.45	7.83	1.18	0.61	0.79	6.02	1.9	0.46	-0.03	118	2652.41	2.12	836	1.38	235.31	1.88	2.2	227.99	241	236.93	7.33	9.64	10.13	1.53	0.66	0.77	6.52	1.92	0.45	-0.03	254	2322.19	2.12	836	1.38	235.31	1.88	2.2	227.99	241
2.06	298	1.31	162.26	2.43	2.14	211.16	129.67	145.96	11.43	9.48	9.89	1.16	0.73	0.67	6.92	1.77	0.58	0.24	148	2089.08	2.58	409	1.57	158.04	3.01	2.74	204.83	127.94	141.36	17.94	13.2	13.88	1.57	0.8	0.53	7.31	1.59	0.58	0.23	222	1399.82	1.99	1263	1.22	171.23	1.97	2.04	218.78	139.19
2.32	89	2.23	138.7	3.64	2.7	76.64	137.45	202	17.02	14.66	19.26	2.25	0.64	0.22	6.27	0.91	0.79	-0.28	102	2862.66	2.39	223	1.84	152.09	2.15	2.65	90.85	157.31	208.13	30.3	34.39	35.02	2.13	0.65	0.56	7.14	1.37	0.56	-0.27	158	3210.8	2.39	223	1.84	152.09	2.15	2.65	90.85	157.31
1.5	21	1.08	209.79	1.67	1.64	210.38	212.1	206.9	21.82	18.13	21.15	1.4	0.64	0.73	5.22	1.37	0.53	0	30	3897.95	2.24	198	1.39	222.35	1.45	2.31	204.27	232.78	229.98	27.48	28.75	29.14	1.13	0.57	0.67	7.03	1.69	0.14	-0.07	130	3680.14	1.93	371	1.51	191.08	2.13	2.1	172.33	201.58
2.12	857	0.73	40.09	1.59	2.13	47.92	32.21	40.12	7.22	5.41	5.63	1.18	0.64	0.9	6.5	2.18	0.21	0.2	250	2223.79	2.37	1704	1.16	42.7	1.94	2.47	52.3	33.34	42.47	9.1	5.79	6.41	1.69	0.76	0.8	6.89	2.04	0.48	0.22	408	1612.59	2.73	2199	1.06	42.77	1.88	2.91	49.01	35.36
1.76	423	1.09	152.96	1.63	2.09	210.94	114.01	133.93	16.04	15.67	12.61	3.07	0.69	0.77	7.34	1.56	0.84	0.3	172	2120.36	1.55	562	0.9	152.63	1.51	1.79	204.27	117.99	135.63	27.6	22.56	19.68	2.94	0.77	0.8	7.68	1.79	0.76	0.27	170	1221.89	1.55	562	0.9	152.63	1.51	1.79	204.27	117.99
2.06	793	0.82	148.16	1.77	2.52	193.87	117.38	133.24	8.61	7.32	7.71	3.5	0.69	0.83	6.82	1.54	0.88	0.25	284	2071.6	2.69	1573	1.81	145.47	2.81	2.91	190.08	115.49	130.83	9.92	10.12	9.48	2.09	0.74	0.67	7.11	1.41	0.86	0.24	462	1813.4	2.69	1573	1.81	145.47	2.81	2.91	190.08	115.49
2.59	245	1.63	76.26	2.74	2.81	63.5	81.39	83.88	7.43	9.14	8.53	1.96	0.5	0.6	6.45	1.45	0.73	-0.12	176	3818.16	2.58	1225	1.47	71.95	2.17	3.39	59.67	76.5	79.68	8.9	9.28	8.83	4.56	0.64	0.7	6.9	1.15	0.94	-0.12	474	2421.91	2.6	1607	2.05	75.82	2.89	3.04	62.93	80.6
2.12	590	0.8	145.91	2.03	2.22	218.53	99.96	119.25	9.39	7.45	7.35	1.67	0.74	0.81	6.82	1.98	0.46	0.37	216	1851.93	1.94	1025	1.32	144.33	2.15	1.97	213.59	100.55	118.86	13.69	10.44	10.55	1.09	0.83	0.76	7.34	1.93	0.52	0.36	252	1220.61	2.29	2155	2.3	142.59	2.57	2.32	204.56	103.34
1.43	94	0.94	226.07	1.34	1.7	200.68	240.35	237.17	18.5	18.52	19.07	2.57	0.39	0.83	6.28	1.48	0.79	-0.09	66	5131.82	1.43	94	0.94	226.07	1.34	1.7	200.68	240.35	237.17	18.5	18.52	19.07	2.57	0.39	0.83	6.28	1.48	0.79	-0.09	66	5131.82	1.43	94	0.94	226.07	1.34	1.7	200.68	240.35
1.42	315	1.08	155.15	1.77	1.52	229.78	105.34	130.35	14.12	9.31	10.49	1.72	0.81	0.8	6.98	1.83	0.61	0.37	108	1375.44	3.01	1104	1.88	153.72	3.27	3.18	219.33	109.68	132.15	18.81	14.41	13.07	1.8	0.82	0.47	7.75	1.31	0.77	0.33	422	1257.07	4.31	2513	2.32	153.96	4.49	4.52	216.21	111.84
2.08	315	0.95	92.9	1.93	2.34	79.72	97.55	101.43	7.48	7.56	7.72	2.38	0.57	0.79	6.56	1.63	0.79	-0.1	166	2862	2.55	855	1.34	93.08	2.27	2.87	80.19	97.62	101.43	11.83	12.71	12.49	2.67	0.71	0.71	7.15	1.44	0.88	-0.1	336	1779.41	2.55	855	1.34	93.08	2.27	2.87	80.19	97.62
2.71	532	1.41	139.19	2.39	3.06	161.88	126.94	128.76	8.71	7.13	7.21	2.35	0.64	0.71	6.62	1.46	0.84	0.12	282	1985.1	3.44	1032	1.4	136.07	2.63	3.64	158.68	123.65	125.88	9.22	8.07	7.89	1.78	0.72	0.71	6.95	1.8	0.54	0.12	468	1854.6	3.21	1435	1.13	132.66	2.37	3.3	158.36	117.89
2.42	281	1.1	153.48	2.37	2.59	134.92	160.07	165.44	6.51	6.71	6.24	1.84	0.42	0.72	6.4	1.64	0.67	-0.09	174	3772.69	1.77	1185	0.86	166.09	1.64	1.87	147.87	172.63	177.77	15.49	16.91	16.63	1.79	0.79	0.73	7.52	1.88	0.6	-0.08	258	1416.6	1.77	1185	0.86	166.09	1.64	1.87	147.87	172.63
1.13	48	0.68	240.82	1.46	1.23	219.46	251.73	251.27	10.78	4.3	5.22	1.43	0.61	0.79	5.88	1.63	0.64	-0.07	34	2553.71	1.35	583	0.65	230.21	1.44	2.38	216.35	236.59	237.7	12.42	22.52	21.14	10.1	0.66	0.86	7.29	0.9	0.99	-0.04	230	2469.77	1.35	583	0.65	230.21	1.44	2.38	216.35	236.59
1.71	87	0.59	161.74	1.77	1.93	210.79	128.94	145.47	5.71	5.58	5.47	2.18	0.35	0.82	5.79	1.65	0.67	0.24	72	4086.7	2.59	655	1.54	167.15	2.14	2.83	216.11	135.7	149.66	12.44	9.98	10.46	2.29	0.75	0.74	7.11	1.63	0.75	0.23	290	1666.95	4.22	1498	2.14	165.6	4.06	4.25	217.58	131.89
2.28	976	1.14	86.13	2.27	2.48	73.57	91.58	93.24	7.25	7.3	7.56	2.02	0.44	0.71	6.68	1.75	0.66	-0.11	310	3438.97	3.14	1798	1.51	85.41	2.32	3.25	72.8	90.7	92.73	10.35	11.05	11.55	1.58	0.6	0.69	7.16	1.75	0.57	-0.11	552	2711.04	3.14	1934	1.61	84.29	2.3	3.25	71.74	89.6
1.85	240	1.45	139.67	2.39	2.03	167.44	123.96	127.62	6.68	5.4	6.69	1.85	0.55	0.7	6.23	1.64	0.6	0.15	126	2666.52	1.44	2021	0.61	140.29	1.2	1.52	172.2	121.26	127.41	12.13	10.92	10.55	1.73	0.78	0.95	7.35	2.16	0.47	0.17	274	1457.92	2	2676	0.89	143.96	1.32	2.17	174.64	125.78
2.08	569	1.22	167.01	2.36	2.22	240.52	114.77	145.73	7.74	7.16	8.1	1.74	0.66	0.8	6.6	1.85	0.57	0.35	212	2250.96	2.07	3034	0.54	166.63	1.79	2.18	237.64	115.52	146.74	10.88	8.74	9.74	1.85	0.83	0.86	6.99	2.16	0.52	0.35	480	1154.36	2.07	3034	0.54	166.63	1.79	2.18	237.64	115.52
1.09	116	0.22	209.75	1.34	1.16	126.4	251.4	251.46	21.52	5.7	4.84	1.08	0.85	0.92	6.63	2.01	0.08	-0.33	50	1225.78	1.54	154	0.99	214.8	1.74	1.61	146.86	248.88	248.66	41.39	9.47	10.27	1.44	0.89	0.82	7.01	1.82	0.43	-0.26	80	710.43	1.55	222	0.85	201.02	2.08	1.61	131.01	228.78
1.92	928	0.98	240.1	2.26	1.99	213.97	253.08	253.26	6.31	3.3	3.05	1.46	0.59	0.74	6.25	1.9	0.52	-0.08	242	2620.8	2.52	1370	1.58	239.58	2.22	2.73	213.49	252.6	252.66	6.99	4.14	4.21	2.2	0.58	0.63	6.43	1.48	0.79	-0.08	404	2644.75	3.99	3281	2.63	239.98	5.03	4.25	215.12	252.47
1.57	81	0.98	153.14	1.74	1.83	205.58	118.19	135.65	21.86	16.8	16.83	2.23	0.81	0.83	6.33	1.55	0.72	0.27	66	1451.51	2.54	253	1.77	143.05	2.63	2.8	198.8	107.36	122.98	28.5	18.85	19.27	2.06	0.84	0.58	7.39	1.37	0.71	0.3	178	1272.94	2.95	1516	2.08	152.05	2.79	3.03	193.19	125.77
2.57	193	2.08	146.7	3.08	2.77	160.34	140.02	139.75	6.3	9.68	6.94	2.06	0.56	0.53	6.14	1.2	0.76	0.07	154	2989.86	1.84	2268	1.01	141.82	1.42	2.65	156.24	133.75	135.48	10.89	10.36	9.82	5.94	0.84	0.89	7.07	1.29	0.95	0.08	504	1144.38	1.84	2268	1.01	141.82	1.42	2.65	156.24	133.75
2.47	794	2.05	243.57	2.9	2.63	226.45	252.13	252.13	8.11	4.39	4.57	1.78	0.63	0.51	6.74	1.36	0.76	-0.05	296	2590.33	3.34	1566	1.63	242.37	2.34	3.46	225.28	250.23	251.6	11.69	8	6.35	1.66	0.65	0.51	7.19	1.57	0.41	-0.05	548	2353.01	3.34	1566	1.63	242.37	2.34	3.46	225.28	250.23
2.95	1459	2.89	204.76	4.7	3.21	178.85	217.25	218.18	7.25	7.15	7.43	2.19	0.55	0.47	6.7	1.06	0.89	-0.1	490	2916.01	3.01	2382	2.52	205.7	4.31	3.24	180.26	217.99	218.86	8.99	9.5	9.5	2.02	0.67	0.44	6.97	1.17	0.77	-0.09	632	2161.76	3.36	2579	2.58	207.52	5.05	3.57	181.99	219.92
1.44	61	1.07	205.87	1.38	1.66	187	212.41	218.2	36.4	37.45	35.85	2.33	0.51	0.79	6.11	1.43	0.77	-0.06	52	4754.03	1.44	61	1.07	205.87	1.38	1.66	187	212.41	218.2	36.4	37.45	35.85	2.33	0.51	0.79	6.11	1.43	0.77	-0.06	52	4754.03	1.44	61	1.07	205.87	1.38	1.66	187	212.41
1	10	0.15	236.7	1.2	1.11	211.6	246.7	251.8	14.47	8.47	6.08	1.33	0.23	0.86	4.34	1.32	0.42	-0.08	14	7992.61	2.56	236	2.23	129.07	4.32	3.42	115.89	131.43	139.89	52.4	50.8	49.74	4.53	0.75	0.43	7.49	0.77	0.94	-0.06	210	1884.27	2.56	236	2.23	129.07	4.32	3.42	115.89	131.43
2.21	428	1.14	153.18	1.94	2.3	220	108.9	130.63	9.36	8.3	8.49	1.42	0.69	0.77	6.68	1.87	0.46	0.34	190	2110.9	3.9	2089	1.87	156.33	3.2	4.52	215.66	117.02	136.31	19.25	17.43	15.75	2.94	0.8	0.58	8.06	1.18	0.89	0.3	826	1446.08	3.9	2089	1.87	156.33	3.2	4.52	215.66	117.02
2.22	299	0.97	47.46	1.99	2.31	43.7	45.6	53.09	6.23	6.34	6.13	1.53	0.47	0.75	6.28	1.83	0.45	-0.02	160	3426.41	2.39	779	1.2	52.86	2.35	2.53	50.55	49.73	58.28	11.48	9.3	9.94	1.79	0.7	0.74	7	1.8	0.57	0.01	282	1995.14	2.19	876	0.99	57.08	2.08	2.33	54.06	54.44
1.71	218	0.87	124.61	2.11	1.79	65.12	119.18	189.53	9.92	10.75	11.21	1.47	0.52	0.82	6.31	1.91	0.33	-0.29	106	2001.58	1.88	361	1.03	127.76	1.91	2.08	67.39	124.82	191.07	11.5	14.92	17.91	2.3	0.58	0.77	6.82	1.73	0.68	-0.3	158	2330.16	1.42	577	0.55	139.41	1.35	1.56	77.77	138.02
2.75	233	2.01	85.33	3.81	2.88	121.1	62.92	71.98	19.08	14.78	12.52	1.43	0.76	0.58	7.26	1.38	0.47	0.32	176	2047.64	2.75	233	2.01	85.33	3.81	2.88	121.1	62.92	71.98	19.08	14.78	12.52	1.43	0.76	0.58	7.26	1.38	0.47	0.32	176	2047.64	2.45	1352	1.18	107.98	2.89	2.46	142.09	86.8
1.61	230	0.9	74.29	1.73	1.65	64.56	74.67	83.64	8.03	8.96	8.97	1.11	0.63	0.83	6.12	1.97	0.33	-0.07	100	2144.92	1.8	400	1.11	81.92	1.86	1.85	80.12	78.32	87.32	25.88	14.82	14.07	1.06	0.92	0.77	7.06	2.02	0.09	0.01	148	638.56	1.8	400	1.11	81.92	1.86	1.85	80.12	78.32
1.86	268	1.28	150.01	2.45	1.99	213.6	105.78	130.66	8.98	9.28	9.94	1.66	0.67	0.71	6.74	1.6	0.68	0.34	130	2485.15	2.14	1112	1.54	149.23	2.16	2.28	211.6	106.16	129.92	13.35	10.9	11.81	1.76	0.82	0.66	7.35	1.69	0.69	0.33	304	1233.94	4.84	3097	2.54	144.54	4.88	4.91	204.06	105.17
1.15	540	0.51	192.38	1.25	1.18	104.15	219.67	253.32	6.41	8.53	2.72	1.08	0.59	0.89	6.13	2.21	0.15	-0.36	110	2457.82	1.17	692	0.41	193.73	1.22	1.2	107.77	221.11	252.31	10.79	8.88	4.74	1	0.79	0.92	6.55	2.23	0.11	-0.34	126	1430.9	1.31	1333	1.26	198.69	1.68	1.33	109.77	233.61
2.18	915	1.24	221.83	2.34	2.23	197.96	232.95	234.59	6.53	6.85	6.93	1.21	0.47	0.73	6.47	1.98	0.21	-0.08	270	3044.94	2.13	1183	1.05	220.03	2.17	2.2	197.05	230.66	232.39	8.56	9.47	9.52	1.45	0.57	0.76	6.72	2.02	0.41	-0.08	302	2318.79	2.69	1299	1.77	218.84	2.64	2.8	197.64	228.69
2.03	679	1.03	138.63	1.84	2.46	158.69	128.27	128.95	7.88	7.62	7.8	3.5	0.61	0.83	6.7	1.53	0.87	0.11	256	2672.04	1.67	1153	1.31	139.59	1.75	2.05	159.86	128.84	130.08	12.8	9.94	10.15	3.5	0.75	0.8	7.23	1.41	0.91	0.11	278	1534.85	1.59	1524	0.87	143.24	1.59	2.06	161.39	133.76
2.24	551	1.31	202.32	3.07	3.58	194.96	204.84	207.17	10.11	12.78	12.43	7.82	0.68	0.55	7.07	0.72	0.99	-0.02	336	2329.13	1.93	1807	1.64	204.39	2.8	4.85	199.48	205.58	208.1	14.6	17.29	16.3	23.13	0.78	0.51	7.75	0.4	1	-0.02	824	1556.69	1.93	1807	1.64	204.39	2.8	4.85	199.48	205.58
1.95	1294	1.04	68.85	1.89	1.97	54.82	73.45	78.3	7.18	7.27	7.37	1.04	0.38	0.78	6.59	2.12	0.13	-0.15	284	3369.62	1.95	1356	0.92	68.53	1.83	1.96	54.52	73.09	77.99	7.94	8.11	8.27	1.17	0.44	0.8	6.69	2.12	0.06	-0.15	288	3013.46	3.01	3683	1.71	67.98	2.41	3.53	54.5	72.2
2.37	642	1.46	63.67	2	2.53	51.76	67.2	72.05	7.77	7.15	7.17	1.8	0.51	0.78	6.55	1.78	0.58	-0.13	256	2705.22	3.29	2250	1.56	58.68	2.04	4.06	47.66	62.18	66.2	10.03	10.29	10.47	3.74	0.49	0.62	7.07	1.22	0.92	-0.13	770	2864.41	3.71	2753	1.69	56.69	2.41	4.17	46.88	59.42
1.82	142	1.22	213.4	2.91	2.14	193.14	222.59	224.46	6.86	5.16	4.64	2.59	0.67	0.68	6.08	1.39	0.77	-0.07	102	2467.98	2.45	201	2.13	212.99	3.31	2.68	197.47	219.46	222.03	13.25	8.16	6.93	2.06	0.81	0.6	6.58	1.48	0.61	-0.05	152	1309.57	2.88	4667	1.25	225.22	1.99	3.2	203.49	235.25
2.22	116	1.29	100.77	2.72	2.37	87.45	105.32	109.53	7.18	7.24	7.69	1.4	0.63	0.67	6.12	1.6	0.49	-0.09	102	3160.26	3.45	1254	1.69	89.63	2.63	3.66	76.44	93.88	98.56	14.41	14.81	14.53	1.77	0.67	0.67	7.49	1.64	0.71	-0.1	518	2089.26	3.06	1418	1.54	93.11	2.54	3.13	79.94	97.45
2.42	688	1.24	153.9	2.08	2.76	163.86	150.02	147.83	6.98	7.08	6.67	2.6	0.72	0.76	6.48	1.53	0.82	0.04	290	1980.61	2.13	2133	0.84	154.49	1.76	2.55	168.88	147.94	146.66	12.11	10.38	9.72	3.43	0.83	0.84	7.24	1.59	0.88	0.07	472	1075	3.56	3436	1.99	154.6	2.91	4.4	169.87	147.27
1.83	356	0.87	37.67	2.08	2.04	30.68	37.66	44.68	6.78	6.95	7.1	2.05	0.51	0.8	6.45	1.9	0.54	-0.1	154	3448.69	2.67	976	1.79	43.67	2.39	2.99	40.81	41.72	48.47	13.99	11.98	11.83	2.39	0.76	0.67	7.31	1.44	0.84	-0.01	374	1696.13	2.67	976	1.79	43.67	2.39	2.99	40.81	41.72
1.38	99	0.69	158.47	1.62	1.46	84.66	166.6	224.17	11.62	12.19	7.53	1.6	0.74	0.82	6.2	1.78	0.59	-0.33	58	2185.18	1.36	237	0.64	146.19	1.57	1.46	78.51	148.46	211.59	14.95	22.05	18.48	1.79	0.74	0.86	6.79	1.9	0.6	-0.31	90	1857.84	1.36	237	0.64	146.19	1.57	1.46	78.51	148.46
1.86	96	1.59	141.05	1.75	1.99	77.2	142.99	202.97	9.58	10.46	11.65	1.17	0.57	0.75	6.25	1.69	0.16	-0.3	78	3625.68	1.97	260	1.58	121.73	2.43	2.26	65.4	119.25	180.54	15.5	22.65	23.94	2.55	0.72	0.58	7.08	1.32	0.8	-0.29	146	2351.93	1.69	357	1.31	135.21	2.07	1.88	75.78	136.61
1.85	84	0.81	136.02	1.69	2.02	70.61	135.31	202.14	10.12	7.73	7.33	1.83	0.76	0.76	5.86	1.62	0.64	-0.31	74	1752.11	1.35	224	0.53	125.59	1.37	1.4	65.49	121.11	190.17	11	14.59	13.87	1.06	0.74	0.87	6.44	2.06	0.29	-0.3	84	1734.57	1.05	416	0.16	126.67	1.14	1.1	70.79	125.55
1.58	136	1.06	226.82	1.26	1.76	205.08	241.11	234.26	19.25	17.42	19.24	2.11	0.62	0.85	6.67	1.65	0.69	-0.08	82	3378.75	4.82	452	3.34	215.37	6.1	5.79	207.43	220.67	218	18.31	23.15	21.95	3.28	0.31	0.16	7.54	0.68	0.83	-0.03	492	5178.25	4.02	636	2.71	199.13	4.83	4.7	193.69	203.06
2.61	258	1.72	134.78	2.52	2.68	130.88	136.84	136.62	7.36	7.86	7.78	1.04	0.69	0.54	6.51	1.61	0.43	-0.02	172	2610.42	2.94	442	1.95	137.39	3.47	3.35	132.89	140.37	138.92	12.75	13.19	11.65	2.63	0.75	0.4	6.98	1.19	0.74	-0.03	282	1364.6	2.01	2794	1.53	125.5	1.91	2.07	122.76	127.49
2.07	251	0.78	197.25	2.02	2.68	174.88	207.75	209.11	6.08	5.55	5.58	4.18	0.46	0.76	6.27	1.29	0.92	-0.09	170	3739.3	2.51	2143	1.2	192.87	2.23	3.64	171.7	202.27	204.66	10.82	9.53	9.66	6.11	0.67	0.71	7.09	1.01	0.97	-0.08	674	1780.8	1.98	4625	1.16	192.15	1.83	3	175.74	198.99
2.22	828	1.26	61.67	2.16	2.31	48.91	66.08	70	6.42	6.62	7.12	1.56	0.25	0.82	6.44	2.02	0.37	-0.15	266	3798.05	2.69	1899	1.17	65.16	1.67	2.74	52.22	69.85	73.41	10.21	12.71	12.75	1.17	0.57	0.8	6.99	2.1	0.27	-0.14	478	2678.11	3.66	3020	1.17	65.89	1.78	3.69	52.85	70.51
1.9	520	1.06	221.09	2.41	2.08	194.82	233.79	234.67	7.07	7.37	8.04	2.13	0.4	0.81	6.56	1.8	0.65	-0.09	190	3310.84	2.36	919	1.81	219.76	2.63	3	193.24	232.11	233.92	6.8	7.01	7.49	3.96	0.44	0.76	6.59	1.21	0.94	-0.09	364	3336.83	2.47	2862	1.41	223.11	2.02	4.16	197.85	234.98
2.12	596	1.5	69.41	2.12	2.17	55.59	74.09	78.55	8.46	8.28	8.59	1.01	0.41	0.74	6.8	1.88	0.18	-0.14	212	3689.64	2.55	1341	1.38	68.05	1.97	2.61	54.07	72.67	77.4	8.71	8.72	8.64	1.15	0.38	0.64	6.98	1.86	0.3	-0.15	382	3913.94	2.68	1406	1.56	69.03	2.2	2.75	55.42	73.38
2.03	3659	1.15	244	1.47	2.07	226.38	252.79	252.81	6.7	3.41	3.22	1.31	0.52	0.9	6.51	2.3	0.26	-0.06	500	2765.73	1.93	5300	1.3	243.93	1.57	2.05	226.56	252.54	252.68	7.54	4.27	3.79	1.97	0.56	0.9	6.56	2.13	0.55	-0.05	598	2281.92	1.7	9581	0.66	242.83	1.23	1.87	225.84	251.29
1.97	1386	1.27	41.74	1.83	2.65	33.86	41.17	50.2	6.04	5.98	6.43	4.77	0.24	0.84	6.36	1.32	0.94	-0.1	394	3602.82	1.3	4642	0.55	40.91	1.17	2.15	33.73	40.32	48.68	6.77	7.82	8.29	8.79	0.44	0.93	6.53	1.09	0.98	-0.09	586	2962.68	1.26	4700	0.46	41.2	1.15	2.09	33.92	40.66
1.62	602	0.75	50.06	1.55	1.65	44.47	48.59	57.11	8.16	8.97	8.82	1.38	0.61	0.85	6.61	2.11	0.39	-0.04	162	2502.76	1.62	602	0.75	50.06	1.55	1.65	44.47	48.59	57.11	8.16	8.97	8.82	1.38	0.61	0.85	6.61	2.11	0.39	-0.04	162	2502.76	1.62	602	0.75	50.06	1.55	1.65	44.47	48.59
2.76	250	1.35	113.17	2.6	2.88	172.94	76.14	90.42	16.95	12.2	13.11	1.04	0.71	0.68	7.29	1.76	0.11	0.39	182	2421.81	2.2	395	1.12	105	2.03	2.26	161.13	70.17	83.69	22.96	13.66	14.86	1.2	0.82	0.78	7.66	1.9	0.36	0.39	180	1313.99	2.86	1326	1.1	121.85	2.08	2.98	174.79	88.3
1.54	358	0.89	178.45	1.71	2.03	194.25	172.26	168.82	10.15	9.62	10.16	4.25	0.67	0.82	6.89	1.49	0.87	0.06	154	2126.26	2.29	491	1.45	181.23	2.24	2.69	196.85	174.24	172.62	15.51	13.18	13.41	3.09	0.79	0.66	7.18	1.27	0.88	0.06	238	1355.63	2.29	491	1.45	181.23	2.24	2.69	196.85	174.24
1	12	0.09	145	1.25	1.15	139.17	168	127.83	20.02	22.62	19.68	1.67	0.28	0.86	4.4	1.37	0.44	-0.09	16	6559.45	1.35	222	0.63	103.75	1.38	1.41	92.37	115.94	102.95	45.55	50.61	49.4	1.06	0.76	0.86	7.36	2.03	0.21	-0.11	84	1890.17	1.35	222	0.63	103.75	1.38	1.41	92.37	115.94
1.26	216	1.03	118.06	1.39	1.5	177.24	79.63	97.32	21.07	10.37	10.89	3	0.78	0.81	7.11	1.45	0.88	0.38	88	1915.77	1.25	243	0.95	113.51	1.23	1.44	169.71	76.85	93.96	29.44	12.74	14.19	3	0.84	0.88	7.24	1.54	0.85	0.38	90	1241.43	1.25	243	0.95	113.51	1.23	1.44	169.71	76.85
1.54	953	0.49	42.63	1.67	1.57	43.72	39.35	44.81	9.3	8.4	7.77	1.16	0.71	0.88	6.79	2.24	0.21	0.05	194	1851.18	1.54	953	0.49	42.63	1.67	1.57	43.72	39.35	44.81	9.3	8.4	7.77	1.16	0.71	0.88	6.79	2.24	0.21	0.05	194	1851.18	1.54	953	0.49	42.63	1.67	1.57	43.72	39.35
2.53	1042	1.09	217.05	2.51	2.74	189.26	230.49	231.4	6.67	6.93	6.83	2.06	0.48	0.78	6.54	1.77	0.73	-0.1	354	3028.77	3.28	1807	1.38	214.38	3.2	3.35	187.76	227.35	228.03	10.34	10.75	10.96	1.4	0.62	0.66	7.11	1.76	0.51	-0.1	570	2322.13	3.59	3692	1.52	216.67	2.83	3.87	189.68	229.9
1.37	275	0.96	231.11	1.41	1.57	195.85	247.84	249.62	10.12	9.76	8.81	2.83	0.45	0.88	6.73	1.58	0.84	-0.12	104	3760.31	1.69	329	1.25	227.29	2.19	2.37	193.81	243.12	244.95	11.87	15.14	14.66	5.49	0.52	0.76	6.87	1.17	0.94	-0.11	172	3825.8	1.69	329	1.25	227.29	2.19	2.37	193.81	243.12
1.76	252	0.88	238.86	1.79	1.83	225.58	244.86	246.14	6.42	7.65	7.75	1.11	0.52	0.83	6.24	2	0.18	-0.04	116	3185.49	2.23	531	1.23	233.9	2	2.28	223.23	238.69	239.79	8.19	11.86	11.74	1.36	0.57	0.76	6.76	1.9	0.5	-0.03	210	2913.81	3.67	2664	2.41	226.47	4.47	4.51	217.7	230.45
1.7	178	1.01	131.57	1.69	1.91	189.94	94.97	109.8	16.63	15.93	16.17	2.08	0.68	0.79	6.84	1.7	0.67	0.33	102	2000.07	2.09	653	1.27	131.4	2.36	2.66	179.84	100.83	113.53	34.26	19.76	18.42	3.85	0.89	0.79	7.98	1.54	0.83	0.28	272	812.88	1.88	733	1.12	136.82	2.31	2.29	185.46	106.13
2.25	542	1.49	76.52	2.09	2.32	60.5	82.17	86.88	8.56	9.52	9.75	1.34	0.39	0.76	6.71	1.97	0.2	-0.15	216	3521.62	3.58	1292	1.36	77.26	2.6	3.84	61.36	82.74	87.68	10.11	10.63	10.92	1.98	0.54	0.72	7.04	1.71	0.65	-0.15	552	2734.89	3.82	3035	1.2	80.85	2.4	3.92	65.57	86.06
2.72	462	1.29	214.75	2.89	2.91	189.06	226.77	228.41	6.74	7	7.06	1.78	0.4	0.68	6.52	1.59	0.64	-0.09	250	3625.28	2.18	6087	1.13	219.92	2.21	3.8	195.45	231.68	232.63	9.94	9.5	9.17	10.01	0.72	0.8	7.2	0.88	0.99	-0.08	1186	1786.88	2.18	6087	1.13	219.92	2.21	3.8	195.45	231.68
2.14	1038	0.95	158.47	1.79	2.16	212.28	121.74	141.4	6.01	6.63	6.31	1.24	0.35	0.81	6.29	2.14	0.29	0.27	278	3204.15	2.61	3652	0.89	158.92	1.93	2.68	212.39	122.47	141.91	6.83	7.04	6.72	1.44	0.56	0.83	6.56	2.14	0.49	0.27	648	2467.92	2.43	6079	0.65	157.84	1.74	2.62	209.32	122.82
2.9	214	1.91	148.61	3.17	3.08	221.28	103.21	121.34	10.86	11.67	9.75	1.59	0.58	0.63	6.87	1.48	0.63	0.36	180	3530.24	2.85	677	1.39	139.29	2.25	3.02	211.21	93.55	113.12	13.38	13.11	12.01	1.62	0.69	0.74	7.58	1.81	0.53	0.39	314	2348.15	2.85	677	1.39	139.29	2.25	3.02	211.21	93.55
3.03	212	1.93	151.26	2.78	3.23	215.23	108.11	130.44	12.93	9.61	9.78	1.69	0.66	0.51	6.98	1.38	0.66	0.33	188	3142.42	3.27	613	1.74	151.64	2.69	3.43	205.29	115.82	133.81	26.97	19.37	18.79	1.52	0.86	0.59	7.9	1.51	0.65	0.28	340	930.28	3.93	1676	1.76	142.86	2.47	4.03	197.67	106.2
1.43	39	1.41	234.03	1.54	1.6	206.36	246.05	249.69	15.48	12.95	11.83	1.67	0.26	0.75	5.47	1.4	0.6	-0.09	40	6040.96	1.53	60	1.22	221.55	1.52	1.68	194.53	232.85	237.27	22.72	25.11	24	1.86	0.51	0.74	5.96	1.62	0.48	-0.09	52	5014	1.22	154	0.65	173.48	1.36	1.33	148.64	182.88
1.92	141	1.24	215.19	2.02	2.02	212.28	216.28	217	6.82	9.12	9.72	1.27	0.37	0.78	6.24	1.79	0.46	-0.01	96	3873.35	1.71	263	0.97	209.5	1.91	1.85	207.8	210.34	210.36	8.23	10.7	11.37	1.76	0.58	0.8	6.62	1.85	0.61	-0.01	120	2908.87	2.99	1696	1.67	198.17	2.42	3.27	201.05	196.65
2.97	252	1.73	164.13	3.2	3.09	184.15	152.03	156.22	7.22	7.33	6.96	1.09	0.58	0.61	6.48	1.55	0.26	0.1	196	3155.18	2.75	728	1.45	159.96	2.06	2.85	180.45	147.77	151.66	9.3	11.09	10.54	1.67	0.68	0.74	7.02	1.73	0.63	0.1	308	2215.03	1.89	2190	1.18	166.75	2.01	2	190.87	151.97
1.57	216	1.27	164.84	1.71	1.97	192.55	148.34	153.62	9.99	12.77	11.69	3.76	0.67	0.77	6.73	1.26	0.92	0.13	116	2401.53	1.88	622	1.85	173.29	2.19	1.92	201.1	156.94	161.84	14.23	16.3	14.29	1.18	0.79	0.64	7.36	1.63	0.59	0.12	192	1397.51	1.88	622	1.85	173.29	2.19	1.92	201.1	156.94
2.12	836	0.88	232.84	1.78	2.52	202.39	247.24	248.89	5.85	5.35	5.1	3.14	0.52	0.82	6.33	1.5	0.89	-0.1	292	3153.8	3.39	2408	2.37	233.37	3.67	4.05	203.39	247.65	249.06	6.04	5.76	5.45	3.35	0.49	0.58	6.42	1.02	0.94	-0.1	794	3057.31	4.04	6475	3.2	232.03	4.91	4.21	204.14	245.58
3.998096	645.351409	2.431445	85.181651	2.831165	4.02202	68.947679	90.340321	93.233767	6.870445	7.213963	6.349449	1.439482	0.442711	0.5856	6.613337	1.328611	0.56467	-0.117521	315.070955	3588.571069	3.995827	1743.038326	1.949462	84.917367	3.603197	3.971198	71.148908	90.618875	93.477709	11.346051	12.078662	11.755708	1.333405	0.605125	0.497846	7.168698	1.567443	0.548392	-0.121869	554.808968	2455.375682	2.925538	2420.039056	1.725333	90.297633	2.302517	3.067949	71.904743	95.669817
2.776096	354.042949	1.414265	82.650708	2.566305	3.02	68.216648	86.622561	92.027179	6.921055	5.982528	7.105197	1.672463	0.509976	0.638678	6.431822	1.492745	0.519959	-0.111812	278.25045	3137.450261	2.882514	2558.780539	1.238585	76.81329	1.837865	3.343792	62.156661	82.609872	85.047955	8.944938	9.19219	9.878491	1.787241	0.650467	0.770621	6.989047	1.823997	0.692276	-0.142491	585.376309	3010.391673	3.191805	4293.399358	1.392841	75.096499	1.809171	3.37134	61.273831	80.121245
2.640152	949.609137	1.487867	76.252269	2.10373	2.633594	60.033085	77.334948	83.951053	8.545907	9.457932	9.313112	1.342912	0.399599	0.757106	6.753238	1.879986	0.450824	-0.144522	253.739009	3498.974476	3.367081	1421.944723	1.667868	74.984222	2.332671	3.576734	61.351183	77.672199	83.913282	10.9273	9.704382	10.023937	1.732188	0.550326	0.707928	7.065073	1.714782	0.700922	-0.129306	500.752872	2610.42961	3.751032	2367.542288	1.40365	79.216951	2.424632	3.865349	60.514832	77.432972
4.071702	214.097907	0.644524	82.388139	3.110292	2.907631	67.641858	78.867148	86.084542	9.948622	8.145489	10.322454	2.915768	0.591913	0.819063	6.500783	1.579929	0.406539	-0.114089	342.065946	1677.085179	1.944653	543.789773	1.785525	80.412108	2.723629	3.616982	72.724376	82.938882	85.091064	20.068214	13.767402	18.466763	1.830991	0.695915	0.590151	7.199901	1.461489	0.592591	-0.084712	320.190959	1970.362364	2.671467	925.765138	1.708259	81.670307	2.480719	2.658926	74.282611	90.728869
2.268854	416.985829	1.365424	76.768822	2.104674	2.687288	67.276029	84.407081	87.998104	8.201471	7.621566	6.938799	2.374451	0.414983	0.685185	6.265378	1.840004	0.359252	-0.12686	216.987522	3521.511669	3.353442	1507.312004	1.427612	75.548043	2.234767	3.705223	61.36945	79.264794	85.636969	8.968383	10.393161	9.757808	2.136192	0.52159	0.733557	7.027539	1.688385	0.714637	-0.135255	578.229043	3292.838926	3.517954	2057.293315	1.488971	80.617308	1.845523	3.783265	64.980884	83.678542
2.478955	317.483136	1.59746	76.396031	2.645171	2.606844	71.694572	89.133309	86.568683	7.416831	8.268417	8.016976	1.97042	0.440082	0.637553	6.649977	1.661958	0.675225	-0.114329	247.098161	3504.528884	2.652293	1605.447037	1.483741	81.419379	2.230292	3.371379	72.095254	85.670586	83.225019	9.658229	10.480802	8.868593	4.511291	0.612435	0.692556	7.090515	1.554096	0.708349	-0.110784	480.310146	2709.988771	2.604116	1826.339415	1.983928	82.849931	2.600923	3.144206	69.32937	81.396579
2.141867	465.315126	1.047588	92.028064	1.991145	2.465238	75.179977	96.166759	101.288498	7.269532	7.542923	7.659934	2.317164	0.546942	0.760508	6.576726	1.724841	0.7707	-0.108388	299.122748	2957.562055	3.04021	1042.573143	1.458723	88.724287	2.309837	3.229107	72.984363	94.240501	97.983755	11.310069	11.607276	11.561482	1.773301	0.69938	0.706894	7.156577	1.700084	0.793851	-0.107569	529.87746	2350.060607	2.707198	1294.009825	1.518546	90.495911	2.279857	3.016163	75.432272	92.150969
2.582304	252.747367	1.518216	85.545862	2.322723	2.533814	65.33346	86.546509	84.573735	7.323177	8.249237	8.169651	1.967938	0.45846	0.626353	6.548082	1.608375	0.660999	-0.112828	215.013024	3814.833701	2.969079	1708.590862	1.494583	74.128003	2.205497	3.317915	61.478399	90.156277	88.467407	10.049088	10.802972	10.690866	3.975	0.637368	0.693624	7.08823	1.206628	0.818619	-0.116389	522.290204	2431.140218	3.093546	1789.844139	1.638335	77.379395	2.704356	3.200089	68.368606	88.185633
2.244024	725.462404	1.092448	75.83333	1.934832	2.131739	54.978175	78.177393	85.960635	8.384705	8.808331	7.648844	1.234969	0.389373	0.775189	6.637447	1.990571	0.13362	-0.15	245.448173	3518.145471	2.095418	1308.736504	1.171956	70.002822	1.851945	2.903249	59.217655	74.508913	78.28983	8.166996	9.555468	10.89018	1.361005	0.526431	0.722668	7.012812	2.018277	0.068953	-0.15	302.697392	2935.807872	3.796101	3391.717104	1.638188	70.083771	2.406972	3.869989	61.182434	72.678164
2.558882	983.780474	1.373522	68.59713	2.169259	2.540727	56.64547	67.374987	74.674398	8.211879	8.122229	8.699319	1.80231	0.493682	0.738817	6.735116	1.772834	0.632817	-0.13	326.190286	2912.839795	3.072181	1967.113106	1.644948	61.060884	2.142376	3.85897	49.401778	63.02785	73.96974	11.207945	10.102571	9.796079	3.29577	0.529488	0.644892	7.073469	1.661328	0.796583	-0.122824	683.855639	2703.202983	3.717198	2435.963899	1.781305	68.47374	2.412854	4.118003	48.575043	71.911244
2.470731	159.546071	1.42579	82.804678	2.737944	2.451755	77.808857	93.767882	98.245905	7.285853	8.593805	8.397728	1.460837	0.587926	0.63667	6.174162	1.524167	0.582579	-0.11287	131.958188	3815.118308	3.137474	1240.660281	1.601319	84.493639	2.383728	3.563099	66.032986	85.128677	94.137018	13.258884	13.435938	11.78525	3.82571	0.646388	0.693617	6.90688	1.510695	0.829468	-0.119047	481.386841	2418.077213	3.059042	1424.27459	1.718567	84.781357	2.835815	3.072623	67.070415	90.037174
2.243935	577.439464	1.42349	74.751921	2.152035	2.313593	52.21949	70.578095	80.022481	7.570829	9.312222	8.952095	1.386775	0.307022	0.784424	6.544008	1.996583	0.202778	-0.15	258.026359	3562.720303	2.879232	1676.252703	1.231628	71.845384	1.702455	2.983916	54.624328	81.518374	85.577983	10.12008	11.74831	11.897359	1.677146	0.546932	0.784726	7.0238	1.723579	0.529292	-0.141365	528.370852	2727.936576	3.700148	3020.816979	1.177462	70.100849	1.943203	3.893508	60.297061	70.526998
2.798776	493.223562	2.083532	82.66165	2.695911	2.343014	64.550052	81.846632	78.916802	7.972155	6.920525	6.667145	1.075423	0.427944	0.633521	6.555498	1.369189	0.199161	-0.130894	222.251102	3689.669877	3.646175	1357.302323	1.782075	77.028384	2.843107	3.3383	61.136566	77.824757	91.355216	9.026633	9.8308	11.275398	1.109574	0.598814	0.6224	7.028915	1.66413	0.340955	-0.149288	583.764767	3039.251847	2.707509	1823.749962	1.594603	70.07225	2.504441	2.807632	58.202052	94.765282
2.20726	564.020453	1.495659	70.17938	2.116034	2.226005	55.774007	75.022583	85.067104	8.496551	9.347245	8.917355	1.24663	0.397785	0.748722	6.717418	1.937288	0.187837	-0.143437	215.338614	3650.470176	2.703566	1297.677747	1.379021	75.178428	2.350338	3.477791	54.613601	80.226622	78.903259	9.378449	9.023283	8.922057	1.367421	0.406346	0.65459	7.02205	1.774048	0.562649	-0.15	470.300653	2760.604926	3.141408	1435.529203	1.267574	73.36369	2.215724	3.80769	57.004475	79.345985
[truncated: 98 more columns]
