# Supplementary material for: The accuracy of Random Forest performance can be improved by conducting a feature selection with a balancing strategy
Source: PeerJ Comput Sci. 2022 Jul 14;8:e1041. doi: 10.7717/peerj-cs.1041 (PMC9299283; doi:10.7717/peerj-cs.1041)
Supplement: Supplemental Information 17 [file peerj-cs-08-1041-s017.csv]

BrdIndx	Area	Round	Bright	Compact	ShpIndx	Mean_G	Mean_R	Mean_NIR	SD_G	SD_R	SD_NIR	LW	GLCM1	Rect	GLCM2	Dens	Assym	NDVI	BordLngth	GLCM3	BrdIndx_40	Area_40	Round_40	Bright_40	Compact_40	ShpIndx_40	Mean_G_40	Mean_R_40	Mean_NIR_40	SD_G_40	SD_R_40	SD_NIR_40	LW_40	GLCM1_40	Rect_40	GLCM2_40	Dens_40	Assym_40	NDVI_40	BordLngth_40	GLCM3_40	BrdIndx_60	Area_60	Round_60	Bright_60	Compact_60	ShpIndx_60	Mean_G_60	Mean_R_60
1.27	91	0.97	231.38	1.39	1.47	207.92	241.74	244.48	21.41	20.4	18.69	2.19	0.48	0.87	6.23	1.6	0.74	-0.08	56	4219.69	1.33	97	1.12	227.19	1.32	1.42	203.95	237.23	240.38	27.63	28.36	26.18	2	0.5	0.85	6.29	1.67	0.7	-0.08	56	3806.36	1.33	97	1.12	227.19	1.32	1.42	203.95	237.23
2.36	241	1.56	216.15	2.46	2.51	187.85	229.39	231.2	6.57	6.97	7.02	1.52	0.45	0.63	6.35	1.55	0.69	-0.1	156	3682.08	3.01	1188	1.45	209.44	2.25	3.54	181.91	222.46	223.95	9.82	10.37	10.51	2.97	0.63	0.65	7.16	1.43	0.83	-0.1	488	2581.63	4.53	3861	1.96	207.24	3	4.7	180.61	219.54
2.12	266	1.47	232.18	2.07	2.21	206.54	244.22	245.79	6.16	4.93	5.53	1.14	0.52	0.78	6.19	1.88	0.19	-0.08	144	2943.35	2.32	1095	1.5	232.5	1.93	2.55	208.36	244.07	245.08	6.55	7.01	6.83	2.19	0.49	0.74	6.51	1.61	0.81	-0.08	338	3087.91	2.05	4368	1.27	224.42	1.98	2.22	202.85	234.48
2.42	399	1.28	230.4	2.49	2.73	204.6	243.27	243.32	5.76	5.56	5.46	2.51	0.5	0.74	6.28	1.51	0.83	-0.09	218	3550.19	3.16	4009	2.28	231.57	3.48	3.47	204.77	245.17	244.76	9.55	9.35	9.34	2.27	0.63	0.62	7.04	1.32	0.84	-0.09	878	2194.4	3.26	4834	2.04	231.28	2.89	3.56	205.87	244.14
2.15	944	1.73	193.18	2.28	4.1	165.98	205.55	208	11.46	8.9	9.77	12.26	0.71	0.59	7.36	0.63	0.99	-0.11	504	2300.41	2.15	944	1.73	193.18	2.28	4.1	165.98	205.55	208	11.46	8.9	9.77	12.26	0.71	0.59	7.36	0.63	0.99	-0.11	504	2300.41	2.08	3026	1.97	202.17	2.52	3.94	181.47	211.9
3.11	169	1.47	172.22	2.49	3.35	240.18	127.65	148.83	8.41	10.34	11.5	1.87	0.43	0.55	6.44	1.38	0.7	0.31	174	4707.12	3.25	747	1.55	161.3	2.53	3.33	228.44	117.25	138.2	16.32	14.66	15.47	1.02	0.74	0.69	7.54	1.81	0.55	0.32	364	1764.09	1.88	1318	1	162.91	1.93	1.91	224.17	121.94
1.2	44	0.79	208.8	1.14	1.36	180.95	221.61	223.82	35.42	36.45	35.17	2	0.54	0.89	5.84	1.58	0.63	-0.1	36	4340.51	1.2	44	0.79	208.8	1.14	1.36	180.95	221.61	223.82	35.42	36.45	35.17	2	0.54	0.89	5.84	1.58	0.63	-0.1	36	4340.51	1.2	44	0.79	208.8	1.14	1.36	180.95	221.61
1	88	0.22	234.51	1.11	1.12	208.5	246.48	248.56	12.3	11.29	8.81	2	0.44	0.93	6.08	1.78	0.6	-0.08	42	4213.84	1	94	0.21	229.01	1.04	1.08	203.76	240.55	242.73	23.15	26.56	25.2	2	0.43	0.97	6.13	1.8	0.58	-0.08	42	3423.81	1	94	0.21	229.01	1.04	1.08	203.76	240.55
1.59	1737	0.67	219.61	1.3	1.64	185.86	233.84	239.13	7.08	7.03	7.28	1.49	0.47	0.9	6.51	2.15	0.51	-0.11	274	2637.73	1.22	2602	0.56	220.98	1.26	1.24	188.22	235.03	239.68	10.98	9.75	9.35	1.17	0.7	0.91	6.92	2.29	0.29	-0.11	254	1515.99	1.22	2602	0.56	220.98	1.26	1.24	188.22	235.03
2.37	153	1.3	120.24	2.85	2.59	184.15	81.5	95.06	10.21	11.99	11.3	2.05	0.56	0.64	6.62	1.57	0.5	0.39	128	4474.26	1.97	171	1.4	123.27	2.54	2.18	187.46	84.09	98.25	14.1	13.92	14.52	1.97	0.66	0.72	6.81	1.66	0.51	0.38	114	2950.14	2.17	657	0.92	135.75	2.36	2.24	192.75	101.12
1.57	3552	0.46	213.22	1.32	1.6	173.03	229.84	236.8	5.5	5.54	5.63	1.4	0.11	0.94	6.24	2.3	0.31	-0.14	382	3756.06	1.46	4651	0.67	212.66	1.15	1.5	172.66	229.21	236.11	6.45	6.31	6.53	1.54	0.33	0.94	6.4	2.2	0.46	-0.14	410	3132.13	1.46	4651	0.67	212.66	1.15	1.5	172.66	229.21
4.19	418	2.48	83.35	4.21	4.3	68.07	88.8	93.17	6.51	6.3	6.12	1.1	0.46	0.44	6.52	1.31	0.26	-0.13	352	3711.08	4	1426	1.96	83.74	4.09	4.03	68.56	88.9	93.76	11.58	12.08	12.2	1.1	0.61	0.47	7.17	1.52	0.43	-0.13	608	2177.54	2.79	2601	1.74	92.08	2.61	2.81	76.1	97.86
1.3	1024	0.58	183.93	1.39	1.64	169.57	209.61	172.6	6.15	6.37	6.8	3.95	0.38	0.89	6.46	1.63	0.86	-0.11	210	3703.39	1.3	1024	0.58	183.93	1.39	1.64	169.57	209.61	172.6	6.15	6.37	6.8	3.95	0.38	0.89	6.46	1.63	0.86	-0.11	210	3703.39	1.3	1024	0.58	183.93	1.39	1.64	169.57	209.61
1.14	289	0.38	173.16	1.21	1.21	213.71	145.56	160.23	10.3	11.55	11.1	1.79	0.54	0.91	6.77	2.02	0.52	0.19	82	2642.33	1.08	345	0.32	175.82	1.17	1.13	213.47	149.68	164.3	10.74	17.12	16.13	1.8	0.5	0.92	6.91	2.04	0.52	0.18	84	2915.26	1.08	345	0.32	175.82	1.17	1.13	213.47	149.68
2.03	249	1	39.62	2.2	2.12	35.86	38.92	44.07	7.72	6.36	6.87	1.35	0.63	0.76	6.42	1.92	0.3	-0.04	134	2542.16	1.84	902	0.84	49.62	1.74	1.86	42.95	50.15	55.76	10.83	11.45	11.85	1.19	0.74	0.82	7.09	2.13	0.24	-0.08	224	1851.74	2.09	1346	1.01	54.77	2.03	2.14	50.24	54.06
1.31	1639	0.68	205.31	1.26	1.37	196.24	239.05	180.65	7.15	7.82	8.37	1.69	0.49	0.9	6.53	2.07	0.56	-0.1	222	2675	1.31	1639	0.68	205.31	1.26	1.37	196.24	239.05	180.65	7.15	7.82	8.37	1.69	0.49	0.9	6.53	2.07	0.56	-0.1	222	2675	1.31	1639	0.68	205.31	1.26	1.37	196.24	239.05
2.68	285	1.48	138.01	2.53	2.7	201.84	98.06	114.13	15.24	15.1	14.31	1.01	0.7	0.63	7.28	1.75	0.15	0.35	182	2323.79	2.68	285	1.48	138.01	2.53	2.7	201.84	98.06	114.13	15.24	15.1	14.31	1.01	0.7	0.63	7.28	1.75	0.15	0.35	182	2323.79	1.96	597	0.63	125.71	1.64	2.01	184.23	88.76
2.79	293	1.37	237.11	2.4	3.1	227.22	242.45	241.68	7.9	9	9.86	2.17	0.45	0.67	6.66	1.5	0.73	-0.03	212	3689.82	3.36	667	1.62	232.08	2.51	3.45	224.61	236.22	235.39	9.14	11.39	12.16	1.1	0.48	0.71	7.03	1.83	0.21	-0.03	356	3422.47	3.36	667	1.62	232.08	2.51	3.45	224.61	236.22
1.21	2797	0.78	244.7	1.34	1.23	229.52	252.21	252.37	7.5	4.98	4.42	1.24	0.48	0.85	6.64	2.2	0.4	-0.05	260	2766.23	1.21	2797	0.78	244.7	1.34	1.23	229.52	252.21	252.37	7.5	4.98	4.42	1.24	0.48	0.85	6.64	2.2	0.4	-0.05	260	2766.23	1.21	2797	0.78	244.7	1.34	1.23	229.52	252.21
1.13	217	0.32	41.25	1.22	1.22	47.51	34.69	41.55	8.79	8.29	7.77	2.18	0.48	0.92	6.41	1.84	0.68	0.16	72	3132.21	1	284	0.26	46.05	1.06	1.1	53.3	39.55	45.29	15.59	12.43	10.8	2.08	0.75	0.97	6.77	1.94	0.61	0.15	74	1800.23	1.6	434	1.91	53.72	2.34	1.61	57.31	50.17
1.28	173	0.85	157.34	1.53	1.41	85.43	161.11	225.49	14.8	12.18	16.76	2.18	0.77	0.76	6.64	1.8	0.65	-0.31	74	1700.07	1.19	276	0.27	162.51	1.22	1.29	92.23	169.24	226.07	20.54	18.69	17.46	2	0.78	0.9	6.96	1.99	0.55	-0.29	86	1581.33	1.16	300	0.32	158.62	1.21	1.27	91.41	165.11
3.23	203	2.15	66.75	3.55	3.4	60.3	68.47	71.47	14.52	16.39	14.8	1.46	0.52	0.31	6.83	1.25	0.47	-0.06	194	4149.89	2.81	401	2.01	71.6	3.32	2.95	77.67	65.82	71.31	29.19	21.62	19.54	1.62	0.78	0.5	7.69	1.39	0.64	0.08	236	1778.9	2.62	461	1.85	77.33	2.89	2.75	80.32	73.43
2.09	178	1.63	215.76	2.4	2.66	188.69	229.03	229.55	5.25	4.95	5.01	3.55	0.54	0.59	6.07	1.06	0.94	-0.1	142	3928.82	3.4	1659	2.46	208.37	4.98	4.68	185.73	219.27	220.11	10.87	12.76	12.61	5.32	0.75	0.49	7.27	0.77	0.96	-0.08	762	1681.16	3.82	3452	2.1	207	4	5.4	185.33	217.48
2	138	1.31	154.97	2.46	2.04	200.16	124.49	140.25	13.52	13	12.97	1.18	0.58	0.73	6.74	1.7	0.45	0.23	96	3503.29	2.68	323	1.69	151.6	2.74	2.84	189.24	126.64	138.93	17.7	21.52	16.9	1.62	0.7	0.68	7.45	1.66	0.51	0.2	204	2319.62	2.68	323	1.69	151.6	2.74	2.84	189.24	126.64
1.79	203	1.83	152.09	2.41	2.46	193.34	123.78	139.15	14.03	13.18	10.17	4.9	0.56	0.67	6.91	0.96	0.96	0.22	140	2627.62	2.65	1207	2.03	146.54	2.15	2.71	194.33	114.07	131.21	17.18	12.26	11.82	1.04	0.74	0.51	7.68	1.62	0.4	0.26	376	1602.55	2.33	1581	1.43	150.43	1.64	2.34	196.15	119.45
2	792	1	238.34	1.88	2.24	211.08	251.96	251.97	6.43	3.73	3.78	2.49	0.51	0.84	6.4	1.69	0.81	-0.09	252	2772.6	2.45	3284	1.67	238.05	2.55	2.61	212.42	250.91	250.81	7.68	6.1	6	1.92	0.53	0.62	6.63	1.63	0.63	-0.08	598	2427.18	3.06	8518	2.13	237.18	3.53	3.25	211.38	250.03
3.54	429	1.79	176.66	2.73	3.93	205.01	160.12	164.84	7.52	7.29	7.02	2.28	0.57	0.58	6.58	1.33	0.8	0.12	326	2794.4	3.54	1469	1.73	171.58	3.16	4.11	198.13	156.78	159.83	11.87	11.39	10.87	2.97	0.75	0.65	7.33	1.3	0.88	0.12	630	1634.65	2.69	3267	1.38	175.08	2.73	2.94	202.06	159.57
1.38	1078	0.64	243.74	1.27	1.43	226.39	252.62	252.21	7.17	3.78	4.43	1.42	0.48	0.9	6.58	2.17	0.37	-0.05	188	3001.58	1.31	1176	0.64	242.74	1.16	1.34	226.09	251.44	250.68	9.91	6.4	7.87	1.42	0.63	0.9	6.72	2.23	0.31	-0.05	184	2097.55	1.31	1176	0.64	242.74	1.16	1.34	226.09	251.44
1.92	957	0.96	175.33	1.76	2.05	161.9	201.82	162.26	7.79	7.24	6.78	2	0.51	0.8	6.67	1.92	0.62	-0.11	254	2880.27	1.92	957	0.96	175.33	1.76	2.05	161.9	201.82	162.26	7.79	7.24	6.78	2	0.51	0.8	6.67	1.92	0.62	-0.11	254	2880.27	1.8	1943	1.57	180.47	2.11	1.84	167.68	206.61
2.74	316	1.92	200.53	2.73	3.32	181.09	208.44	212.05	7.5	8.4	8.22	3.38	0.5	0.57	6.49	1.04	0.93	-0.07	236	3511.27	2.56	375	1.89	203.27	2.47	3.18	184.51	210.76	214.55	12.33	10.48	10.38	3.63	0.67	0.62	6.85	1.06	0.94	-0.07	246	1987.22	1.85	915	1.06	189.03	1.84	1.98	171.33	196
2.94	642	1.43	84.16	2.56	3.02	67.13	90.65	94.7	7.06	7.08	7.15	1.34	0.55	0.66	6.56	1.82	0.33	-0.15	306	2756.09	2.49	2699	1.23	78.4	1.99	2.56	62.18	84.35	88.65	8.8	9.82	10.01	1.44	0.67	0.78	6.93	2.03	0.62	-0.15	532	2015.82	2.78	5145	1.37	75.31	2	2.95	59.73	80.91
1.39	220	0.86	49.89	1.43	1.79	61.68	40.14	47.87	9.51	7.03	7.09	3.89	0.53	0.84	6.54	1.35	0.92	0.21	106	3269.51	1.57	529	1.18	58.25	2.17	1.74	71.91	47.6	55.24	26.41	18.58	18.27	2.3	0.8	0.65	7.53	1.49	0.79	0.2	160	1540.04	1.57	529	1.18	58.25	2.17	1.74	71.91	47.6
1.48	3084	0.93	230.71	1.33	2.52	215.62	252.64	223.88	7.04	3.65	7.07	9.33	0.53	0.89	6.65	1	0.98	-0.08	560	2851	1.61	4439	1.54	230.66	1.81	2.44	215.64	252.07	224.26	8.72	4.95	10.08	6.91	0.6	0.72	6.92	0.93	0.99	-0.08	650	2432.42	1.57	4804	1.34	231.39	1.84	2.29	216.91	251.77
2.44	554	1.72	146.12	3.03	2.49	213.73	102.01	122.61	8.67	6.99	7.24	1.05	0.65	0.65	6.7	1.72	0.37	0.35	234	2153.61	2.15	1235	1.38	145.17	2.28	2.21	213.81	100.86	120.85	12.53	8.95	10.2	1.28	0.81	0.71	7.16	1.82	0.58	0.36	310	1162.07	2.15	1235	1.38	145.17	2.28	2.21	213.81	100.86
2.89	288	1.41	124.98	2.4	2.98	187.27	88.61	99.07	15.77	13.45	13.66	1.3	0.69	0.62	7.25	1.76	0.12	0.36	202	2300.9	2.95	713	1.38	114.15	2.72	3.2	174.19	78.74	89.54	20.27	16.13	16.08	2.11	0.77	0.6	7.97	1.62	0.55	0.38	342	1721.7	3.09	844	1.5	110.21	2.83	3.46	167.94	75.75
1.4	1278	0.73	226.77	1.42	2.06	204.75	251.55	224.01	7.03	4.58	7.13	6.29	0.46	0.91	6.61	1.22	0.96	-0.1	294	3145.16	1.4	1278	0.73	226.77	1.42	2.06	204.75	251.55	224.01	7.03	4.58	7.13	6.29	0.46	0.91	6.61	1.22	0.96	-0.1	294	3145.16	1.4	1278	0.73	226.77	1.42	2.06	204.75	251.55
2.66	998	1.34	71.58	2.35	2.82	57.98	75.54	81.23	8.51	8.88	8.99	1.82	0.49	0.73	6.88	1.77	0.66	-0.13	356	3476.61	3.01	1448	1.82	72.66	2.28	3.17	60.27	76.03	81.68	11.81	9.47	9.55	1.7	0.59	0.66	7.1	1.72	0.74	-0.12	482	2555.53	3.75	2240	1.92	71.41	2.44	3.76	59.02	74.7
1.66	328	0.9	237.5	1.73	1.74	211.47	250.57	250.48	6.5	4.95	4.99	1.6	0.47	0.83	6.38	1.94	0.54	-0.08	126	3312.05	2.43	2415	1.7	230.35	2.35	2.72	203.15	244.11	243.79	9.02	8.84	9.08	2.54	0.61	0.71	6.97	1.5	0.78	-0.09	534	2327.73	4.21	10373	2.53	230.92	6.57	4.49	203.86	244.29
3.2	373	1.61	148.7	2.78	3.73	213.41	106.93	125.76	13.31	10.07	10.96	2.58	0.68	0.57	7.33	1.3	0.81	0.33	288	2575.69	3.2	373	1.61	148.7	2.78	3.73	213.41	106.93	125.76	13.31	10.07	10.96	2.58	0.68	0.57	7.33	1.3	0.81	0.33	288	2575.69	3.2	373	1.61	148.7	2.78	3.73	213.41	106.93
1.41	1046	0.76	239.94	1.37	1.9	215.11	252.47	252.25	6.2	3.72	3.71	4.94	0.36	0.9	6.4	1.39	0.93	-0.08	246	3420.48	3.23	5676	2.55	239.77	4.57	3.28	215.3	251.88	252.12	7.16	4.6	4.28	1.3	0.56	0.43	6.67	1.24	0.56	-0.08	988	2546.99	3.47	8993	2.97	239.87	5.25	3.52	216.1	251.64
2.26	397	1.63	236.16	3.43	2.38	233.62	238.42	236.43	8.41	10.71	11.52	1.62	0.47	0.69	6.75	1.66	0.45	-0.01	190	3241.68	2.81	488	1.86	234.81	3.03	2.99	232.51	236.72	235.2	8.88	11.26	11.57	1.76	0.51	0.52	6.87	1.5	0.52	-0.01	264	3107.28	4.32	5689	2.37	238.29	5.4	4.41	221.07	246.47
1.96	144	0.98	112.87	2.31	2.13	168.78	78.85	90.97	11.45	9.01	8.27	1.88	0.69	0.72	6.54	1.65	0.58	0.36	102	2639.3	1.48	216	0.92	105.49	1.58	1.56	158.26	73.55	84.66	20.15	12.72	13.24	1.06	0.84	0.82	7.06	1.98	0.32	0.37	92	1183.7	1.52	889	0.91	116.57	1.57	1.61	166.1	86.85
1.51	869	1.17	189.67	1.56	1.71	164.41	208.08	196.5	7.45	8.08	7.53	2.57	0.54	0.78	6.66	1.57	0.84	-0.12	202	2768.26	1.51	869	1.17	189.67	1.56	1.71	164.41	208.08	196.5	7.45	8.08	7.53	2.57	0.54	0.78	6.66	1.57	0.84	-0.12	202	2768.26	1.42	1074	1.05	187.13	1.63	1.59	163.41	204.47
1.87	3645	0.75	236.75	1.55	1.97	204.59	252.82	252.83	5.72	3.22	3.29	1.78	0.24	0.86	6.32	2.05	0.62	-0.11	476	3634.8	1.96	4213	0.76	236.53	1.42	2.1	204.11	252.71	252.76	6.14	3.43	3.43	2.05	0.37	0.9	6.4	2.01	0.66	-0.11	544	3271.57	1.99	5697	0.88	235.15	1.19	2.16	202.58	251.42
1.55	2306	0.74	211.82	1.29	1.71	185.81	232.73	216.93	6.91	6.28	6.21	2.43	0.42	0.9	6.55	2	0.62	-0.11	328	3081.92	1.55	2306	0.74	211.82	1.29	1.71	185.81	232.73	216.93	6.91	6.28	6.21	2.43	0.42	0.9	6.55	2	0.62	-0.11	328	3081.92	1.3	2546	0.69	213.09	1.2	1.46	187.44	233.75
1.83	183	0.83	144.61	1.97	1.96	156.36	139.63	137.83	7.98	7.32	7.61	1.6	0.46	0.78	6.52	1.75	0.62	0.06	106	3499	2.3	1839	0.81	149.23	1.64	2.41	161.67	143.43	142.6	10.7	13.14	12.67	1.82	0.68	0.84	7.26	1.98	0.63	0.06	414	1993.59	3.24	6231	1.28	152.19	2.18	3.29	165.47	145.63
3.72	557	2.13	152.42	3.58	3.94	166.87	145.44	144.96	7.65	7.94	7.7	1.79	0.58	0.55	6.74	1.39	0.52	0.07	372	3096.14	3.67	1195	1.84	148.31	2.46	3.98	161.9	141.91	141.12	9.13	9.42	9.23	2.01	0.62	0.66	7.09	1.56	0.68	0.07	550	2507.67	3.67	1195	1.84	148.31	2.46	3.98	161.9	141.91
1.72	663	0.43	45.19	1.7	1.81	47.1	41.36	47.11	9.06	7.43	7.24	1.55	0.7	0.87	6.72	2.13	0.43	0.06	186	2044.52	2.24	935	0.82	45.42	1.64	2.31	48.75	40.86	46.64	8.93	7.35	7.13	1.32	0.7	0.85	6.91	2.15	0.26	0.09	282	2270.08	2.24	935	0.82	45.42	1.64	2.31	48.75	40.86
2.23	224	1.23	239.87	2.24	2.31	225.22	247.39	247	6.67	6.04	6.51	1.41	0.42	0.63	6.3	1.64	0.57	-0.05	138	3484.04	3.26	985	1.66	231.75	2.23	3.54	222.2	237.15	235.91	8.41	11.72	12.54	2.24	0.57	0.62	6.96	1.45	0.82	-0.03	444	2981.12	3.26	985	1.66	231.75	2.23	3.54	222.2	237.15
3.32	321	1.95	233.21	3.46	3.43	226.44	237.35	235.86	9.24	10.72	11.24	1.23	0.4	0.56	6.92	1.61	0.24	-0.02	246	3997.33	3.32	321	1.95	233.21	3.46	3.43	226.44	237.35	235.86	9.24	10.72	11.24	1.23	0.4	0.56	6.92	1.61	0.24	-0.02	246	3997.33	2.64	1114	1.5	218.79	2.71	2.89	216.26	220.67
1.93	377	1.15	52.72	1.82	2.24	58.52	46.34	53.31	13.46	11.57	10.92	2.73	0.74	0.81	7.07	1.57	0.81	0.12	174	2031.68	2.1	558	1.37	54.84	2.06	2.26	58.9	48.29	57.34	20.84	12.65	13.89	2.01	0.85	0.71	7.53	1.57	0.78	0.1	214	1189.37	2.1	558	1.37	54.84	2.06	2.26	58.9	48.29
2.29	154	1.68	128.57	2.9	2.58	169.71	99.93	116.08	14.71	9.18	9.81	2.44	0.72	0.6	6.85	1.3	0.79	0.26	128	2233.77	3.85	1135	1.85	118.18	3.27	4.11	153.31	94.74	106.5	27.85	21.85	21.74	2.01	0.84	0.55	8.4	1.35	0.8	0.24	554	1179.25	3.05	1592	1.7	126.21	2.63	3.25	163.02	101.23
1.05	77	0.47	238.99	1.18	1.14	226.18	244.38	246.42	13.9	13.4	12.56	1.86	0.59	0.88	5.99	1.72	0.63	-0.04	40	3183.48	1.05	77	0.47	238.99	1.18	1.14	226.18	244.38	246.42	13.9	13.4	12.56	1.86	0.59	0.88	5.99	1.72	0.63	-0.04	40	3183.48	1.05	77	0.47	238.99	1.18	1.14	226.18	244.38
1.42	117	0.52	236.92	1.5	1.57	225.41	240.53	244.82	18.92	19.41	16.42	1.93	0.09	0.88	6.4	1.84	0.5	-0.03	68	5490.02	1.42	117	0.52	236.92	1.5	1.57	225.41	240.53	244.82	18.92	19.41	16.42	1.93	0.09	0.88	6.4	1.84	0.5	-0.03	68	5490.02	1.12	136	0.22	222.81	1.36	1.24	210.97	225.57
1.29	200	0.4	73.77	1.34	1.56	65.2	76.44	79.66	14.55	8.88	10.6	3.1	0.69	0.92	6.4	1.58	0.84	-0.08	88	1583.05	1.5	413	1.33	79.68	2.04	1.7	73.74	80.82	84.48	24.53	19.09	20.07	2.43	0.76	0.72	7.27	1.46	0.88	-0.05	138	1969.13	1.5	783	1.44	67.98	1.9	1.98	67.47	65.45
1.58	153	0.66	170.71	1.65	1.66	88.25	179.33	244.53	7.22	11.63	8.94	1.29	0.51	0.8	6.09	1.92	0.24	-0.34	82	3529.16	1.58	153	0.66	170.71	1.65	1.66	88.25	179.33	244.53	7.22	11.63	8.94	1.29	0.51	0.8	6.09	1.92	0.24	-0.34	82	3529.16	1.77	348	0.94	184.77	2.04	1.85	111.03	198.16
1.67	1227	0.75	238.7	1.64	1.74	210.94	252.52	252.63	7.41	3.54	3.56	1.7	0.52	0.84	6.53	2.03	0.61	-0.09	244	2511.18	1.67	1227	0.75	238.7	1.64	1.74	210.94	252.52	252.63	7.41	3.54	3.56	1.7	0.52	0.84	6.53	2.03	0.61	-0.09	244	2511.18	1.67	1227	0.75	238.7	1.64	1.74	210.94	252.52
2.51	482	1.34	122.09	1.99	2.69	179.12	84.91	102.25	13.2	10.51	10.55	1.76	0.72	0.69	7.37	1.73	0.5	0.36	236	2048.63	2.67	1748	1.38	120.53	2.18	2.77	175.7	84.1	101.77	18.21	13.84	14.81	1.62	0.8	0.71	8.06	1.97	0.46	0.35	464	1377.82	3.35	2345	1.83	123.68	2.8	3.49	176.29	89.34
1.76	276	0.7	150.7	1.81	1.81	171.22	138.96	141.91	11.05	13.27	11.78	1.25	0.63	0.85	6.87	2.03	0.18	0.1	120	2674.75	2.57	1300	0.94	151.37	2.15	2.68	179.28	134.94	139.87	24.2	21	18.97	1.62	0.82	0.8	8.14	2.04	0.42	0.14	386	1299.46	2.22	1369	0.92	153.34	2.05	2.34	180.39	137.47
2.98	437	1.66	160.74	2.84	3.06	175.86	153.09	153.26	7.39	8.6	8.06	1.29	0.49	0.61	6.66	1.61	0.49	0.07	256	3238.98	3.25	1109	1.74	164.68	2.52	3.47	178.23	157.71	158.1	9.08	11.95	11.54	1.75	0.63	0.67	7.03	1.62	0.69	0.06	462	2468.2	3.85	3991	1.37	170.97	2.38	3.93	186.84	163.18
1	32	0.02	194.21	1	1.06	187.25	233.97	161.41	19.23	21.03	21.76	2	0.5	1	5.38	1.58	0.6	-0.11	24	5148.05	1	32	0.02	194.21	1	1.06	187.25	233.97	161.41	19.23	21.03	21.76	2	0.5	1	5.38	1.58	0.6	-0.11	24	5148.05	1	32	0.02	194.21	1	1.06	187.25	233.97
1	90	0.36	236.68	1.16	1.11	220.69	244.78	244.57	14.63	14.52	13.58	1.63	0.41	0.9	6.16	1.81	0.55	-0.05	42	4252.8	1	90	0.36	236.68	1.16	1.11	220.69	244.78	244.57	14.63	14.52	13.58	1.63	0.41	0.9	6.16	1.81	0.55	-0.05	42	4252.8	1	90	0.36	236.68	1.16	1.11	220.69	244.78
1.81	96	1.12	162.5	2.66	1.94	95.24	165.32	226.93	21.29	16.58	19.43	1.13	0.65	0.7	6.28	1.6	0.09	-0.27	76	2285.75	1.97	225	1.01	142.49	1.84	2.03	85.27	144.39	197.81	34.13	38.99	45.29	1.28	0.71	0.79	7.14	1.92	0.15	-0.26	122	2372.29	1.41	386	0.71	150.12	1.35	1.48	86.97	155.64
1.3	130	0.77	239.83	1.23	1.53	220.97	248.32	250.21	16.73	10.03	8.71	2.5	0.54	0.89	6.52	1.6	0.77	-0.06	70	3353.84	1.3	130	0.77	239.83	1.23	1.53	220.97	248.32	250.21	16.73	10.03	8.71	2.5	0.54	0.89	6.52	1.6	0.77	-0.06	70	3353.84	1.3	130	0.77	239.83	1.23	1.53	220.97	248.32
3.43	494	1.76	191.79	3.27	3.78	194.89	190.6	189.87	10.94	12.35	12.45	2.26	0.48	0.51	7.21	1.29	0.76	0.01	336	3144.01	2.93	606	1.65	190.79	2.59	3.27	194.47	189.33	188.58	11.84	14.51	14.79	2.29	0.59	0.62	7.32	1.41	0.78	0.01	322	2603.82	3.6	927	1.67	196.52	3.01	3.66	198.84	195.85
1.74	365	0.82	140.87	1.62	1.96	200.64	101.52	120.47	10.3	7.19	8	2.31	0.66	0.84	6.66	1.87	0.63	0.33	150	1865.03	1.44	998	1.57	140.47	1.94	1.5	197.46	102.91	121.02	15.99	12.14	12.96	1.68	0.74	0.71	7.36	1.66	0.71	0.31	190	1538.51	1.44	998	1.57	140.47	1.94	1.5	197.46	102.91
1.32	1614	0.56	235.54	1.45	1.34	201.8	252.4	252.42	6.88	4.05	3.99	1.16	0.29	0.83	6.51	2.25	0.28	-0.11	216	3346.02	1.29	1626	0.55	235.36	1.44	1.31	201.65	252.19	252.24	7.13	4.83	4.6	1.16	0.32	0.84	6.52	2.25	0.27	-0.11	212	3181.99	1.29	1626	0.55	235.36	1.44	1.31	201.65	252.19
2.26	847	1.4	235.86	2.11	2.68	209.47	248.84	249.28	6.17	5.08	5.07	3.13	0.31	0.68	6.41	1.27	0.92	-0.09	312	3671.66	2.26	847	1.4	235.86	2.11	2.68	209.47	248.84	249.28	6.17	5.08	5.07	3.13	0.31	0.68	6.41	1.27	0.92	-0.09	312	3671.66	2.13	5755	1.13	229.88	1.97	2.44	204.15	242.17
3.33	425	2.08	235.8	3.95	3.4	221.89	242.86	242.65	6.72	8.05	8.36	1.1	0.42	0.44	6.56	1.4	0.44	-0.05	280	3716.49	2.41	1413	1.45	230.71	2.34	2.43	218.89	236.85	236.4	8.8	11.98	12.75	1.02	0.62	0.69	7.02	1.91	0.45	-0.04	366	2444.23	2.41	1413	1.45	230.71	2.34	2.43	218.89	236.85
3.46	310	2.09	199.07	4.18	3.63	190.24	204.37	202.61	10.85	10.71	11.52	1.06	0.55	0.43	7.06	1.34	0.02	-0.04	256	3074.54	3.51	898	1.61	193.29	2.73	3.57	186.82	197.54	195.53	13.49	15.54	16.44	1.06	0.7	0.68	7.59	1.79	0.35	-0.03	428	2097.86	3.3	2510	1.36	203.11	1.99	3.59	195.83	207.51
3.02	525	1.44	235.24	2.47	3.1	207.73	249.76	248.23	5.57	4.49	5.93	1.06	0.32	0.54	6.2	1.7	0.22	-0.09	284	3659.72	3.21	5710	2.59	231.66	4.8	3.78	206.02	244.31	244.67	8.86	8.95	9.54	3.17	0.58	0.44	6.96	0.92	0.95	-0.09	1142	2333.45	3.17	7172	2.6	230.35	4.7	3.8	205.07	242.68
1.38	1482	0.54	145.95	1.42	1.42	122.53	156.16	159.16	7.8	7	7.13	1.38	0.54	0.91	6.65	2.19	0.44	-0.12	218	2596.2	1.51	1514	0.62	145.98	1.61	1.53	122.62	156.17	159.14	8.87	8.29	8.45	1.2	0.54	0.87	6.7	2.2	0.41	-0.12	238	2345.76	1.51	1514	0.62	145.98	1.61	1.53	122.62	156.17
1.38	98	0.55	108.13	1.59	1.46	62.57	100.19	161.62	20.32	14.09	17.46	1.08	0.71	0.87	6.28	1.91	0.23	-0.23	58	1906.39	1.52	244	0.61	96.81	1.56	1.6	74.37	90.35	125.7	34.99	33.58	43.62	1.05	0.74	0.87	7.29	2.06	0.14	-0.1	100	2038.66	1.52	244	0.61	96.81	1.56	1.6	74.37	90.35
1.79	48	1.14	147.9	2.08	1.8	88.31	151.29	204.08	23.42	19.59	19.31	1	0.75	0.67	5.85	1.53	0.37	-0.26	50	1912.78	1.27	188	0.61	170.51	1.67	1.39	100.73	181.42	229.36	21.62	25.7	21.14	1.93	0.81	0.89	6.99	1.84	0.61	-0.29	76	1534.37	1.27	188	0.61	170.51	1.67	1.39	100.73	181.42
1.69	142	1.08	161.7	1.94	1.85	91.63	169.99	223.48	12.5	14.52	14.85	2.27	0.73	0.72	6.48	1.69	0.55	-0.3	88	2173.98	1.4	390	0.6	151.86	1.57	1.52	88.14	158.32	209.12	25.47	24.36	29.01	1.89	0.76	0.86	7.4	1.9	0.62	-0.28	120	1858.15	1.4	390	0.6	151.86	1.57	1.52	88.14	158.32
1.63	847	1.43	41.64	1.91	3.52	39.34	38.98	46.59	7.74	7.51	7.92	16.23	0.61	0.74	6.62	0.62	1	0	410	2671.24	1.63	847	1.43	41.64	1.91	3.52	39.34	38.98	46.59	7.74	7.51	7.92	16.23	0.61	0.74	6.62	0.62	1	0	410	2671.24	1.43	1244	0.94	44.76	1.58	2.86	48.91	38.27
1.34	2575	0.85	244.74	1.51	1.35	229.44	252.61	252.18	8.09	3.86	4.22	1.12	0.54	0.83	6.76	2.22	0.3	-0.05	274	2633.05	1.29	2671	0.83	244.85	1.46	1.3	229.89	252.5	252.16	8.46	4.05	4.28	1.12	0.57	0.83	6.84	2.22	0.34	-0.05	268	2574.93	1.29	2671	0.83	244.85	1.46	1.3	229.89	252.5
2.58	424	1.39	140.16	1.82	3.25	174.35	118.41	127.73	8	8.04	8.24	3.93	0.59	0.71	6.62	1.34	0.89	0.19	268	2553.82	2.08	1731	1.47	141.17	1.78	3.58	175.53	118.99	129	9.61	10.2	10.05	9.5	0.72	0.72	7.07	0.9	0.99	0.19	596	1804.16	1.57	3529	1.35	147.39	1.55	2.6	176.28	128.73
1.86	74	1.26	72.45	2.61	2.38	58.78	73.96	84.59	12.19	16.15	16.32	3.47	0.56	0.62	6.08	1.07	0.94	-0.11	82	3562.18	2.34	670	1.7	59.12	2.84	2.9	60.63	53.22	63.51	21.32	13.3	13.66	3.65	0.83	0.59	7.59	1.1	0.92	0.07	300	1317.45	2.52	957	1.86	64.97	3.05	2.81	61.51	61.16
1.23	972	0.69	89.37	1.3	1.38	76.3	99.45	92.36	8.02	7.92	7.63	2.39	0.61	0.89	6.75	1.82	0.77	-0.13	172	2517.68	1.23	972	0.69	89.37	1.3	1.38	76.3	99.45	92.36	8.02	7.92	7.63	2.39	0.61	0.89	6.75	1.82	0.77	-0.13	172	2517.68	1.23	972	0.69	89.37	1.3	1.38	76.3	99.45
1.53	73	1.39	155.24	2.1	1.7	83.14	159.49	223.08	10.63	17.34	21.07	1.89	0.52	0.64	5.92	1.58	0.65	-0.31	58	3676.18	1.2	182	0.7	168.83	1.45	1.33	93.32	177.68	235.48	15.69	20.85	18.04	2.18	0.66	0.78	6.65	1.87	0.54	-0.31	72	2498.88	2.03	245	1.51	165.6	2.67	2.27	103.69	175.3
1.3	199	0.6	171.81	1.37	1.38	89.27	176.39	249.77	9.18	12.17	5.98	1.62	0.66	0.87	6.49	1.93	0.5	-0.33	78	2350.22	1.42	443	0.45	175.65	1.22	1.52	103.32	184.02	239.61	24.47	23.33	22.52	1.67	0.78	0.92	7.43	2.03	0.52	-0.28	128	1783.17	1.09	468	0.39	170.61	1.15	1.13	99.76	178.9
1.64	211	0.61	208.48	1.65	1.86	182.86	220.32	222.26	5.84	7.03	7.83	2.09	0.45	0.86	6.08	1.79	0.66	-0.09	108	3408.01	2.99	1154	1.53	213.68	2.33	3.03	185.3	226.28	229.46	7.48	9.89	10.79	1.39	0.58	0.6	6.69	1.74	0.6	-0.1	412	2674.19	2.99	1154	1.53	213.68	2.33	3.03	185.3	226.28
2.11	1950	0.98	218.14	1.78	2.32	192.68	230.28	231.47	7.72	6.92	7.34	2.24	0.59	0.84	6.64	1.78	0.76	-0.09	410	2242.59	2.12	3117	0.83	216.97	1.54	2.32	191.5	229.05	230.36	8.78	8.59	8.92	2.31	0.65	0.88	6.88	1.88	0.75	-0.09	518	2057.65	1.98	3149	0.77	216.52	1.52	2.17	191.07	228.61
2.96	453	1.98	202.38	3.23	3.34	162.36	219.49	225.29	4.33	4.71	4.75	2.54	0.43	0.66	5.85	1.33	0.85	-0.15	284	4176.31	2.23	975	1.05	201.12	1.77	2.64	161.64	217.72	223.99	7.95	7.65	7.43	3	0.73	0.73	6.25	1.55	0.84	-0.15	330	1551.73	4.34	3241	3.66	206.99	6.5	5.18	167.31	223.83
1.65	160	0.74	51.42	1.46	1.7	56.36	45.96	51.92	7.43	5.84	5.85	1.38	0.63	0.84	6.23	1.88	0.32	0.1	86	2955.74	1.38	425	0.69	57.51	1.47	1.41	59.28	53.56	59.7	11.61	13.11	13.2	1.08	0.7	0.84	6.83	2.11	0.38	0.05	116	1878.26	1.53	626	0.59	63.32	1.48	1.56	71.41	56.38
1.4	2585	0.62	234.95	1.35	1.58	199.84	252.17	252.83	6.54	3.59	3.19	2.69	0.44	0.89	6.48	1.93	0.72	-0.12	322	2930.98	2.03	7787	1.45	234.72	2.54	2.27	199.87	251.7	252.58	6.5	4.07	3.68	2.61	0.42	0.6	6.53	1.3	0.92	-0.11	802	3071.74	1.96	7851	1.44	234.59	2.52	2.21	199.83	251.51
1.91	620	0.93	223.16	1.94	2.23	246.35	208.7	214.42	6.35	11.51	10.19	2.73	0.43	0.76	6.1	1.52	0.85	0.08	222	3098.48	1.82	698	0.92	221.24	1.77	2.1	245.63	205.8	212.31	7.23	14.24	12.02	2.78	0.51	0.77	6.23	1.53	0.86	0.09	222	2748.81	3.01	2270	1.88	217.36	2.41	3.38	244.89	199.45
2.68	332	1.35	82.16	2.6	3.02	70	85.53	90.95	5.8	5.64	5.66	2.39	0.49	0.61	6.24	1.38	0.85	-0.1	220	3499.89	3.31	1630	1.5	74.83	1.77	3.65	62.15	78.31	84.04	8.95	9.19	9.46	2.22	0.52	0.74	7.02	1.67	0.75	-0.12	590	3390.01	3.31	1630	1.5	74.83	1.77	3.65	62.15	78.31
2.06	209	1.03	213.27	1.76	2.21	238.86	198.79	202.16	6.1	6.73	6.61	1.44	0.38	0.78	6.21	1.83	0.47	0.09	128	3907.04	2.96	940	1.37	205.38	2.06	3.23	226.04	194.87	195.23	11.37	8.05	8.17	2.19	0.82	0.69	7.15	1.56	0.75	0.07	396	1239.03	2.34	4911	0.84	201.93	1.44	2.44	222.87	190.71
2.15	123	1.43	183.84	2.25	2.52	204.98	170.5	176.04	9.48	8.29	7.6	2.87	0.65	0.59	6.45	1.23	0.87	0.09	112	2803.06	3.36	1183	2	196.09	2.94	3.42	220.02	183.76	184.48	10.87	9.69	8.33	1.07	0.77	0.45	7.09	1.54	0.51	0.09	470	1476.7	3.03	3928	2.13	192.71	3.99	3.96	220.37	176.99
2.39	404	1.17	211.24	2.09	2.74	230.23	203.35	200.14	6.38	7	6.72	2.59	0.48	0.77	6.31	1.5	0.82	0.06	220	2966.85	2.69	2838	1.8	207.33	2.21	2.75	223.87	200.69	197.44	7.25	9.09	8.14	1.44	0.63	0.78	6.68	1.83	0.6	0.05	586	2271.55	2.58	3365	1.64	206	2.2	2.62	224.69	197.78
3.2	461	1.19	222.09	2.41	3.42	197.48	233.49	235.28	4.9	4.93	4.95	1.73	0.16	0.63	6.04	1.58	0.69	-0.08	294	4596.54	3.29	924	1.44	220.12	2.45	3.9	196.04	231.42	232.89	6.05	6.11	6.33	3.11	0.48	0.65	6.42	1.32	0.9	-0.08	474	3242.42	1.78	9395	0.74	228.5	1.5	2.13	205.5	239.22
2.44	397	1.27	237.52	2.58	2.51	220.59	248.17	243.78	5.57	5.03	6.3	1.06	0.63	0.68	6.07	1.83	0.21	-0.06	200	2466.27	2.69	1855	1.57	237.91	2.6	3.06	217.21	249.24	247.28	7.98	5.77	6.85	2.77	0.77	0.66	6.65	1.53	0.78	-0.07	528	1581.24	2.69	1855	1.57	237.91	2.6	3.06	217.21	249.24
1.69	300	1.19	239.85	1.91	1.7	230.83	246.48	242.23	5.82	7.45	7.83	1.18	0.61	0.79	6.02	1.9	0.46	-0.03	118	2652.41	2.12	836	1.38	235.31	1.88	2.2	227.99	241	236.93	7.33	9.64	10.13	1.53	0.66	0.77	6.52	1.92	0.45	-0.03	254	2322.19	2.12	836	1.38	235.31	1.88	2.2	227.99	241
2.06	298	1.31	162.26	2.43	2.14	211.16	129.67	145.96	11.43	9.48	9.89	1.16	0.73	0.67	6.92	1.77	0.58	0.24	148	2089.08	2.58	409	1.57	158.04	3.01	2.74	204.83	127.94	141.36	17.94	13.2	13.88	1.57	0.8	0.53	7.31	1.59	0.58	0.23	222	1399.82	1.99	1263	1.22	171.23	1.97	2.04	218.78	139.19
2.32	89	2.23	138.7	3.64	2.7	76.64	137.45	202	17.02	14.66	19.26	2.25	0.64	0.22	6.27	0.91	0.79	-0.28	102	2862.66	2.39	223	1.84	152.09	2.15	2.65	90.85	157.31	208.13	30.3	34.39	35.02	2.13	0.65	0.56	7.14	1.37	0.56	-0.27	158	3210.8	2.39	223	1.84	152.09	2.15	2.65	90.85	157.31
1.5	21	1.08	209.79	1.67	1.64	210.38	212.1	206.9	21.82	18.13	21.15	1.4	0.64	0.73	5.22	1.37	0.53	0	30	3897.95	2.24	198	1.39	222.35	1.45	2.31	204.27	232.78	229.98	27.48	28.75	29.14	1.13	0.57	0.67	7.03	1.69	0.14	-0.07	130	3680.14	1.93	371	1.51	191.08	2.13	2.1	172.33	201.58
2.12	857	0.73	40.09	1.59	2.13	47.92	32.21	40.12	7.22	5.41	5.63	1.18	0.64	0.9	6.5	2.18	0.21	0.2	250	2223.79	2.37	1704	1.16	42.7	1.94	2.47	52.3	33.34	42.47	9.1	5.79	6.41	1.69	0.76	0.8	6.89	2.04	0.48	0.22	408	1612.59	2.73	2199	1.06	42.77	1.88	2.91	49.01	35.36
1.76	423	1.09	152.96	1.63	2.09	210.94	114.01	133.93	16.04	15.67	12.61	3.07	0.69	0.77	7.34	1.56	0.84	0.3	172	2120.36	1.55	562	0.9	152.63	1.51	1.79	204.27	117.99	135.63	27.6	22.56	19.68	2.94	0.77	0.8	7.68	1.79	0.76	0.27	170	1221.89	1.55	562	0.9	152.63	1.51	1.79	204.27	117.99
2.06	793	0.82	148.16	1.77	2.52	193.87	117.38	133.24	8.61	7.32	7.71	3.5	0.69	0.83	6.82	1.54	0.88	0.25	284	2071.6	2.69	1573	1.81	145.47	2.81	2.91	190.08	115.49	130.83	9.92	10.12	9.48	2.09	0.74	0.67	7.11	1.41	0.86	0.24	462	1813.4	2.69	1573	1.81	145.47	2.81	2.91	190.08	115.49
2.59	245	1.63	76.26	2.74	2.81	63.5	81.39	83.88	7.43	9.14	8.53	1.96	0.5	0.6	6.45	1.45	0.73	-0.12	176	3818.16	2.58	1225	1.47	71.95	2.17	3.39	59.67	76.5	79.68	8.9	9.28	8.83	4.56	0.64	0.7	6.9	1.15	0.94	-0.12	474	2421.91	2.6	1607	2.05	75.82	2.89	3.04	62.93	80.6
2.12	590	0.8	145.91	2.03	2.22	218.53	99.96	119.25	9.39	7.45	7.35	1.67	0.74	0.81	6.82	1.98	0.46	0.37	216	1851.93	1.94	1025	1.32	144.33	2.15	1.97	213.59	100.55	118.86	13.69	10.44	10.55	1.09	0.83	0.76	7.34	1.93	0.52	0.36	252	1220.61	2.29	2155	2.3	142.59	2.57	2.32	204.56	103.34
1.43	94	0.94	226.07	1.34	1.7	200.68	240.35	237.17	18.5	18.52	19.07	2.57	0.39	0.83	6.28	1.48	0.79	-0.09	66	5131.82	1.43	94	0.94	226.07	1.34	1.7	200.68	240.35	237.17	18.5	18.52	19.07	2.57	0.39	0.83	6.28	1.48	0.79	-0.09	66	5131.82	1.43	94	0.94	226.07	1.34	1.7	200.68	240.35
1.42	315	1.08	155.15	1.77	1.52	229.78	105.34	130.35	14.12	9.31	10.49	1.72	0.81	0.8	6.98	1.83	0.61	0.37	108	1375.44	3.01	1104	1.88	153.72	3.27	3.18	219.33	109.68	132.15	18.81	14.41	13.07	1.8	0.82	0.47	7.75	1.31	0.77	0.33	422	1257.07	4.31	2513	2.32	153.96	4.49	4.52	216.21	111.84
2.08	315	0.95	92.9	1.93	2.34	79.72	97.55	101.43	7.48	7.56	7.72	2.38	0.57	0.79	6.56	1.63	0.79	-0.1	166	2862	2.55	855	1.34	93.08	2.27	2.87	80.19	97.62	101.43	11.83	12.71	12.49	2.67	0.71	0.71	7.15	1.44	0.88	-0.1	336	1779.41	2.55	855	1.34	93.08	2.27	2.87	80.19	97.62
2.71	532	1.41	139.19	2.39	3.06	161.88	126.94	128.76	8.71	7.13	7.21	2.35	0.64	0.71	6.62	1.46	0.84	0.12	282	1985.1	3.44	1032	1.4	136.07	2.63	3.64	158.68	123.65	125.88	9.22	8.07	7.89	1.78	0.72	0.71	6.95	1.8	0.54	0.12	468	1854.6	3.21	1435	1.13	132.66	2.37	3.3	158.36	117.89
2.42	281	1.1	153.48	2.37	2.59	134.92	160.07	165.44	6.51	6.71	6.24	1.84	0.42	0.72	6.4	1.64	0.67	-0.09	174	3772.69	1.77	1185	0.86	166.09	1.64	1.87	147.87	172.63	177.77	15.49	16.91	16.63	1.79	0.79	0.73	7.52	1.88	0.6	-0.08	258	1416.6	1.77	1185	0.86	166.09	1.64	1.87	147.87	172.63
1.13	48	0.68	240.82	1.46	1.23	219.46	251.73	251.27	10.78	4.3	5.22	1.43	0.61	0.79	5.88	1.63	0.64	-0.07	34	2553.71	1.35	583	0.65	230.21	1.44	2.38	216.35	236.59	237.7	12.42	22.52	21.14	10.1	0.66	0.86	7.29	0.9	0.99	-0.04	230	2469.77	1.35	583	0.65	230.21	1.44	2.38	216.35	236.59
1.71	87	0.59	161.74	1.77	1.93	210.79	128.94	145.47	5.71	5.58	5.47	2.18	0.35	0.82	5.79	1.65	0.67	0.24	72	4086.7	2.59	655	1.54	167.15	2.14	2.83	216.11	135.7	149.66	12.44	9.98	10.46	2.29	0.75	0.74	7.11	1.63	0.75	0.23	290	1666.95	4.22	1498	2.14	165.6	4.06	4.25	217.58	131.89
2.28	976	1.14	86.13	2.27	2.48	73.57	91.58	93.24	7.25	7.3	7.56	2.02	0.44	0.71	6.68	1.75	0.66	-0.11	310	3438.97	3.14	1798	1.51	85.41	2.32	3.25	72.8	90.7	92.73	10.35	11.05	11.55	1.58	0.6	0.69	7.16	1.75	0.57	-0.11	552	2711.04	3.14	1934	1.61	84.29	2.3	3.25	71.74	89.6
1.85	240	1.45	139.67	2.39	2.03	167.44	123.96	127.62	6.68	5.4	6.69	1.85	0.55	0.7	6.23	1.64	0.6	0.15	126	2666.52	1.44	2021	0.61	140.29	1.2	1.52	172.2	121.26	127.41	12.13	10.92	10.55	1.73	0.78	0.95	7.35	2.16	0.47	0.17	274	1457.92	2	2676	0.89	143.96	1.32	2.17	174.64	125.78
2.08	569	1.22	167.01	2.36	2.22	240.52	114.77	145.73	7.74	7.16	8.1	1.74	0.66	0.8	6.6	1.85	0.57	0.35	212	2250.96	2.07	3034	0.54	166.63	1.79	2.18	237.64	115.52	146.74	10.88	8.74	9.74	1.85	0.83	0.86	6.99	2.16	0.52	0.35	480	1154.36	2.07	3034	0.54	166.63	1.79	2.18	237.64	115.52
1.09	116	0.22	209.75	1.34	1.16	126.4	251.4	251.46	21.52	5.7	4.84	1.08	0.85	0.92	6.63	2.01	0.08	-0.33	50	1225.78	1.54	154	0.99	214.8	1.74	1.61	146.86	248.88	248.66	41.39	9.47	10.27	1.44	0.89	0.82	7.01	1.82	0.43	-0.26	80	710.43	1.55	222	0.85	201.02	2.08	1.61	131.01	228.78
1.92	928	0.98	240.1	2.26	1.99	213.97	253.08	253.26	6.31	3.3	3.05	1.46	0.59	0.74	6.25	1.9	0.52	-0.08	242	2620.8	2.52	1370	1.58	239.58	2.22	2.73	213.49	252.6	252.66	6.99	4.14	4.21	2.2	0.58	0.63	6.43	1.48	0.79	-0.08	404	2644.75	3.99	3281	2.63	239.98	5.03	4.25	215.12	252.47
1.57	81	0.98	153.14	1.74	1.83	205.58	118.19	135.65	21.86	16.8	16.83	2.23	0.81	0.83	6.33	1.55	0.72	0.27	66	1451.51	2.54	253	1.77	143.05	2.63	2.8	198.8	107.36	122.98	28.5	18.85	19.27	2.06	0.84	0.58	7.39	1.37	0.71	0.3	178	1272.94	2.95	1516	2.08	152.05	2.79	3.03	193.19	125.77
2.57	193	2.08	146.7	3.08	2.77	160.34	140.02	139.75	6.3	9.68	6.94	2.06	0.56	0.53	6.14	1.2	0.76	0.07	154	2989.86	1.84	2268	1.01	141.82	1.42	2.65	156.24	133.75	135.48	10.89	10.36	9.82	5.94	0.84	0.89	7.07	1.29	0.95	0.08	504	1144.38	1.84	2268	1.01	141.82	1.42	2.65	156.24	133.75
2.47	794	2.05	243.57	2.9	2.63	226.45	252.13	252.13	8.11	4.39	4.57	1.78	0.63	0.51	6.74	1.36	0.76	-0.05	296	2590.33	3.34	1566	1.63	242.37	2.34	3.46	225.28	250.23	251.6	11.69	8	6.35	1.66	0.65	0.51	7.19	1.57	0.41	-0.05	548	2353.01	3.34	1566	1.63	242.37	2.34	3.46	225.28	250.23
2.95	1459	2.89	204.76	4.7	3.21	178.85	217.25	218.18	7.25	7.15	7.43	2.19	0.55	0.47	6.7	1.06	0.89	-0.1	490	2916.01	3.01	2382	2.52	205.7	4.31	3.24	180.26	217.99	218.86	8.99	9.5	9.5	2.02	0.67	0.44	6.97	1.17	0.77	-0.09	632	2161.76	3.36	2579	2.58	207.52	5.05	3.57	181.99	219.92
1.44	61	1.07	205.87	1.38	1.66	187	212.41	218.2	36.4	37.45	35.85	2.33	0.51	0.79	6.11	1.43	0.77	-0.06	52	4754.03	1.44	61	1.07	205.87	1.38	1.66	187	212.41	218.2	36.4	37.45	35.85	2.33	0.51	0.79	6.11	1.43	0.77	-0.06	52	4754.03	1.44	61	1.07	205.87	1.38	1.66	187	212.41
1	10	0.15	236.7	1.2	1.11	211.6	246.7	251.8	14.47	8.47	6.08	1.33	0.23	0.86	4.34	1.32	0.42	-0.08	14	7992.61	2.56	236	2.23	129.07	4.32	3.42	115.89	131.43	139.89	52.4	50.8	49.74	4.53	0.75	0.43	7.49	0.77	0.94	-0.06	210	1884.27	2.56	236	2.23	129.07	4.32	3.42	115.89	131.43
2.21	428	1.14	153.18	1.94	2.3	220	108.9	130.63	9.36	8.3	8.49	1.42	0.69	0.77	6.68	1.87	0.46	0.34	190	2110.9	3.9	2089	1.87	156.33	3.2	4.52	215.66	117.02	136.31	19.25	17.43	15.75	2.94	0.8	0.58	8.06	1.18	0.89	0.3	826	1446.08	3.9	2089	1.87	156.33	3.2	4.52	215.66	117.02
2.22	299	0.97	47.46	1.99	2.31	43.7	45.6	53.09	6.23	6.34	6.13	1.53	0.47	0.75	6.28	1.83	0.45	-0.02	160	3426.41	2.39	779	1.2	52.86	2.35	2.53	50.55	49.73	58.28	11.48	9.3	9.94	1.79	0.7	0.74	7	1.8	0.57	0.01	282	1995.14	2.19	876	0.99	57.08	2.08	2.33	54.06	54.44
1.71	218	0.87	124.61	2.11	1.79	65.12	119.18	189.53	9.92	10.75	11.21	1.47	0.52	0.82	6.31	1.91	0.33	-0.29	106	2001.58	1.88	361	1.03	127.76	1.91	2.08	67.39	124.82	191.07	11.5	14.92	17.91	2.3	0.58	0.77	6.82	1.73	0.68	-0.3	158	2330.16	1.42	577	0.55	139.41	1.35	1.56	77.77	138.02
2.75	233	2.01	85.33	3.81	2.88	121.1	62.92	71.98	19.08	14.78	12.52	1.43	0.76	0.58	7.26	1.38	0.47	0.32	176	2047.64	2.75	233	2.01	85.33	3.81	2.88	121.1	62.92	71.98	19.08	14.78	12.52	1.43	0.76	0.58	7.26	1.38	0.47	0.32	176	2047.64	2.45	1352	1.18	107.98	2.89	2.46	142.09	86.8
1.61	230	0.9	74.29	1.73	1.65	64.56	74.67	83.64	8.03	8.96	8.97	1.11	0.63	0.83	6.12	1.97	0.33	-0.07	100	2144.92	1.8	400	1.11	81.92	1.86	1.85	80.12	78.32	87.32	25.88	14.82	14.07	1.06	0.92	0.77	7.06	2.02	0.09	0.01	148	638.56	1.8	400	1.11	81.92	1.86	1.85	80.12	78.32
1.86	268	1.28	150.01	2.45	1.99	213.6	105.78	130.66	8.98	9.28	9.94	1.66	0.67	0.71	6.74	1.6	0.68	0.34	130	2485.15	2.14	1112	1.54	149.23	2.16	2.28	211.6	106.16	129.92	13.35	10.9	11.81	1.76	0.82	0.66	7.35	1.69	0.69	0.33	304	1233.94	4.84	3097	2.54	144.54	4.88	4.91	204.06	105.17
1.15	540	0.51	192.38	1.25	1.18	104.15	219.67	253.32	6.41	8.53	2.72	1.08	0.59	0.89	6.13	2.21	0.15	-0.36	110	2457.82	1.17	692	0.41	193.73	1.22	1.2	107.77	221.11	252.31	10.79	8.88	4.74	1	0.79	0.92	6.55	2.23	0.11	-0.34	126	1430.9	1.31	1333	1.26	198.69	1.68	1.33	109.77	233.61
2.18	915	1.24	221.83	2.34	2.23	197.96	232.95	234.59	6.53	6.85	6.93	1.21	0.47	0.73	6.47	1.98	0.21	-0.08	270	3044.94	2.13	1183	1.05	220.03	2.17	2.2	197.05	230.66	232.39	8.56	9.47	9.52	1.45	0.57	0.76	6.72	2.02	0.41	-0.08	302	2318.79	2.69	1299	1.77	218.84	2.64	2.8	197.64	228.69
2.03	679	1.03	138.63	1.84	2.46	158.69	128.27	128.95	7.88	7.62	7.8	3.5	0.61	0.83	6.7	1.53	0.87	0.11	256	2672.04	1.67	1153	1.31	139.59	1.75	2.05	159.86	128.84	130.08	12.8	9.94	10.15	3.5	0.75	0.8	7.23	1.41	0.91	0.11	278	1534.85	1.59	1524	0.87	143.24	1.59	2.06	161.39	133.76
2.24	551	1.31	202.32	3.07	3.58	194.96	204.84	207.17	10.11	12.78	12.43	7.82	0.68	0.55	7.07	0.72	0.99	-0.02	336	2329.13	1.93	1807	1.64	204.39	2.8	4.85	199.48	205.58	208.1	14.6	17.29	16.3	23.13	0.78	0.51	7.75	0.4	1	-0.02	824	1556.69	1.93	1807	1.64	204.39	2.8	4.85	199.48	205.58
1.95	1294	1.04	68.85	1.89	1.97	54.82	73.45	78.3	7.18	7.27	7.37	1.04	0.38	0.78	6.59	2.12	0.13	-0.15	284	3369.62	1.95	1356	0.92	68.53	1.83	1.96	54.52	73.09	77.99	7.94	8.11	8.27	1.17	0.44	0.8	6.69	2.12	0.06	-0.15	288	3013.46	3.01	3683	1.71	67.98	2.41	3.53	54.5	72.2
2.37	642	1.46	63.67	2	2.53	51.76	67.2	72.05	7.77	7.15	7.17	1.8	0.51	0.78	6.55	1.78	0.58	-0.13	256	2705.22	3.29	2250	1.56	58.68	2.04	4.06	47.66	62.18	66.2	10.03	10.29	10.47	3.74	0.49	0.62	7.07	1.22	0.92	-0.13	770	2864.41	3.71	2753	1.69	56.69	2.41	4.17	46.88	59.42
1.82	142	1.22	213.4	2.91	2.14	193.14	222.59	224.46	6.86	5.16	4.64	2.59	0.67	0.68	6.08	1.39	0.77	-0.07	102	2467.98	2.45	201	2.13	212.99	3.31	2.68	197.47	219.46	222.03	13.25	8.16	6.93	2.06	0.81	0.6	6.58	1.48	0.61	-0.05	152	1309.57	2.88	4667	1.25	225.22	1.99	3.2	203.49	235.25
2.22	116	1.29	100.77	2.72	2.37	87.45	105.32	109.53	7.18	7.24	7.69	1.4	0.63	0.67	6.12	1.6	0.49	-0.09	102	3160.26	3.45	1254	1.69	89.63	2.63	3.66	76.44	93.88	98.56	14.41	14.81	14.53	1.77	0.67	0.67	7.49	1.64	0.71	-0.1	518	2089.26	3.06	1418	1.54	93.11	2.54	3.13	79.94	97.45
2.42	688	1.24	153.9	2.08	2.76	163.86	150.02	147.83	6.98	7.08	6.67	2.6	0.72	0.76	6.48	1.53	0.82	0.04	290	1980.61	2.13	2133	0.84	154.49	1.76	2.55	168.88	147.94	146.66	12.11	10.38	9.72	3.43	0.83	0.84	7.24	1.59	0.88	0.07	472	1075	3.56	3436	1.99	154.6	2.91	4.4	169.87	147.27
1.83	356	0.87	37.67	2.08	2.04	30.68	37.66	44.68	6.78	6.95	7.1	2.05	0.51	0.8	6.45	1.9	0.54	-0.1	154	3448.69	2.67	976	1.79	43.67	2.39	2.99	40.81	41.72	48.47	13.99	11.98	11.83	2.39	0.76	0.67	7.31	1.44	0.84	-0.01	374	1696.13	2.67	976	1.79	43.67	2.39	2.99	40.81	41.72
1.38	99	0.69	158.47	1.62	1.46	84.66	166.6	224.17	11.62	12.19	7.53	1.6	0.74	0.82	6.2	1.78	0.59	-0.33	58	2185.18	1.36	237	0.64	146.19	1.57	1.46	78.51	148.46	211.59	14.95	22.05	18.48	1.79	0.74	0.86	6.79	1.9	0.6	-0.31	90	1857.84	1.36	237	0.64	146.19	1.57	1.46	78.51	148.46
1.86	96	1.59	141.05	1.75	1.99	77.2	142.99	202.97	9.58	10.46	11.65	1.17	0.57	0.75	6.25	1.69	0.16	-0.3	78	3625.68	1.97	260	1.58	121.73	2.43	2.26	65.4	119.25	180.54	15.5	22.65	23.94	2.55	0.72	0.58	7.08	1.32	0.8	-0.29	146	2351.93	1.69	357	1.31	135.21	2.07	1.88	75.78	136.61
1.85	84	0.81	136.02	1.69	2.02	70.61	135.31	202.14	10.12	7.73	7.33	1.83	0.76	0.76	5.86	1.62	0.64	-0.31	74	1752.11	1.35	224	0.53	125.59	1.37	1.4	65.49	121.11	190.17	11	14.59	13.87	1.06	0.74	0.87	6.44	2.06	0.29	-0.3	84	1734.57	1.05	416	0.16	126.67	1.14	1.1	70.79	125.55
1.58	136	1.06	226.82	1.26	1.76	205.08	241.11	234.26	19.25	17.42	19.24	2.11	0.62	0.85	6.67	1.65	0.69	-0.08	82	3378.75	4.82	452	3.34	215.37	6.1	5.79	207.43	220.67	218	18.31	23.15	21.95	3.28	0.31	0.16	7.54	0.68	0.83	-0.03	492	5178.25	4.02	636	2.71	199.13	4.83	4.7	193.69	203.06
2.61	258	1.72	134.78	2.52	2.68	130.88	136.84	136.62	7.36	7.86	7.78	1.04	0.69	0.54	6.51	1.61	0.43	-0.02	172	2610.42	2.94	442	1.95	137.39	3.47	3.35	132.89	140.37	138.92	12.75	13.19	11.65	2.63	0.75	0.4	6.98	1.19	0.74	-0.03	282	1364.6	2.01	2794	1.53	125.5	1.91	2.07	122.76	127.49
2.07	251	0.78	197.25	2.02	2.68	174.88	207.75	209.11	6.08	5.55	5.58	4.18	0.46	0.76	6.27	1.29	0.92	-0.09	170	3739.3	2.51	2143	1.2	192.87	2.23	3.64	171.7	202.27	204.66	10.82	9.53	9.66	6.11	0.67	0.71	7.09	1.01	0.97	-0.08	674	1780.8	1.98	4625	1.16	192.15	1.83	3	175.74	198.99
2.22	828	1.26	61.67	2.16	2.31	48.91	66.08	70	6.42	6.62	7.12	1.56	0.25	0.82	6.44	2.02	0.37	-0.15	266	3798.05	2.69	1899	1.17	65.16	1.67	2.74	52.22	69.85	73.41	10.21	12.71	12.75	1.17	0.57	0.8	6.99	2.1	0.27	-0.14	478	2678.11	3.66	3020	1.17	65.89	1.78	3.69	52.85	70.51
1.9	520	1.06	221.09	2.41	2.08	194.82	233.79	234.67	7.07	7.37	8.04	2.13	0.4	0.81	6.56	1.8	0.65	-0.09	190	3310.84	2.36	919	1.81	219.76	2.63	3	193.24	232.11	233.92	6.8	7.01	7.49	3.96	0.44	0.76	6.59	1.21	0.94	-0.09	364	3336.83	2.47	2862	1.41	223.11	2.02	4.16	197.85	234.98
2.12	596	1.5	69.41	2.12	2.17	55.59	74.09	78.55	8.46	8.28	8.59	1.01	0.41	0.74	6.8	1.88	0.18	-0.14	212	3689.64	2.55	1341	1.38	68.05	1.97	2.61	54.07	72.67	77.4	8.71	8.72	8.64	1.15	0.38	0.64	6.98	1.86	0.3	-0.15	382	3913.94	2.68	1406	1.56	69.03	2.2	2.75	55.42	73.38
2.03	3659	1.15	244	1.47	2.07	226.38	252.79	252.81	6.7	3.41	3.22	1.31	0.52	0.9	6.51	2.3	0.26	-0.06	500	2765.73	1.93	5300	1.3	243.93	1.57	2.05	226.56	252.54	252.68	7.54	4.27	3.79	1.97	0.56	0.9	6.56	2.13	0.55	-0.05	598	2281.92	1.7	9581	0.66	242.83	1.23	1.87	225.84	251.29
1.97	1386	1.27	41.74	1.83	2.65	33.86	41.17	50.2	6.04	5.98	6.43	4.77	0.24	0.84	6.36	1.32	0.94	-0.1	394	3602.82	1.3	4642	0.55	40.91	1.17	2.15	33.73	40.32	48.68	6.77	7.82	8.29	8.79	0.44	0.93	6.53	1.09	0.98	-0.09	586	2962.68	1.26	4700	0.46	41.2	1.15	2.09	33.92	40.66
1.62	602	0.75	50.06	1.55	1.65	44.47	48.59	57.11	8.16	8.97	8.82	1.38	0.61	0.85	6.61	2.11	0.39	-0.04	162	2502.76	1.62	602	0.75	50.06	1.55	1.65	44.47	48.59	57.11	8.16	8.97	8.82	1.38	0.61	0.85	6.61	2.11	0.39	-0.04	162	2502.76	1.62	602	0.75	50.06	1.55	1.65	44.47	48.59
2.76	250	1.35	113.17	2.6	2.88	172.94	76.14	90.42	16.95	12.2	13.11	1.04	0.71	0.68	7.29	1.76	0.11	0.39	182	2421.81	2.2	395	1.12	105	2.03	2.26	161.13	70.17	83.69	22.96	13.66	14.86	1.2	0.82	0.78	7.66	1.9	0.36	0.39	180	1313.99	2.86	1326	1.1	121.85	2.08	2.98	174.79	88.3
1.54	358	0.89	178.45	1.71	2.03	194.25	172.26	168.82	10.15	9.62	10.16	4.25	0.67	0.82	6.89	1.49	0.87	0.06	154	2126.26	2.29	491	1.45	181.23	2.24	2.69	196.85	174.24	172.62	15.51	13.18	13.41	3.09	0.79	0.66	7.18	1.27	0.88	0.06	238	1355.63	2.29	491	1.45	181.23	2.24	2.69	196.85	174.24
1	12	0.09	145	1.25	1.15	139.17	168	127.83	20.02	22.62	19.68	1.67	0.28	0.86	4.4	1.37	0.44	-0.09	16	6559.45	1.35	222	0.63	103.75	1.38	1.41	92.37	115.94	102.95	45.55	50.61	49.4	1.06	0.76	0.86	7.36	2.03	0.21	-0.11	84	1890.17	1.35	222	0.63	103.75	1.38	1.41	92.37	115.94
1.26	216	1.03	118.06	1.39	1.5	177.24	79.63	97.32	21.07	10.37	10.89	3	0.78	0.81	7.11	1.45	0.88	0.38	88	1915.77	1.25	243	0.95	113.51	1.23	1.44	169.71	76.85	93.96	29.44	12.74	14.19	3	0.84	0.88	7.24	1.54	0.85	0.38	90	1241.43	1.25	243	0.95	113.51	1.23	1.44	169.71	76.85
1.54	953	0.49	42.63	1.67	1.57	43.72	39.35	44.81	9.3	8.4	7.77	1.16	0.71	0.88	6.79	2.24	0.21	0.05	194	1851.18	1.54	953	0.49	42.63	1.67	1.57	43.72	39.35	44.81	9.3	8.4	7.77	1.16	0.71	0.88	6.79	2.24	0.21	0.05	194	1851.18	1.54	953	0.49	42.63	1.67	1.57	43.72	39.35
2.53	1042	1.09	217.05	2.51	2.74	189.26	230.49	231.4	6.67	6.93	6.83	2.06	0.48	0.78	6.54	1.77	0.73	-0.1	354	3028.77	3.28	1807	1.38	214.38	3.2	3.35	187.76	227.35	228.03	10.34	10.75	10.96	1.4	0.62	0.66	7.11	1.76	0.51	-0.1	570	2322.13	3.59	3692	1.52	216.67	2.83	3.87	189.68	229.9
1.37	275	0.96	231.11	1.41	1.57	195.85	247.84	249.62	10.12	9.76	8.81	2.83	0.45	0.88	6.73	1.58	0.84	-0.12	104	3760.31	1.69	329	1.25	227.29	2.19	2.37	193.81	243.12	244.95	11.87	15.14	14.66	5.49	0.52	0.76	6.87	1.17	0.94	-0.11	172	3825.8	1.69	329	1.25	227.29	2.19	2.37	193.81	243.12
1.76	252	0.88	238.86	1.79	1.83	225.58	244.86	246.14	6.42	7.65	7.75	1.11	0.52	0.83	6.24	2	0.18	-0.04	116	3185.49	2.23	531	1.23	233.9	2	2.28	223.23	238.69	239.79	8.19	11.86	11.74	1.36	0.57	0.76	6.76	1.9	0.5	-0.03	210	2913.81	3.67	2664	2.41	226.47	4.47	4.51	217.7	230.45
1.7	178	1.01	131.57	1.69	1.91	189.94	94.97	109.8	16.63	15.93	16.17	2.08	0.68	0.79	6.84	1.7	0.67	0.33	102	2000.07	2.09	653	1.27	131.4	2.36	2.66	179.84	100.83	113.53	34.26	19.76	18.42	3.85	0.89	0.79	7.98	1.54	0.83	0.28	272	812.88	1.88	733	1.12	136.82	2.31	2.29	185.46	106.13
2.25	542	1.49	76.52	2.09	2.32	60.5	82.17	86.88	8.56	9.52	9.75	1.34	0.39	0.76	6.71	1.97	0.2	-0.15	216	3521.62	3.58	1292	1.36	77.26	2.6	3.84	61.36	82.74	87.68	10.11	10.63	10.92	1.98	0.54	0.72	7.04	1.71	0.65	-0.15	552	2734.89	3.82	3035	1.2	80.85	2.4	3.92	65.57	86.06
2.72	462	1.29	214.75	2.89	2.91	189.06	226.77	228.41	6.74	7	7.06	1.78	0.4	0.68	6.52	1.59	0.64	-0.09	250	3625.28	2.18	6087	1.13	219.92	2.21	3.8	195.45	231.68	232.63	9.94	9.5	9.17	10.01	0.72	0.8	7.2	0.88	0.99	-0.08	1186	1786.88	2.18	6087	1.13	219.92	2.21	3.8	195.45	231.68
2.14	1038	0.95	158.47	1.79	2.16	212.28	121.74	141.4	6.01	6.63	6.31	1.24	0.35	0.81	6.29	2.14	0.29	0.27	278	3204.15	2.61	3652	0.89	158.92	1.93	2.68	212.39	122.47	141.91	6.83	7.04	6.72	1.44	0.56	0.83	6.56	2.14	0.49	0.27	648	2467.92	2.43	6079	0.65	157.84	1.74	2.62	209.32	122.82
2.9	214	1.91	148.61	3.17	3.08	221.28	103.21	121.34	10.86	11.67	9.75	1.59	0.58	0.63	6.87	1.48	0.63	0.36	180	3530.24	2.85	677	1.39	139.29	2.25	3.02	211.21	93.55	113.12	13.38	13.11	12.01	1.62	0.69	0.74	7.58	1.81	0.53	0.39	314	2348.15	2.85	677	1.39	139.29	2.25	3.02	211.21	93.55
3.03	212	1.93	151.26	2.78	3.23	215.23	108.11	130.44	12.93	9.61	9.78	1.69	0.66	0.51	6.98	1.38	0.66	0.33	188	3142.42	3.27	613	1.74	151.64	2.69	3.43	205.29	115.82	133.81	26.97	19.37	18.79	1.52	0.86	0.59	7.9	1.51	0.65	0.28	340	930.28	3.93	1676	1.76	142.86	2.47	4.03	197.67	106.2
1.43	39	1.41	234.03	1.54	1.6	206.36	246.05	249.69	15.48	12.95	11.83	1.67	0.26	0.75	5.47	1.4	0.6	-0.09	40	6040.96	1.53	60	1.22	221.55	1.52	1.68	194.53	232.85	237.27	22.72	25.11	24	1.86	0.51	0.74	5.96	1.62	0.48	-0.09	52	5014	1.22	154	0.65	173.48	1.36	1.33	148.64	182.88
1.92	141	1.24	215.19	2.02	2.02	212.28	216.28	217	6.82	9.12	9.72	1.27	0.37	0.78	6.24	1.79	0.46	-0.01	96	3873.35	1.71	263	0.97	209.5	1.91	1.85	207.8	210.34	210.36	8.23	10.7	11.37	1.76	0.58	0.8	6.62	1.85	0.61	-0.01	120	2908.87	2.99	1696	1.67	198.17	2.42	3.27	201.05	196.65
2.97	252	1.73	164.13	3.2	3.09	184.15	152.03	156.22	7.22	7.33	6.96	1.09	0.58	0.61	6.48	1.55	0.26	0.1	196	3155.18	2.75	728	1.45	159.96	2.06	2.85	180.45	147.77	151.66	9.3	11.09	10.54	1.67	0.68	0.74	7.02	1.73	0.63	0.1	308	2215.03	1.89	2190	1.18	166.75	2.01	2	190.87	151.97
1.57	216	1.27	164.84	1.71	1.97	192.55	148.34	153.62	9.99	12.77	11.69	3.76	0.67	0.77	6.73	1.26	0.92	0.13	116	2401.53	1.88	622	1.85	173.29	2.19	1.92	201.1	156.94	161.84	14.23	16.3	14.29	1.18	0.79	0.64	7.36	1.63	0.59	0.12	192	1397.51	1.88	622	1.85	173.29	2.19	1.92	201.1	156.94
2.12	836	0.88	232.84	1.78	2.52	202.39	247.24	248.89	5.85	5.35	5.1	3.14	0.52	0.82	6.33	1.5	0.89	-0.1	292	3153.8	3.39	2408	2.37	233.37	3.67	4.05	203.39	247.65	249.06	6.04	5.76	5.45	3.35	0.49	0.58	6.42	1.02	0.94	-0.1	794	3057.31	4.04	6475	3.2	232.03	4.91	4.21	204.14	245.58
3.998096	645.351409	2.431445	85.181651	2.831165	4.02202	68.947679	90.340321	93.233767	6.870445	7.213963	6.349449	1.439482	0.442711	0.5856	6.613337	1.328611	0.56467	-0.117521	315.070955	3588.571069	3.995827	1743.038326	1.949462	84.917367	3.603197	3.971198	71.148908	90.618875	93.477709	11.346051	12.078662	11.755708	1.333405	0.605125	0.497846	7.168698	1.567443	0.548392	-0.121869	554.808968	2455.375682	2.925538	2420.039056	1.725333	90.297633	2.302517	3.067949	71.904743	95.669817
2.776096	354.042949	1.414265	82.650708	2.566305	3.02	68.216648	86.622561	92.027179	6.921055	5.982528	7.105197	1.672463	0.509976	0.638678	6.431822	1.492745	0.519959	-0.111812	278.25045	3137.450261	2.882514	2558.780539	1.238585	76.81329	1.837865	3.343792	62.156661	82.609872	85.047955	8.944938	9.19219	9.878491	1.787241	0.650467	0.770621	6.989047	1.823997	0.692276	-0.142491	585.376309	3010.391673	3.191805	4293.399358	1.392841	75.096499	1.809171	3.37134	61.273831	80.121245
2.640152	949.609137	1.487867	76.252269	2.10373	2.633594	60.033085	77.334948	83.951053	8.545907	9.457932	9.313112	1.342912	0.399599	0.757106	6.753238	1.879986	0.450824	-0.144522	253.739009	3498.974476	3.367081	1421.944723	1.667868	74.984222	2.332671	3.576734	61.351183	77.672199	83.913282	10.9273	9.704382	10.023937	1.732188	0.550326	0.707928	7.065073	1.714782	0.700922	-0.129306	500.752872	2610.42961	3.751032	2367.542288	1.40365	79.216951	2.424632	3.865349	60.514832	77.432972
4.071702	214.097907	0.644524	82.388139	3.110292	2.907631	67.641858	78.867148	86.084542	9.948622	8.145489	10.322454	2.915768	0.591913	0.819063	6.500783	1.579929	0.406539	-0.114089	342.065946	1677.085179	1.944653	543.789773	1.785525	80.412108	2.723629	3.616982	72.724376	82.938882	85.091064	20.068214	13.767402	18.466763	1.830991	0.695915	0.590151	7.199901	1.461489	0.592591	-0.084712	320.190959	1970.362364	2.671467	925.765138	1.708259	81.670307	2.480719	2.658926	74.282611	90.728869
2.268854	416.985829	1.365424	76.768822	2.104674	2.687288	67.276029	84.407081	87.998104	8.201471	7.621566	6.938799	2.374451	0.414983	0.685185	6.265378	1.840004	0.359252	-0.12686	216.987522	3521.511669	3.353442	1507.312004	1.427612	75.548043	2.234767	3.705223	61.36945	79.264794	85.636969	8.968383	10.393161	9.757808	2.136192	0.52159	0.733557	7.027539	1.688385	0.714637	-0.135255	578.229043	3292.838926	3.517954	2057.293315	1.488971	80.617308	1.845523	3.783265	64.980884	83.678542
2.478955	317.483136	1.59746	76.396031	2.645171	2.606844	71.694572	89.133309	86.568683	7.416831	8.268417	8.016976	1.97042	0.440082	0.637553	6.649977	1.661958	0.675225	-0.114329	247.098161	3504.528884	2.652293	1605.447037	1.483741	81.419379	2.230292	3.371379	72.095254	85.670586	83.225019	9.658229	10.480802	8.868593	4.511291	0.612435	0.692556	7.090515	1.554096	0.708349	-0.110784	480.310146	2709.988771	2.604116	1826.339415	1.983928	82.849931	2.600923	3.144206	69.32937	81.396579
2.141867	465.315126	1.047588	92.028064	1.991145	2.465238	75.179977	96.166759	101.288498	7.269532	7.542923	7.659934	2.317164	0.546942	0.760508	6.576726	1.724841	0.7707	-0.108388	299.122748	2957.562055	3.04021	1042.573143	1.458723	88.724287	2.309837	3.229107	72.984363	94.240501	97.983755	11.310069	11.607276	11.561482	1.773301	0.69938	0.706894	7.156577	1.700084	0.793851	-0.107569	529.87746	2350.060607	2.707198	1294.009825	1.518546	90.495911	2.279857	3.016163	75.432272	92.150969
2.582304	252.747367	1.518216	85.545862	2.322723	2.533814	65.33346	86.546509	84.573735	7.323177	8.249237	8.169651	1.967938	0.45846	0.626353	6.548082	1.608375	0.660999	-0.112828	215.013024	3814.833701	2.969079	1708.590862	1.494583	74.128003	2.205497	3.317915	61.478399	90.156277	88.467407	10.049088	10.802972	10.690866	3.975	0.637368	0.693624	7.08823	1.206628	0.818619	-0.116389	522.290204	2431.140218	3.093546	1789.844139	1.638335	77.379395	2.704356	3.200089	68.368606	88.185633
2.244024	725.462404	1.092448	75.83333	1.934832	2.131739	54.978175	78.177393	85.960635	8.384705	8.808331	7.648844	1.234969	0.389373	0.775189	6.637447	1.990571	0.13362	-0.15	245.448173	3518.145471	2.095418	1308.736504	1.171956	70.002822	1.851945	2.903249	59.217655	74.508913	78.28983	8.166996	9.555468	10.89018	1.361005	0.526431	0.722668	7.012812	2.018277	0.068953	-0.15	302.697392	2935.807872	3.796101	3391.717104	1.638188	70.083771	2.406972	3.869989	61.182434	72.678164
2.558882	983.780474	1.373522	68.59713	2.169259	2.540727	56.64547	67.374987	74.674398	8.211879	8.122229	8.699319	1.80231	0.493682	0.738817	6.735116	1.772834	0.632817	-0.13	326.190286	2912.839795	3.072181	1967.113106	1.644948	61.060884	2.142376	3.85897	49.401778	63.02785	73.96974	11.207945	10.102571	9.796079	3.29577	0.529488	0.644892	7.073469	1.661328	0.796583	-0.122824	683.855639	2703.202983	3.717198	2435.963899	1.781305	68.47374	2.412854	4.118003	48.575043	71.911244
2.470731	159.546071	1.42579	82.804678	2.737944	2.451755	77.808857	93.767882	98.245905	7.285853	8.593805	8.397728	1.460837	0.587926	0.63667	6.174162	1.524167	0.582579	-0.11287	131.958188	3815.118308	3.137474	1240.660281	1.601319	84.493639	2.383728	3.563099	66.032986	85.128677	94.137018	13.258884	13.435938	11.78525	3.82571	0.646388	0.693617	6.90688	1.510695	0.829468	-0.119047	481.386841	2418.077213	3.059042	1424.27459	1.718567	84.781357	2.835815	3.072623	67.070415	90.037174
2.243935	577.439464	1.42349	74.751921	2.152035	2.313593	52.21949	70.578095	80.022481	7.570829	9.312222	8.952095	1.386775	0.307022	0.784424	6.544008	1.996583	0.202778	-0.15	258.026359	3562.720303	2.879232	1676.252703	1.231628	71.845384	1.702455	2.983916	54.624328	81.518374	85.577983	10.12008	11.74831	11.897359	1.677146	0.546932	0.784726	7.0238	1.723579	0.529292	-0.141365	528.370852	2727.936576	3.700148	3020.816979	1.177462	70.100849	1.943203	3.893508	60.297061	70.526998
2.798776	493.223562	2.083532	82.66165	2.695911	2.343014	64.550052	81.846632	78.916802	7.972155	6.920525	6.667145	1.075423	0.427944	0.633521	6.555498	1.369189	0.199161	-0.130894	222.251102	3689.669877	3.646175	1357.302323	1.782075	77.028384	2.843107	3.3383	61.136566	77.824757	91.355216	9.026633	9.8308	11.275398	1.109574	0.598814	0.6224	7.028915	1.66413	0.340955	-0.149288	583.764767	3039.251847	2.707509	1823.749962	1.594603	70.07225	2.504441	2.807632	58.202052	94.765282
2.20726	564.020453	1.495659	70.17938	2.116034	2.226005	55.774007	75.022583	85.067104	8.496551	9.347245	8.917355	1.24663	0.397785	0.748722	6.717418	1.937288	0.187837	-0.143437	215.338614	3650.470176	2.703566	1297.677747	1.379021	75.178428	2.350338	3.477791	54.613601	80.226622	78.903259	9.378449	9.023283	8.922057	1.367421	0.406346	0.65459	7.02205	1.774048	0.562649	-0.15	470.300653	2760.604926	3.141408	1435.529203	1.267574	73.36369	2.215724	3.80769	57.004475	79.345985
2.843251	304.408314	1.391017	234.540418	3.153384	3.150403	227.095529	239.624231	236.378268	8.552697	10.572016	10.079889	1.823138	0.406777	0.610681	6.811672	1.504653	0.356779	-0.02376	241.894941	3828.266662	3.359806	372.120267	1.627728	232.876661	2.771278	3.448492	225.727383	237.299072	235.518812	9.15902	11.38913	11.531156	1.163214	0.440999	0.691014	7.015677	1.784619	0.23537	-0.025935	251.517617	3721.845108	3.08118	788.273676	1.606462	229.039222	2.708376	3.121701	216.575506	232.096835
2.039359	604.143298	1.492317	226.349599	3.19513	2.373673	238.439869	215.041973	220.742325	8.182836	11.319706	11.480008	1.971461	0.443317	0.719851	6.489638	1.555873	0.596122	0.058738	200.325414	3168.258664	2.336111	515.545451	1.830111	228.778724	2.158683	2.350023	242.716708	227.811926	217.31479	7.285681	14.22964	11.677598	2.214085	0.51	0.578619	6.450107	1.517167	0.709029	0.01503	225.34819	2847.836904	3.302142	4860.657868	2.283906	228.980461	2.919223	3.790028	236.265895	232.205677
2.214993	215.192014	1.239858	216.52757	2.031618	2.201885	214.677573	238.96755	232.551929	6.777722	8.821298	7.874722	1.270849	0.374799	0.765532	6.255261	1.72249	0.51998	-0.020955	107.321703	3677.479549	2.28899	864.410832	1.431802	220.507838	2.177329	2.514058	207.916488	230.588547	226.399941	8.316538	11.513906	12.135251	2.184821	0.577935	0.763785	6.762078	1.65873	0.728819	-0.023796	357.200993	2959.005276	3.256019	1099.066122	1.667172	203.979087	2.303	3.362224	217.373177	227.406571
3.454289	320.288638	1.966458	202.497761	3.904115	3.528367	195.640257	230.873679	220.048303	10.16142	10.717153	11.257347	1.21434	0.46397	0.532663	7.037581	1.609929	0.075584	-0.033635	255.62371	3956.552979	3.353794	395.497235	1.704161	226.011541	3.216561	3.545183	218.671847	226.910312	233.204373	10.704293	14.379761	12.299318	1.153435	0.52817	0.622327	7.389663	1.614466	0.310255	-0.024339	316.550542	3986.098111	3.239355	1223.626035	1.374812	209.88278	2.121102	3.462588	200.132347	210.405578
1.976645	544.991498	1.668558	221.776037	1.978268	3.043281	209.645321	196.649057	207.675662	6.946249	11.921001	11.743377	2.26696	0.442492	0.635309	7.150064	1.469324	0.82795	0.047604	250.144364	3098.706982	2.751406	639.394366	1.272546	199.787695	2.130833	2.929941	245.018032	192.879765	198.991009	11.766945	14.284407	14.224981	2.461109	0.583642	0.66832	6.909115	1.465154	0.80829	0.050681	291.023798	2625.32573	3.359426	1335.437667	1.67772	216.554468	2.938074	3.521799	236.9576	198.343774
2.742537	412.605483	2.020896	235.855818	3.538404	2.353436	229.165023	245.610812	242.529354	6.654154	7.765788	8.079688	1.113893	0.609741	0.559487	6.090488	1.753264	0.45565	-0.038657	194.045507	2836.380824	2.372563	1029.897138	1.425953	233.946192	2.155104	2.399409	227.501562	239.530136	236.543974	8.031313	10.392499	12.712825	1.028336	0.647565	0.749548	6.653626	1.916735	0.45	-0.030784	356.939278	2322.633717	2.40779	1025.9699	1.439489	234.527908	2.114618	2.31587	225.500019	237.217311
3.416693	312.501462	2.018093	203.467028	4.050516	3.451089	216.963388	212.011421	203.184473	9.376723	10.710657	11.414885	1.089673	0.523394	0.477924	7.040487	1.553392	0.052662	-0.023224	246.755365	3227.379331	3.352136	783.22831	1.847446	215.960153	3.311626	3.437697	225.451572	216.981884	211.505524	11.996956	12.338115	11.30352	1.199852	0.671036	0.661365	7.149327	1.638983	0.319431	-0.022431	264.640288	3261.340898	3.124152	1942.013239	1.452579	207.719614	2.226558	3.320753	207.333003	216.48412
2.768153	296.465648	1.269622	223.985606	1.991601	2.371874	230.703028	225.371278	239.65957	6.980132	10.215118	9.982593	2.244084	0.436153	0.691561	6.421191	1.510558	0.848288	0.048891	214.91142	3684.632696	2.290033	693.162856	1.189792	230.325947	2.334881	2.754892	227.505091	206.964793	219.848748	7.626374	13.842243	12.06422	1.429799	0.481974	0.748256	6.45083	1.801686	0.423238	0.013336	273.039906	3400.964005	3.040109	1563.327691	1.863257	229.369929	2.478535	3.396637	237.129288	205.228475
1.919561	567.303352	1.142028	222.092842	2.056376	2.504323	230.678905	206.250408	212.889869	6.353811	10.083498	7.12655	2.680986	0.433134	0.767594	6.226967	1.517257	0.821552	0.073032	221.133877	3095.471104	2.612384	1257.62686	1.296087	209.67673	2.19746	2.423877	238.814585	201.441362	197.90011	7.247908	12.044032	11.976339	1.755983	0.526282	0.770334	6.264956	1.755569	0.603945	0.083648	565.735414	2404.587493	2.997313	2872.785846	1.673794	207.856941	2.263593	3.282544	236.883782	197.837614
2.667961	297.154019	1.342065	237.264611	2.492953	2.531825	225.797503	248.049985	243.179648	6.961321	7.26107	9.291415	1.18818	0.483134	0.671763	6.400965	1.593534	0.553307	-0.05522	208.422834	2795.588763	3.211209	1435.960561	1.586336	236.917114	2.561609	3.148092	218.232138	248.442959	241.312157	8.747649	7.054571	10.739694	2.406341	0.655486	0.691116	6.69394	1.794797	0.389179	-0.041294	476.552674	2542.193105	2.81056	1120.811134	1.589849	233.242934	2.591438	3.109461	218.243222	238.596283
1.737436	283.796811	1.066191	239.124351	1.802339	1.724155	228.716597	245.697951	243.95011	6.074048	7.592506	7.762597	1.172395	0.580872	0.809046	6.056108	1.950555	0.351991	-0.037623	117.190319	3183.025393	2.159515	695.702958	1.319536	234.900369	1.944245	2.228711	225.036071	239.83685	237.600007	7.509666	10.191612	10.905271	1.404742	0.589163	0.762128	6.757201	1.914722	0.475971	-0.03	217.386841	2906.993365	2.123229	896.687566	1.740635	231.051746	4.069027	3.672667	220.204695	236.358735
2.0131	628.426166	1.019644	214.913728	2.06407	2.569572	187.414775	166.424488	187.367737	6.641205	11.1926	9.122081	2.70236	0.601883	0.76	6.333619	1.525317	0.84951	0.04463	279.155849	2932.272295	2.064088	1606.406308	0.865948	191.370114	1.760349	2.450216	189.069514	200.316426	202.639543	7.721906	12.164674	10.791625	3.023031	0.583946	0.826635	6.557236	1.532089	0.866353	0.072729	301.828202	2543.830935	3.42199	3372.493481	1.962638	172.265299	2.778385	3.497488	213.791266	147.327039
1.914118	235.83292	1.088404	239.820127	1.914	1.868989	225.321537	246.194077	246.161577	6.482544	6.544568	6.78468	1.328078	0.484112	0.759014	6.292393	1.677383	0.273409	-0.049106	117.610887	3185.906028	3.008663	618.073583	1.52809	232.669692	2.094724	2.926238	222.727684	238.200886	236.480328	8.214272	11.813717	12.332224	2.071504	0.57	0.745506	6.81149	1.640761	0.600812	-0.03	418.906882	2947.716507	3.567465	2077.052564	2.265822	226.708745	2.806715	3.578285	218.305379	236.302998
2.41644	284.948518	1.534285	194.322137	3.104741	3.122869	195.541707	193.563952	211.095575	9.434096	9.569999	11.679588	1.55011	0.41282	0.62775	6.319951	1.608269	0.64245	0.003127	135.683176	3314.038088	2.748107	302.744229	1.616701	205.271312	2.179477	2.268161	195.463993	205.0961	191.764921	10.116356	13.905022	14.366915	2.151165	0.588353	0.652826	6.829411	1.662124	0.652428	-0.008621	217.078048	2902.216899	3.353106	940.939814	1.67	197.124957	2.963613	3.307437	199.184994	196.226403
1.285071	101.593435	0.953694	235.030125	1.468181	1.485274	210.71102	241.069572	244.789723	20.197152	19.495177	18.328299	2.094059	0.142859	0.875393	6.32917	1.610152	0.557198	-0.048801	66.551156	4791.615948	1.330437	114.045071	1.105949	234.049747	1.369505	1.431308	217.053294	240.381272	241.596867	25.973339	28.348378	19.508781	1.965962	0.300119	0.853797	6.304323	1.705067	0.530869	-0.059673	67.398078	4683.175042	1.248677	107.580925	1.018461	226.187847	1.359675	1.314475	210.704748	234.138289
1.07392	32.853275	0.638549	197.789711	1.117932	1.347346	183.335324	231.33249	179.337137	33.63467	24.697908	34.766777	2	0.513317	0.936909	5.655744	1.58	0.619041	-0.107638	32.12797	4754.550959	1.104265	42.425974	0.765517	202.315378	1.043187	1.144277	185.851087	225.170925	175.055651	19.776349	21.083608	31.963583	2	0.534791	0.915792	5.538202	1.58	0.613321	-0.102503	24.956626	4924.968051	1.044602	41.092686	0.654709	202.310455	1.023843	1.179426	184.969065	225.359618
1.0213	85.134752	1.057912	207.422188	1.365742	1.321318	190.983602	237.256185	233.938552	29.607313	34.912973	20.305973	2.327998	0.503281	0.803504	6.10237	1.587524	0.677304	-0.065478	49.304357	4482.248492	1.275642	88.488307	0.494421	217.318151	1.095963	1.432099	187.135579	233.663044	233.599599	30.029871	28.760362	28.884251	2.037936	0.493479	0.826215	6.118358	1.606924	0.662498	-0.073796	44.678982	3830.971903	1.006488	88.705792	0.826752	209.873046	1.170632	1.461889	199.935057	233.780122
1.481643	73.378519	0.541711	212.72177	1.482245	1.385918	212.737018	238.041138	227.626668	18.4327	14.746604	13.092169	1.817627	0.611323	0.848457	5.343306	1.719908	0.555265	-0.012729	30.37629	3215.051601	1.261655	92.62247	1.135212	235.98944	1.270039	2.102605	221.884184	241.338041	245.337468	18.578846	25.055047	15.937596	1.53122	0.581455	0.770927	6.719029	1.719256	0.317044	-0.053017	74.88763	3186.416835	1.84914	100.087431	1.399965	211.774125	1.957018	1.925264	183.670254	210.99723
1.439123	94.337112	0.580594	207.239845	1.383453	1.612777	214.396555	231.132238	225.513006	34.129318	28.623258	22.495079	1.935923	0.405071	0.834889	6.384341	1.520336	0.703849	-0.046116	55.950086	4757.699159	1.423218	96.672995	0.804383	227.74501	1.432805	1.596158	187.459455	234.46932	233.141068	19.197007	34.48293	20.383292	2.069681	0.12338	0.851008	6.290682	1.651556	0.595479	-0.045255	63.043808	5380.853834	1.250481	113.190748	0.251249	206.524785	1.362398	1.447301	191.128982	216.453869
1	37.751056	0.042579	194.795334	1.032282	1.090781	214.462165	242.184443	185.297918	18.893455	17.9463	17.43367	1.935744	0.410123	0.965861	6.058185	1.742501	0.560875	-0.075971	33.550499	4407.581483	1	70.509473	0.136801	224.088494	1.064312	1.06665	218.895126	240.95127	184.000328	16.824585	16.613491	21.643936	1.993952	0.437978	0.925565	5.951544	1.734903	0.568696	-0.054705	25.456187	4256.05498	1	70.904239	0.071056	229.459253	1.078394	1.084811	211.540003	234.92678
1.179414	100.460659	0.719536	235.410091	1.177984	1.691462	209.166462	243.929666	244.39187	18.857664	14.710478	15.704823	1.713782	0.447248	0.881568	6.231084	1.683545	0.570785	-0.075164	78.978541	4108.03335	4.173903	162.005809	2.441144	224.578273	5.095936	5.532685	207.760806	233.005475	234.045089	15.9228	20.252835	21.847758	2.987389	0.400345	0.785082	7.067654	0.861951	0.627812	-0.034862	445.911375	4819.665177	1.80464	312.14955	1.914008	225.641032	2.36579	2.490852	205.487793	216.330129
1.495035	22.155216	1.009279	238.052136	1.279358	1.547938	212.308138	230.428632	210.110008	18.799272	14.208704	16.528619	1.545522	0.570766	0.768331	5.774378	1.491421	0.766576	-0.043031	41.645679	3893.177003	1.586903	140.610508	1.008959	225.178491	1.397937	1.908382	206.570096	247.724968	243.602164	18.960902	12.642635	15.162981	1.398943	0.568026	0.810271	6.660779	1.681506	0.346676	-0.066389	92.853689	3669.723163	1.354196	236.24331	0.817654	200.055268	1.846815	1.665472	202.356538	240.974721
1.009959	71.654281	0.979766	232.296901	1.544471	1.399702	210.327646	230.738507	244.096046	13.509285	13.453475	19.704227	1.789938	0.452535	0.778113	5.560038	1.723772	0.53362	-0.05213	36.803264	4206.619151	2.129375	121.196819	0.714299	223.473596	1.438315	1.692874	203.919736	233.922482	230.374513	27.027054	27.49382	25.244336	1.335153	0.448996	0.959993	6.199911	1.717291	0.146677	-0.078412	125.100869	3608.687331	1.02744	246.485552	1.326951	197.280158	1.799921	1.210797	191.3028	202.924448
1.325789	91.119827	0.96162	229.377593	1.36418	1.691492	206.366625	240.379165	239.259798	20.237658	19.576527	18.750692	2.526119	0.463433	0.862947	6.251952	1.565988	0.75699	-0.088407	58.980971	4886.320001	1.352208	95.05818	0.99881	226.260743	1.331469	1.636755	201.131674	240.159004	238.781167	24.54193	20.769142	24.278234	2.445877	0.433436	0.842446	6.281156	1.647705	0.728291	-0.082824	63.008876	4440.051507	1.412006	95.854012	1.011456	226.966589	1.338097	1.66449	201.136573	237.799432
1.433223	72.139693	1.01808	220.676181	1.344113	1.667432	192.506924	225.89793	226.545391	28.820898	23.961825	21.712284	2.356073	0.471163	0.809046	6.137901	1.455278	0.777715	-0.08287	57.667765	5130.073351	1.436408	76.17968	1.017598	211.738466	1.358585	1.674356	195.489443	226.478582	222.644067	32.660441	32.746386	27.769841	2.506835	0.41555	0.82149	6.278018	1.443194	0.780389	-0.088571	63.649642	5127.46711	1.439979	62.095563	1.024483	215.600399	1.346193	1.685501	197.350143	224.701653
1.351051	54.680375	0.803961	209.540698	1.220482	1.307614	204.575543	237.113942	231.850038	26.263305	35.373648	26.818195	2.117387	0.344044	0.818494	5.021827	1.371518	0.76428	-0.077685	20.059967	5235.550166	2.321866	171.781257	1.853747	171.50285	4.217399	3.029734	134.595881	204.73527	206.664684	38.012807	44.627615	43.268316	3.152566	0.56546	0.498733	6.557115	1.40702	0.824001	-0.06	102.451423	4402.59183	2.278962	226.468576	1.941456	150.687192	3.546101	1.862725	157.522114	131.51852
1.389812	108.285006	0.55983	234.130272	1.218667	1.708015	207.535399	243.941619	234.618773	17.511269	13.21112	11.120414	2.030038	0.555402	0.878394	6.1548	1.766501	0.668444	-0.08	79.071114	3379.913694	1.932145	383.338452	1.170179	223.1753	4.016075	3.374302	205.640193	226.984022	239.094896	18.843973	24.27733	24.355911	2.245086	0.424164	0.24386	7.176997	1.325218	0.751241	-0.031779	90.255996	4294.474439	3.264739	446.526796	2.229405	200.481081	2.01578	1.22288	195.044703	235.810581
1.144658	31.981522	0.644614	199.283196	1.362813	1.469581	185.207524	207.284255	147.497635	30.412935	24.686094	31.286788	1.85674	0.369533	0.820528	4.540945	1.391808	0.640695	-0.07031	21.952476	5174.920272	1.426582	203.344546	1.048454	126.830362	1.38	1.48362	179.943622	140.018011	201.346823	40.768793	39.539636	37.526257	1.99732	0.551165	0.802766	6.986052	1.773806	0.349762	-0.106553	68.621299	1952.630412	1.403573	63.918479	0.712591	168.428681	1.38	1.433998	172.227697	167.020524
1.326241	84.135983	1.237804	233.266869	1.404137	1.54361	207.018276	242.565536	246.279435	15.496677	19.873332	15.109216	1.922546	0.459269	0.795835	6.100556	1.549965	0.603568	-0.08529	51.410169	5754.792763	1.495076	82.472927	1.124126	224.199333	1.379572	1.572989	197.333434	236.241895	237.958254	27.626476	28.211676	24.868753	1.95204	0.50542	0.770297	6.090158	1.652531	0.54345	-0.082669	54.632861	4148.369292	1.301454	116.68235	0.730812	198.711545	1.323522	1.335916	179.748028	217.55083
1.290047	142.849455	0.844202	158.08452	1.593967	1.417637	85.307125	164.151857	224.287545	13.251062	12.18914	15.289296	1.965979	0.744066	0.792356	6.383324	1.799154	0.6043	-0.322479	59.931793	1918.475451	1.190825	242.762111	0.278665	151.004238	1.31626	1.302816	83.852684	149.396539	222.10148	19.47677	18.694363	18.157197	1.897885	0.760499	0.894937	6.937865	1.971435	0.592283	-0.298131	89.799359	1725.330646	1.23745	282.907737	0.356103	155.775991	1.567078	1.381387	78.997429	160.695164
1.661952	213.378091	0.701305	135.920808	1.72251	1.665483	79.492453	132.015454	205.328631	7.517739	10.959323	9.008256	1.346994	0.516671	0.808529	6.178123	1.912562	0.272878	-0.301812	89.744061	2745.94098	1.723603	180.283113	0.671765	151.620589	1.829796	1.962012	72.021957	163.62563	202.758776	11.355567	14.908562	11.084785	1.739633	0.519116	0.792966	6.56894	1.811276	0.484625	-0.329988	151.941371	2661.382301	1.498053	403.481237	0.871476	164.594144	1.467513	1.675445	89.811886	179.9155
1.785312	106.930392	0.607395	171.305431	1.438123	1.731226	90.376144	168.316995	237.929798	12.593255	12.597687	13.711774	1.617027	0.65904	0.853603	6.436588	1.781477	0.276439	-0.313567	77.460871	2317.783721	1.625448	261.41058	0.824795	159.244611	1.737949	1.720396	103.173986	154.089007	213.368532	29.114185	35.825844	37.412967	1.324833	0.765544	0.893845	7.308816	1.977401	0.310653	-0.266204	123.607389	2191.968534	1.405281	399.155305	0.480511	167.065384	1.273158	1.249549	89.888915	161.235855
1.773275	94.766535	0.61936	143.90697	1.892245	1.627224	84.470149	110.224567	181.811418	22.094163	15.655818	17.574612	1.072631	0.727059	0.827943	5.918859	1.9099	0.334629	-0.250453	50.301032	1906.672367	1.475535	236.769766	0.61	110.099741	1.596683	1.427225	79.538312	114.231998	132.525745	30.383507	27.596823	39.040486	1.446337	0.769906	0.880388	7.079703	2.054541	0.440182	-0.182441	90.696632	2035.678047	1.292972	239.602394	0.61	138.676207	1.649971	1.428224	95.178856	161.381983
1.713508	116.798052	1.110254	125.637494	2.109137	1.795247	81.660643	140.558772	193.527154	11.673673	15.075299	16.777414	1.00696	0.577461	0.745185	5.874838	1.826274	0.3398	-0.276116	92.174698	2001.137302	1.368146	250.795927	0.827165	157.877768	1.80439	1.590548	67.788808	169.22105	212.561115	21.459628	16.693005	20.481151	2.059205	0.79172	0.851344	6.925917	1.789442	0.634754	-0.295085	101.400485	1652.406037	1.331163	306.303985	0.607794	140.612114	1.631639	1.473908	81.725003	151.356164
1.732985	137.438818	1.082656	161.711026	2.085269	1.905406	94.567677	166.4413	224.471021	13.143094	15.495794	17.272321	2.072022	0.650109	0.713172	6.306107	1.626412	0.190051	-0.282986	81.633001	2266.425871	1.473584	280.447188	0.740849	145.268018	1.678526	1.587833	85.424046	149.323784	206.04765	29.998456	34.285273	29.240993	1.880029	0.725544	0.807895	7.209485	1.91347	0.325741	-0.261568	120.161799	2370.420672	1.400076	387.316949	0.616518	150.415835	1.462209	1.500151	87.29014	158.082797
1.610427	67.314859	1.261594	154.294652	2.096403	1.789456	86.956572	157.590071	222.75173	22.333858	17.487785	20.409278	1.734654	0.560795	0.651059	5.910243	1.540483	0.608431	-0.26806	50.604292	3384.1126	1.258161	183.193466	0.637147	169.784055	1.625285	1.386701	100.545138	179.506492	233.055745	17.773236	24.071814	21.102132	1.974335	0.674482	0.797082	6.873625	1.844831	0.559453	-0.294862	75.590323	1908.089432	1.827508	221.808563	0.914848	167.043444	2.341447	1.931518	102.023388	179.473375
1.699821	217.798632	0.808405	169.016552	1.453011	1.44686	69.517028	148.130332	193.994808	9.480837	11.437437	9.267088	1.489844	0.616927	0.831978	6.38676	1.920558	0.497575	-0.318688	97.848025	2004.638311	1.560399	430.204975	0.673542	135.509225	1.746713	1.791659	72.33865	181.75321	223.755112	21.778391	22.156268	21.063894	2.176325	0.593158	0.86564	7.261617	1.758314	0.627511	-0.292777	139.426845	2312.697832	1.118388	516.051954	0.400304	145.154172	1.28707	1.232198	91.344909	172.475631
1.859362	85.21983	2.064497	136.259931	3.202892	2.385764	76.472078	136.289837	202.124999	10.996477	9.921942	17.862263	1.977043	0.752479	0.349906	6.107889	1.52263	0.782242	-0.299549	86.125718	1777.495778	2.297218	223.738492	1.089857	147.619236	2.12777	2.02284	73.432965	151.987238	207.574278	28.281097	23.032752	14.107998	1.877685	0.727788	0.85966	6.494375	1.541192	0.555903	-0.295236	153.880276	2799.296965	1.089537	309.755554	1.603444	147.934766	1.844147	1.29876	78.74073	156.214294
1.21375	170.723278	0.674011	177.103868	1.431883	1.169248	94.220303	249.505566	244.035642	17.507264	9.341645	14.8562	1.207025	0.784726	0.788213	6.63561	1.859522	0.456318	-0.326814	66.845669	1353.435262	1.267727	197.03267	0.754759	205.894677	1.518186	1.537719	139.314136	244.004707	237.3216	27.592165	11.577428	15.536836	1.561946	0.846564	0.869785	7.004218	1.970051	0.512278	-0.281529	81.794674	1164.959885	1.479824	270.20432	0.639602	167.077704	1.997233	1.56688	125.480863	176.730425
1.804871	172.766097	0.846037	132.973294	1.733186	1.832736	67.330016	126.966697	195.077464	10.004683	8.598162	7.940969	1.50911	0.597675	0.791431	6.236143	1.76339	0.449581	-0.305247	93.045108	1753.263383	1.689611	297.981329	0.828453	127.129576	1.620898	1.835953	66.210911	122.95191	190.859159	11.395543	14.838004	15.964598	1.386351	0.705933	0.848724	6.444431	1.817083	0.477423	-0.3	96.423323	1741.432378	1.419229	571.654979	0.413449	133.273105	1.172511	1.266742	72.489006	132.534069
1.716469	151.017909	1.277693	147.16148	1.306893	1.471031	96.454508	198.233461	223.424745	8.114732	10.32172	8.940762	1.150865	0.581854	0.806989	6.176226	1.966461	0.159837	-0.353056	104.89687	3452.039657	1.340096	533.471446	0.789496	153.949203	1.262227	1.435047	96.624336	128.903593	191.111953	15.02523	15.246572	13.68574	1.970465	0.736176	0.855085	6.908282	1.351685	0.58082	-0.333176	139.613744	2239.138304	1.405352	1279.841884	1.272437	180.82204	1.78266	1.816649	89.870189	233.503968
1.488211	167.71009	0.797179	126.28199	1.755022	1.486805	70.631201	141.595277	223.300915	11.194699	11.201291	10.394821	1.505499	0.661047	0.82	6.296054	1.896501	0.527727	-0.293575	61.514663	2184.924154	1.753111	260.782212	0.910361	135.643689	1.710027	1.77799	73.086935	140.951777	194.086269	14.569379	19.692855	18.05804	2.202349	0.587781	0.850682	6.797723	1.802065	0.625203	-0.309644	150.707983	2095.764849	1.375005	355.85773	0.622699	145.883429	1.406642	1.556053	78.410449	139.339806
1.751506	86.620918	1.476813	153.704486	2.053727	1.808277	82.917393	157.585591	207.346631	10.246214	11.418512	18.411654	1.373717	0.550536	0.687972	6.2228	1.650019	0.458002	-0.306563	74.693069	3664.407139	1.314801	250.961954	0.743093	132.375173	2.041636	1.986134	91.238059	133.833582	227.446043	15.599282	21.135816	18.769883	2.276923	0.66988	0.743526	6.951362	1.554844	0.735111	-0.291379	110.436755	2355.13496	1.892387	247.030246	1.347541	154.457798	2.622827	1.917437	99.333084	157.096218
1.82406	94.415996	0.93132	143.645546	2.568581	1.985298	81.003164	159.571896	218.368005	10.151413	15.954361	13.11404	1.490034	0.660366	0.737082	6.208465	1.605004	0.625984	-0.291158	75.426271	1835.95824	1.458264	224.607376	0.990196	133.528605	1.700005	1.659297	71.376615	139.138155	191.860759	34.1134	37.876433	26.391202	1.204635	0.726261	0.847965	6.716093	1.968912	0.249623	-0.270675	109.012176	2191.684715	1.316575	396.359131	0.254567	137.686193	1.331512	1.12498	79.890125	144.744945
2.01292	177.698035	1.009421	61.250611	2.491403	2.159711	39.517529	58.334694	80.981713	9.897281	15.307697	8.375759	2.132285	0.569488	0.684504	6.22166	1.884046	0.787472	-0.083678	88.278326	3001.391779	1.842426	704.277173	0.86014	56.317595	2.042533	1.938403	53.745258	53.081637	57.884035	12.825221	11.452402	13.087183	2.386199	0.783876	0.790888	7.155104	1.917536	0.815046	-0.019019	296.187829	1573.492902	2.256518	1240.462058	1.105898	57.10378	3.04172	2.532786	61.084161	55.942603
1.817138	293.169284	0.447848	45.936353	1.341376	1.265975	46.067447	43.271907	49.77516	8.5077	6.803841	7.720687	1.97419	0.473329	0.847505	6.357928	1.832562	0.59598	0.022524	100.394889	3283.051878	1.665359	348.928562	0.289889	49.07675	1.952062	2.128278	51.160637	42.482865	55.439798	11.618696	9.310882	10.594368	1.950897	0.743489	0.916071	6.920899	1.859888	0.587761	0.114959	265.418488	1941.296348	2.058425	541.086055	1.748354	55.214508	2.12428	2.043379	55.236673	51.465378
3.153514	198.436827	0.760052	52.250832	1.570369	2.766221	57.090018	62.375839	62.054674	9.428346	6.863151	10.994935	1.380485	0.619441	0.788879	6.382606	1.596457	0.401791	0.056179	115.11295	3556.543213	1.914165	405.008504	1.573446	64.480806	3.015493	2.015118	59.428765	62.8195	66.988599	20.06184	19.900526	17.346746	1.557923	0.716521	0.771593	7.189375	1.765715	0.527109	0.070694	203.85222	1809.312719	2.603927	487.471041	0.946387	65.743624	2.34826	1.966468	78.286573	69.328137
1.840828	210.558283	0.907024	70.184907	2.157855	2.080183	59.212617	46.781273	65.33182	11.043793	9.626411	7.661819	3.851311	0.542794	0.793737	6.153664	1.349926	0.934947	-0.008168	82.903096	3282.442748	1.706953	547.204697	1.555989	58.40688	2.39343	2.694377	69.69837	49.073777	55.784558	24.656294	14.570967	17.330874	2.908017	0.812817	0.618836	7.572059	1.480323	0.873029	0.143593	214.269647	1538.723787	2.432708	562.610274	1.788054	62.06738	2.889764	2.615242	63.700133	58.17641
1.853862	424.634984	0.521442	71.24736	2.583817	2.080922	50.449051	52.254987	74.293552	11.783408	11.883415	10.078997	1.578432	0.594976	0.744691	6.685442	1.303551	0.815048	-0.031324	107.67556	3554.613952	2.25609	838.809708	1.275013	49.468224	2.311952	2.481483	60.487893	43.52394	54.041337	9.126345	12.321393	8.461976	2.13364	0.710332	0.766245	7.166332	1.6674	0.493393	0.07983	287.575716	2128.780574	2.354171	941.690714	0.858235	64.21433	1.809027	2.556787	59.31201	54.922117
1.894179	374.917721	1.131406	52.512577	1.872458	2.116875	35.864896	39.744129	50.831011	12.971278	9.381568	8.899636	2.611908	0.510314	0.806586	6.53093	1.803154	0.598726	-0.004772	163.388334	3203.700434	2.173584	835.533789	1.514284	46.981682	2.192643	2.357094	41.780971	44.046989	54.930474	17.258023	12.195459	13.860771	2.016211	0.787978	0.680226	7.368795	1.482446	0.817565	-0.001373	226.943889	1694.287505	2.104345	838.378824	1.433069	45.569123	2.221687	2.622239	45.759864	47.708497
1.781574	849.274056	1.070464	41.440369	1.852452	2.276567	45.673886	37.4114	46.478215	7.264159	7.372068	7.06031	13.60309	0.615321	0.798983	6.603274	1.852932	0.882715	0.167759	262.085835	2597.130009	2.24484	1017.46679	1.24144	42.241963	1.933902	2.527731	51.976678	36.225611	44.957985	8.217774	6.367419	6.428445	4.268523	0.624482	0.749318	6.797584	1.811353	0.855492	0.166513	408.204838	2022.78593	1.776368	1632.558278	1.019354	44.174979	1.678566	2.879232	48.966304	36.285601
1.401668	218.452646	0.951252	71.114826	2.477631	2.283787	61.151993	57.254145	50.591576	11.100481	11.445088	10.518886	3.834437	0.55077	0.787295	6.343836	1.202183	0.939715	-0.019501	99.012593	3272.077335	2.104984	647.998799	1.499583	58.390777	2.328554	2.337278	70.356402	53.004808	60.808724	22.376306	14.036897	15.116106	2.565017	0.801974	0.611744	7.573438	1.453192	0.832648	0.153053	246.674725	1532.934013	2.438276	768.318934	1.81621	59.487206	2.446892	2.555694	65.489852	59.02902
3.198529	192.509464	0.904337	65.377556	1.92849	2.48559	56.46972	58.163397	69.375178	13.619388	13.053061	6.898595	1.431992	0.526894	0.7125	6.467236	1.336399	0.327758	-0.004259	147.229372	4122.593231	1.507575	407.276189	1.445869	59.887097	1.522725	2.182662	71.910098	55.362681	60.059239	13.44898	17.991322	19.468657	1.207337	0.769145	0.511341	7.623196	1.931365	0.383945	0.075236	122.680633	1850.563136	2.587839	551.830744	0.767417	65.610119	1.906982	2.597404	76.788544	56.968218
2.185132	321.287909	0.902956	44.680765	1.783439	2.136658	44.60542	32.490944	43.827891	6.628838	5.932644	6.050143	1.220417	0.501294	0.77645	6.376589	1.929203	0.36845	0.16495	186.828742	2547.475449	2.385558	1377.72771	1.173069	44.430313	2.114892	2.483553	52.058278	34.343341	50.405374	10.675005	6.592285	8.995804	1.711776	0.736307	0.762661	6.90272	1.828163	0.541709	0.069296	370.311842	1812.245997	2.632833	1381.380581	1.032212	54.225525	1.899027	2.836443	49.715105	50.957705
1.976046	223.04755	1.085821	65.777152	2.54625	2.323007	49.770498	59.290684	66.947661	8.753545	13.32991	14.715418	1.740758	0.499128	0.688101	6.247175	1.445781	0.639015	-0.088611	128.422451	3561.55229	2.372039	728.861057	1.401547	54.678644	2.612333	2.66279	56.805379	51.487314	59.505222	13.535713	10.293896	11.731311	3.160473	0.80232	0.621914	7.58312	1.615278	0.7518	0.067142	296.978111	1325.258332	2.190687	878.68911	1.294614	60.880636	2.899829	2.636009	59.696591	57.396332
1.617978	555.903914	0.793376	52.944885	1.709518	1.65	58.82336	67.379117	67.887843	8.09991	8.969284	8.865508	1.322595	0.621854	0.841859	6.308754	2.035568	0.389019	-0.066528	109.887314	2449.555455	1.761728	474.126778	0.993232	64.316997	1.849182	1.805652	70.742069	51.407606	61.560031	9.946184	12.115247	11.623899	1.260354	0.681635	0.785274	6.755798	2.106866	0.294704	0.003176	157.529621	2274.465287	1.754833	411.001987	1.020452	72.952243	1.778398	1.673037	59.248324	78.287502
1.600462	275.741995	0.542508	41.073221	1.843022	1.973394	42.763147	36.093909	44.601471	7.282856	7.870049	7.621584	2.144501	0.499234	0.842591	6.415071	1.84623	0.573531	0.136763	147.995783	3448.248987	1.407508	843.279913	0.729353	45.031922	1.842249	2.020644	46.901195	41.030793	45.757434	14.16652	12.128768	11.067511	2.139357	0.750486	0.701059	7.170978	1.728044	0.767542	-0.004307	106.170664	1748.568975	2.402408	786.526796	1.813069	44.12443	2.352873	1.664468	43.029722	49.101766
1.854931	1066.295644	0.975715	49.159684	1.587018	2.02337	44.07238	47.733593	51.703855	7.385117	6.396563	8.145536	3.810835	0.384031	0.845639	6.380606	1.607134	0.605508	-0.06062	355.639597	2759.212544	1.57229	4173.875559	0.740206	42.978011	1.32059	2.00276	43.669139	42.384115	55.877269	7.496325	8.787395	8.754434	3.321072	0.582008	0.86459	6.553933	1.52553	0.832751	-0.086553	382.232216	2952.649205	1.474292	676.28525	0.514435	46.811566	1.518552	2.047764	42.823083	44.858907
1.885881	295.596116	0.847839	47.053554	2.13874	1.853872	40.836823	40.772188	48.573768	8.158763	6.544511	7.887861	1.36543	0.628115	0.815624	6.452361	1.967534	0.387707	-0.04	142.032204	2508.950729	1.658416	784.212925	0.836287	49.853314	1.683406	1.736432	44.017641	49.798072	56.81124	10.828084	11.336818	10.027487	1.255088	0.669536	0.841737	6.799321	2.123013	0.346739	-0.069325	202.809341	2036.111907	1.968029	1089.093543	0.794704	52.272634	1.987741	1.682211	47.715224	52.07941
1.887374	765.069005	1.486166	62.702204	2.282222	2.823781	56.221674	53.854467	51.332326	11.981365	10.734803	9.224198	1.303186	0.539948	0.589007	6.798834	2.16871	0.387258	-0.04841	194	2828.611639	2.552187	510.999962	1.641552	42.793298	2.11769	1.869875	61.180519	42.36611	66.578054	19.354282	11.657382	8.625926	1.507028	0.735416	0.874292	7.617306	1.779514	0.430498	0.058349	225.75239	1806.164253	2.378241	716.301819	1.039171	72.797452	1.989953	1.772035	76.540057	62.243266
3.087896	217.485336	1.467826	141.095112	2.426033	3.293488	231.736725	106.019017	103.501104	11.994963	13.182425	11.844173	1.659669	0.65476	0.587748	6.912517	1.396073	0.258229	0.341199	198.619363	3623.795466	3.248544	718.023379	1.546019	128.058781	2.582256	3.3202	195.315409	80.475616	124.863798	17.071299	14.661909	15.886951	1.550023	0.754625	0.678608	7.59599	1.770808	0.55	0.344392	343.103523	1742.014171	2.348573	1189.401068	1.05641	150.852136	2.822694	2.818685	170.064661	109.692477
2.565424	275.61397	1.335404	133.650064	2.799558	2.59464	190.847839	94.526249	108.652184	10.764676	14.360234	11.390507	1.720703	0.65339	0.635736	6.884368	1.703877	0.372143	0.35945	145.424136	3371.673552	2.30986	185.953245	1.402544	129.82129	2.533085	2.553919	198.646925	88.114767	110.657913	15.20153	15.095898	14.469788	1.542626	0.665209	0.698897	7.118359	1.711501	0.309852	0.372491	176.579121	2496.818431	2.006832	642.463431	0.869046	131.284268	1.762622	2.10156	187.314692	97.370382
2.647082	269.400314	1.312418	154.050827	2.463697	2.453945	200.471277	105.215428	126.709454	14.004789	13.20366	13.740303	1.178969	0.591519	0.720355	6.877345	1.722503	0.286419	0.262866	119.182534	2909.857525	2.68	291.346798	1.549452	144.876561	2.564566	2.784989	189.341927	105.054641	123.360899	16.517319	16.397183	15.205982	1.080124	0.7	0.66994	7.378961	1.703036	0.306311	0.303469	187.89376	2322.513621	1.970617	553.042029	1.390183	147.121225	2.062634	2.556497	185.373375	97.873113
1.961632	138.388016	1.271205	117.096969	2.367476	2.084265	173.461217	115.527619	116.8154	12.335317	11.86407	12.678825	1.244481	0.626911	0.727897	6.572028	1.699987	0.547155	0.318631	101.774226	3465.111283	2.466566	309.185088	1.133247	143.285347	2.353166	1.786894	183.165861	112.717794	135.35646	18.544122	14.838279	16.154403	1.367785	0.759813	0.752715	7.176614	1.66794	0.38865	0.273763	160.584282	2312.903112	1.626588	367.447232	0.992526	131.70077	1.783041	1.833881	170.973045	95.604943
2.7657	272.621612	1.40339	113.691026	2.594245	2.93247	183.161105	84.4425	92.796315	16.796716	12.811609	13.488034	1.29615	0.705003	0.650074	7.25216	1.76	0.11245	0.376116	186.937608	2421.207223	2.829328	597.571649	1.245564	111.446259	2.333628	2.92679	161.286222	76.892915	86.973443	20.312629	14.066245	15.831147	1.792226	0.773974	0.657984	7.853143	1.748693	0.482811	0.385085	291.818553	1661.226166	2.996217	990.587457	1.485294	121.400077	2.740092	3.223084	173.610045	84.443575
2.100598	324.033755	0.933868	235.949217	1.865181	2.503376	191.776986	127.497737	206.987099	7.178211	8.976336	9.575486	1.5479	0.6897	0.758308	7.136437	1.812825	0.211351	0.169544	166.32433	2475.719656	2.497129	1284.946149	1.590069	148.600978	2.498721	2.783843	175.744413	137.311422	201.888147	14.902809	13.785676	9.179321	2.532971	0.720261	0.628121	7.702749	1.580819	0.636001	0.343141	518.467334	1723.903424	4.201463	3981.301872	2.375331	130.733108	4.737546	3.978896	177.768585	229.372733
2.918505	323.198166	1.645954	146.107376	2.801581	2.70126	181.149999	105.30811	125.592755	14.59111	10.011543	10.528278	2.555564	0.687095	0.581059	7.263098	1.3	0.807031	0.271285	140.085835	2519.058671	3.740062	524.570238	1.777609	131.368009	3.170407	4.089107	154.809356	100.976808	118.130727	18.417967	17.895353	21.608319	2.111084	0.695447	0.566894	8.033761	1.341949	0.807221	0.261881	526.756502	1720.329681	3.160034	868.971248	1.669515	142.088379	2.730717	3.545374	185.038177	103.043033
2.359821	152.904615	1.226998	113.30618	2.370575	2.205014	181.351561	80.159004	94.756861	10.945894	10.54735	10.174374	2.02751	0.650004	0.659166	6.585884	1.612233	0.578859	0.368484	120.430309	4458.163516	1.629556	208.97834	1.105	120.392965	2.312818	1.860765	183.438275	73.953581	89.098977	18.894469	12.887477	13.644298	1.791359	0.671842	0.78376	6.990991	1.690201	0.447669	0.376389	100.379686	2893.747977	1.575916	786.724282	0.910644	132.218807	2.111426	1.759732	176.298371	89.092557
2.750638	226.579268	1.641538	114.548711	2.832753	2.718633	169.799948	87.032674	93.169521	16.665462	11.244781	10.196633	1.530144	0.710627	0.619245	7.023973	1.696915	0.75483	0.344711	158.614686	2417.511642	3.702798	588.51583	1.431981	115.956427	3.23466	3.181802	158.68071	91.127286	105.794209	27.338475	17.152229	14.93742	1.818995	0.822714	0.772328	7.717483	1.486457	0.793323	0.36618	533.178694	1216.809133	2.865606	1472.430169	1.615516	125.497301	2.463447	3.014623	170.124991	100.783921
2.36671	167.101136	1.585022	126.126385	2.430073	2.685931	171.728959	85.225144	106.203749	14.101671	9.762564	9.928189	1.838525	0.72	0.61587	7.078302	1.421877	0.69146	0.344068	160.194491	2098.460473	3.587951	1531.778472	1.53356	120.12978	2.644957	3.072675	172.607342	84.751345	104.144087	24.589431	15.670857	19.88638	1.704926	0.815795	0.61043	8.099315	1.422753	0.693121	0.27106	490.920113	1274.184681	3.296018	1879.642916	1.778393	125.70533	2.783827	3.459562	174.437181	99.059954
1.359928	126.57147	0.999969	127.427087	1.425988	1.768683	194.17165	99.575305	118.787646	21.525503	12.218438	11.82535	2.313651	0.800291	0.820477	6.458019	1.499445	0.781719	0.353858	74.906488	1913.623571	2.0766	248.400097	1.439463	134.468094	1.880478	2.311906	180.747523	91.99735	116.181539	28.696379	17.331823	16.823802	2.752605	0.84	0.816172	7.241749	1.414861	0.78272	0.376189	104.773681	1241.793058	2.946459	1473.737817	1.684351	133.48517	1.471512	2.016346	175.425282	104.248608
3.037223	176.930509	1.626153	161.874656	3.659802	3.04887	155.10294	81.015816	117.6096	13.34199	10.658116	11.809454	1.77645	0.625592	0.562212	6.944125	1.38	0.696241	0.318843	175.681054	4311.701869	2.85631	421.619622	1.860796	127.304266	3.76533	2.979784	149.336384	112.100975	128.44558	16.598209	14.724518	13.894476	1.173296	0.744622	0.601002	7.449281	1.795028	0.524588	0.32	303.969192	1798.81426	2.306972	1350.14818	1.135226	123.441359	2.637298	1.973351	190.144619	86.838412
2.412414	208.427508	1.14755	130.661417	2.349244	2.80121	185.145199	86.069121	90.906226	16.869943	14.761031	15.492161	1.796005	0.699234	0.719042	6.897051	1.70623	0.244126	0.335362	176.142228	2421.222307	2.116842	444.482345	1.223985	120.107033	2.165908	2.465155	170.2546	79.907822	109.143768	24.206673	15.676632	17.495398	3.342596	0.886596	0.781035	7.742384	1.692609	0.508067	0.386086	262.13433	1061.562575	2.614915	1118.698136	1.103845	122.526897	2.250784	2.317234	176.22542	103.875963
1.84192	214.368855	1.53934	147.667395	2.596231	2.58407	213.806287	104.822875	104.528056	15.905257	10.264118	10.093245	2.629349	0.733287	0.640833	7.099285	1.424558	0.746203	0.347183	104.534657	2856.456041	2.968833	285.872783	1.701315	122.127844	1.808583	2.026014	202.636867	86.576548	127.982676	28.149335	18.317243	18.220938	1.907691	0.856707	0.642887	7.437445	1.52719	0.800085	0.373107	210.146099	1234.643859	2.845286	1650.023728	1.102042	132.099104	2.37251	1.688618	193.305279	92.390721
2.562493	207.511989	1.370047	137.240204	2.677272	2.482575	200.611665	105.59317	123.311336	16.619595	10.056784	13.115453	1.89059	0.661885	0.683051	6.956155	1.460057	0.669745	0.33	163.329659	2179.561862	2.29605	628.704943	1.720608	140.907537	2.591706	2.976918	187.414032	112.438335	118.018036	26.975232	19.387799	18.567449	2.318183	0.876261	0.734914	7.948447	1.520481	0.778087	0.28	316.758632	897.031771	3.397998	1350.377972	1.230042	139.657433	2.455914	2.404381	192.327276	106.174654
2.819837	281.154009	1.567943	126.540562	2.785733	2.812801	189.490461	94.094899	116.669662	12.061991	11.33103	9.915485	1.671139	0.705302	0.660631	6.980425	1.498003	0.541371	0.36	219.052749	2900.246442	2.70654	1534.576161	1.382424	139.184254	2.231007	2.965675	192.947171	92.473225	103.796701	15.821538	13.289871	12.213619	1.62	0.72994	0.739549	8.02123	1.89668	0.494105	0.378868	427.401393	1743.831655	3.238074	1479.464566	1.567673	125.718993	2.394241	3.100471	179.896437	90.721929
2.954458	229.376691	1.747647	145.713362	2.643853	3.020595	174.721247	86.408122	122.222637	15.75467	9.831296	10.833343	1.5084	0.665304	0.579306	7.213673	1.432426	0.326384	0.373092	185.738024	2931.30693	2.586347	487.707137	1.339817	124.107222	2.46101	2.715283	164.406969	72.542478	106.319214	23.376103	15.127206	16.044065	1.206523	0.844739	0.746765	7.745477	1.852154	0.472014	0.335426	305.361127	1281.125763	3.300763	1673.468684	1.449179	127.421928	2.152411	3.058515	175.476222	90.879238
[truncated: 98 more columns]
